# Supplementary material for: Heterologous Production in the Synechocystis Chassis Suggests the Biosynthetic Pathway of Astaxanthin in Cyanobacteria
Source: Antioxidants (Basel). 2023 Oct 3;12(10):1826. doi: 10.3390/antiox12101826 (PMC10604110; doi:10.3390/antiox12101826)
Supplement: Supplementary file 1 [file antioxidants-12-01826-s001.zip]

Archive with 3 entries (3 files):
- Supplemental File S1.nwk
- Supplemental File S2.fasta
- Supplemental Table S1.pdf
