# Supplementary material for: Heterologous Production in the Synechocystis Chassis Suggests the Biosynthetic Pathway of Astaxanthin in Cyanobacteria
Source: Antioxidants (Basel). 2023 Oct 3;12(10):1826. doi: 10.3390/antiox12101826 (PMC10604110; doi:10.3390/antiox12101826)
Supplement: Supplementary file 1 [file antioxidants-12-01826-s001.zip › Supplemental File S1.nwk]

(((((((((((((((((((((((((((((((((((((((((((((((SyneCrtR_viridip_KAG7035676.1_Cucurbita_argyrosperma_subsp._argyrosperma,SyneCrtR_viridip_XP_022930407.1_Cucurbita_moschata),SyneCrtR_viridip_XP_023529482.1_Cucurbita_pepo_subsp._pepo),SyneCrtR_viridip_XP_022965421.1_Cucurbita_maxima),SyneCrtR_viridip_KAG6587828.1_Cucurbita_argyrosperma_subsp._sororia),SyneCrtR_viridip_XP_022135232.1_Momordica_charantia),(SyneCrtR_viridip_XP_011655551.1_Cucumis_sativus,((SyneCrtR_viridip_TYK03611.1_Cucumis_melo_var._makuwa,SyneCrtR_viridip_KAA0035068.1_Cucumis_melo_var._makuwa),(SyneCrtR_viridip_XP_038880078.1_Benincasa_hispida,(SyneCrtR_viridip_XP_008443861.2_Cucumis_melo,SyneCrtR_viridip_XP_004146685.1_Cucumis_sativus))))),((SyneCrtR_viridip_XP_022988574.1_Cucurbita_maxima,SyneCrtR_viridip_XP_022988573.1_Cucurbita_maxima),((SyneCrtR_viridip_XP_023515614.1_Cucurbita_pepo_subsp._pepo,SyneCrtR_viridip_XP_022921546.1_Cucurbita_moschata),(SyneCrtR_viridip_XP_023515615.1_Cucurbita_pepo_subsp._pepo,SyneCrtR_viridip_XP_022921547.1_Cucurbita_moschata)))),SyneCrtR_viridip_KAI4377720.1_Melastoma_candidum),(SyneCrtR_viridip_KAJ7979616.1_Quillaja_saponaria,((SyneCrtR_viridip_XP_050364741.1_Potentilla_anserina,SyneCrtR_viridip_XP_004288714.1_Fragaria_vesca_subsp._vesca),((SyneCrtR_viridip_XP_021814111.1_Prunus_avium,SyneCrtR_viridip_PQP99220.1_Prunus_yedoensis_var._nudiflora),(SyneCrtR_viridip_KAH0970142.1_Prunus_armeniaca,((SyneCrtR_viridip_XP_008242978.1_Prunus_mume,SyneCrtR_viridip_CAB4319208.1_Prunus_armeniaca),(SyneCrtR_viridip_XP_007203255.1_Prunus_persica,SyneCrtR_viridip_XP_034225878.1_Prunus_dulcis))))))),(((SyneCrtR_viridip_KAI8570368.1_Rhododendron_molle,SyneCrtR_viridip_XP_052199529.1_Diospyros_lotus),SyneCrtR_viridip_KAI5676199.1_Catharanthus_roseus),(SyneCrtR_viridip_XP_051136807.1_Andrographis_paniculata,(SyneCrtR_viridip_XP_012841122.1_Erythranthe_guttata,((SyneCrtR_viridip_KAI3446756.1_Paulownia_fortunei,SyneCrtR_viridip_PIN18505.1_Handroanthus_impetiginosus),(SyneCrtR_viridip_XP_057767164.1_Salvia_miltiorrhiza,(SyneCrtR_viridip_XP_042001139.1_Salvia_splendens,(SyneCrtR_viridip_XP_042000298.1_Salvia_splendens,SyneCrtR_viridip_XP_047944444.1_Salvia_hispanica)))))))),SyneCrtR_viridip_KAJ8617457.1_Persea_americana),(SyneCrtR_viridip_CAH2077411.1_Thlaspi_arvense,(SyneCrtR_viridip_KAJ4913611.1_Raphanus_sativus,(((((((SyneCrtR_viridip_KAG7622422.1_Arabidopsis_suecica,SyneCrtR_viridip_NP_194824.1_Arabidopsis_thaliana),SyneCrtR_viridip_AAA92800.1_Arabidopsis_thaliana),(SyneCrtR_viridip_KAG7540837.1_Arabidopsis_thaliana_x_Arabidopsis_arenosa,(SyneCrtR_viridip_CAE6166984.1_Arabidopsis_arenosa,SyneCrtR_viridip_XP_002867319.1_Arabidopsis_lyrata_subsp._lyrata))),(SyneCrtR_viridip_ABI73993.1_Descurainia_sophia,SyneCrtR_viridip_VVB17301.1_Arabis_nemorensis)),(SyneCrtR_viridip_XP_010445042.2_Camelina_sativa,(SyneCrtR_viridip_XP_010447638.1_Camelina_sativa,(SyneCrtR_viridip_XP_010432922.1_Camelina_sativa,SyneCrtR_viridip_XP_010432921.1_Camelina_sativa)))),SyneCrtR_viridip_CAA7015191.1_Microthlaspi_erraticum),(((((((((SyneCrtR_viridip_RID77782.1_Brassica_rapa,SyneCrtR_viridip_KAG5413075.1_Brassica_rapa_subsp._trilocularis),SyneCrtR_viridip_XP_009127388.2_Brassica_rapa),SyneCrtR_viridip_CAG7886634.1_Brassica_rapa),(SyneCrtR_viridip_AAT65208.1_Brassica_napus,(SyneCrtR_viridip_XP_013616613.1_Brassica_oleracea_var._oleracea,(SyneCrtR_viridip_AAT65203.1_Brassica_napus,SyneCrtR_viridip_P48627.1_Brassica_napus)))),SyneCrtR_viridip_KAF3600613.1_Brassica_cretica),(SyneCrtR_viridip_KAJ0251778.1_Hirschfeldia_incana,SyneCrtR_viridip_CAH8352856.1_Eruca_vesicaria_subsp._sativa)),SyneCrtR_viridip_KAF8110814.1_Sinapis_alba),SyneCrtR_viridip_XP_006412647.1_Eutrema_salsugineum),((SyneCrtR_viridip_KAF8073294.1_Sinapis_alba,SyneCrtR_viridip_KAF8047711.1_Sinapis_alba),((SyneCrtR_viridip_XP_018460695.1_Raphanus_sativus,SyneCrtR_viridip_XP_018463727.1_Raphanus_sativus),(((SyneCrtR_viridip_CAH8364377.1_Eruca_vesicaria_subsp._sativa,SyneCrtR_viridip_KAJ0247452.1_Hirschfeldia_incana),SyneCrtR_viridip_KAG2319455.1_Brassica_carinata),((SyneCrtR_viridip_XP_013720391.1_Brassica_napus,SyneCrtR_viridip_CAG7898460.1_Brassica_rapa),(SyneCrtR_viridip_VDD00665.1_Brassica_oleracea,(SyneCrtR_viridip_KAG2291926.1_Brassica_carinata,(SyneCrtR_viridip_CAF1711982.1_Brassica_napus,SyneCrtR_viridip_XP_009108958.1_Brassica_rapa)))))))))))),((SyneCrtR_viridip_KAI3879715.1_Papaver_armeniacum,SyneCrtR_viridip_KAI3844914.1_Papaver_bracteatum),(SyneCrtR_viridip_KAI3956295.1_Papaver_californicum,(SyneCrtR_viridip_XP_026429414.1_Papaver_somniferum,(SyneCrtR_viridip_KAI3932254.1_Papaver_atlanticum,SyneCrtR_viridip_KAI3971509.1_Papaver_armeniacum))))),(SyneCrtR_viridip_GMH27287.1_Nepenthes_gracilis,SyneCrtR_viridip_ACB14275.1_Portulaca_oleracea)),((SyneCrtR_viridip_CAD6265355.1_Miscanthus_lutarioriparius,SyneCrtR_viridip_KAG2584181.1_Panicum_virgatum),(((SyneCrtR_viridip_XP_047074295.1_Lolium_rigidum,SyneCrtR_viridip_XP_047073080.1_Lolium_rigidum),SyneCrtR_viridip_XP_051187874.1_Lolium_perenne),((SyneCrtR_viridip_KQJ98433.1_Brachypodium_distachyon,SyneCrtR_viridip_XP_003574539.1_Brachypodium_distachyon),((SyneCrtR_viridip_VAH28639.1_Triticum_turgidum_subsp._durum,SyneCrtR_viridip_VAH28642.1_Triticum_turgidum_subsp._durum),((SyneCrtR_viridip_KAI5012439.1_Hordeum_vulgare,SyneCrtR_viridip_XP_044965121.1_Hordeum_vulgare_subsp._vulgare),((SyneCrtR_viridip_XP_048555629.1_Triticum_urartu,SyneCrtR_viridip_XP_037476639.1_Triticum_dicoccoides),(SyneCrtR_viridip_XP_037484356.1_Triticum_dicoccoides,(SyneCrtR_viridip_XP_020190014.1_Aegilops_tauschii_subsp._strangulata,SyneCrtR_viridip_SPT17146.1_Triticum_aestivum))))))))),(SyneCrtR_viridip_XP_019416362.1_Lupinus_angustifolius,(SyneCrtR_viridip_KAF1870561.1_Lupinus_albus,SyneCrtR_viridip_KAE9608310.1_Lupinus_albus))),SyneCrtR_viridip_KMZ56856.1_Zostera_marina),SyneCrtR_viridip_XP_043626106.1_Erigeron_canadensis),(SyneCrtR_viridip_CAG9460809.1_Pedinophyceae_sp._YPF-701,(SyneCrtR_viridip_CAD7700520.1_Ostreobium_quekettii,(SyneCrtR_viridip_AEK76074.1_Chlamydomonas_sp._ICE-L,(SyneCrtR_viridip_QKY14963.1_Polytomella_parva,((SyneCrtR_viridip_KAH7624533.1_Chlorella_desiccata_nom._nud.,SyneCrtR_viridip_KAG7669016.1_Chlorella_desiccata_nom._nud.),(((SyneCrtR_viridip_BAA83822.1_Chlamydomonas_sp._W80,SyneCrtR_viridip_KAG1669387.1_Chlamydomonas_sp._UWO_241),SyneCrtR_viridip_GAX77775.1_Chlamydomonas_eustigma),(((SyneCrtR_viridip_XP_001693068.1_Chlamydomonas_reinhardtii,SyneCrtR_viridip_KAG2443401.1_HXX76_001759_Chlamydomonas_incerta),SyneCrtR_viridip_KAG2443292.1_Chlamydomonas_schloesseri),((SyneCrtR_viridip_GLC49668.1_Pleodorina_starrii,SyneCrtR_viridip_GLC43044.1_Pleodorina_starrii),(SyneCrtR_viridip_XP_002949932.1_Volvox_carteri_f._nagariensis,(SyneCrtR_viridip_GIL92555.1_Volvox_reticuliferus,(SyneCrtR_viridip_GLI71324.1_Volvox_africanus,SyneCrtR_viridip_GIL62509.1_Volvox_africanus)))))))))))),((SyneCrtR_viridip_KAG0616682.1_Ceratodon_purpureus,SyneCrtR_viridip_KAG0577214.1_Ceratodon_purpureus),(SyneCrtR_viridip_KAG0577216.1_Ceratodon_purpureus,SyneCrtR_viridip_KAG0616683.1_Ceratodon_purpureus))),(SyneCrtR_redalgae_KAJ8909204.1_Rhodosorus_marinus,(SyneCrtR_redalgae_GJQ13584.1_Galdieria_partita,SyneCrtR_redalgae_XP_005705790.1_Galdieria_sulphuraria))),(SyneCrtR_viridip_UPR01804.1_Chloropicon_primus,SyneCrtR_viridip_QDZ22582.1_Chloropicon_primus)),(((SyneCrtR_Heterokonta_CAH0505843.1_Peronospora_matthiolae,SyneCrtR_Heterokonta_RLN50489.1_BBJ29_004194_Phytophthora_kernoviae),SyneCrtR_Heterokonta_RLN47953.1_BBJ28_00001673_Nothophytophthora_sp._Chile5),(SyneCrtR_viridip_PWA40677.1_Artemisia_annua,(SyneCrtR_Fungi_KAJ3752777.1_Lentinula_raphanica,((SyneCrtR_viridip_KAG0617902.1_Ceratodon_purpureus,SyneCrtR_viridip_KAG0578484.1_Ceratodon_purpureus),(SyneCrtR_redalgae_KAJ8905012.1_Rhodosorus_marinus,SyneCrtR_redalgae_KAA8496773.1_Omega-3_fatty_acid_desaturase_chloroplastic_Porphyridium_purpureum)))))),((((((((((SyneCrtR_Fungi_XP_959536.3_Neurospora_crassa_OR74A,SyneCrtR_Fungi_KHE78657.1_Neurospora_crassa),SyneCrtR_Fungi_XP_024511307.1_Sordaria_macrospora_k_hell),(SyneCrtR_Fungi_XP_018153715.1_Colletotrichum_higginsianum_IMI_349063,(SyneCrtR_Fungi_KXH52425.1_Colletotrichum_salicis,SyneCrtR_Fungi_XP_022475705.1_Colletotrichum_orchidophilum))),(SyneCrtR_Fungi_XP_022397697.1_Aspergillus_glaucus_CBS_516.65,SyneCrtR_Fungi_RDW56360.1_Coleophoma_crateriformis)),(((SyneCrtR_Fungi_TPX43037.1_Synchytrium_endobioticum,SyneCrtR_Fungi_TPX39031.1_Synchytrium_endobioticum),SyneCrtR_Fungi_KAJ3056837.1_Rhizophlyctis_rosea),(SyneCrtR_Fungi_OZJ02432.1_Bifiguratus_adelaidae,(SyneCrtR_Fungi_KAI9267428.1_Sporodiniella_umbellata,(SyneCrtR_Fungi_RCI05574.1_Rhizopus_stolonifer,SyneCrtR_Fungi_KAG1474068.1_Rhizopus_delemar))))),(SyneCrtR_Fungi_KAI8849477.1_Chytridium_lagenaria,SyneCrtR_viridip_CAI5527569.1_Closterium_sp._Naga37s-1)),((SyneCrtR_Fungi_KAJ3262280.1_Boothiomyces_macroporosus,SyneCrtR_Heterokonta_CAH0372513.1_Pelagomonas_calceolata),((SyneCrtR_viridip_XP_003081694.2_Ostreococcus_tauri,SyneCrtR_viridip_CEF99426.1_Ostreococcus_tauri),(SyneCrtR_Heterokonta_CAB1104221.1_Ectocarpus_sp._CCAP_1310/34,SyneCrtR_Heterokonta_CBJ48841.1_Ectocarpus_siliculosus)))),(SyneCrtR_Heterokonta_GMI51661.1_Parmales_sp._scaly_parma,(SyneCrtR_Heterokonta_KAI2512654.1_Fragilaria_crotonensis,((SyneCrtR_Heterokonta_CAB9504194.1_Seminavis_robusta,SyneCrtR_Heterokonta_VEU43848.1_Pseudo_nitzschia_multistriata),((SyneCrtR_Heterokonta_BAO27780.1_Fistulifera_solaris,SyneCrtR_Heterokonta_BAO27790.1_Fistulifera_solaris),(SyneCrtR_Heterokonta_EJK75007.1_Thalassiosira_oceanica,(SyneCrtR_Heterokonta_XP_002296867.1_Thalassiosira_pseudonana_CCMP1335,(SyneCrtR_Heterokonta_XP_002288842.1_Thalassiosira_pseudonana_CCMP1335,SyneCrtR_Heterokonta_AAX14502.1_Thalassiosira_pseudonana)))))))),(SyneCrtR_viridip_QDZ23876.1_Chloropicon_primus,((((SyneCrtR_viridip_WIA34601.1_Tetradesmus_obliquus,SyneCrtR_viridip_WIA14427.1_Tetradesmus_obliquus),SyneCrtR_viridip_KAF6244117.1_Scenedesmus_sp._NREL_46B-D3),SyneCrtR_viridip_QSH48345.1_Chromochloris_zofingiensis),(SyneCrtR_viridip_KAF8071007.1_Scenedesmus_sp._PABB004,((SyneCrtR_viridip_GBF87321.1_Raphidocelis_subcapitata,SyneCrtR_viridip_KAI8472112.1_Monoraphidium_minutum),(SyneCrtR_viridip_AAV41371.1_Chromochloris_zofingiensis,((SyneCrtR_viridip_AEM45622.1_Coelastrella_oocystiformis,SyneCrtR_viridip_AEM45623.1_Chlorococcum_sp._JH-2011),(SyneCrtR_viridip_KAF6265770.1_Scenedesmus_sp._NREL_46B-D3,(SyneCrtR_viridip_WIA31839.1_Tetradesmus_obliquus,SyneCrtR_viridip_WIA11712.1_Tetradesmus_obliquus))))))))),((SyneCrtR_Fungi_KAG6997575.1_Physcia_stellaris,SyneCrtR_Fungi_KAI4116197.1_Seirophora_villosa),((((SyneCrtR_redalgae_PXF50139.1_Gracilariopsis_chorda,SyneCrtR_redalgae_KAI0564466.1_Gracilaria_domingensis),SyneCrtR_redalgae_OSX70229.1_Porphyra_umbilicalis),SyneCrtR_redalgae_KAJ8905786.1_Rhodosorus_marinus),(((((SyneCrtR_Fungi_KAJ1961756.1_Dimargaris_xerosporica,SyneCrtR_Fungi_KAJ1972434.1_Dimargaris_verticillata),SyneCrtR_Fungi_KAI9220451.1_Blastocladiella_britannica),(SyneCrtR_Fungi_CAG8455805.1_Paraglomus_occultum,SyneCrtR_Fungi_CAG8715582.1_Cetraspora_pellucida)),(SyneCrtR_Fungi_EJW02147.1_Edhazardia_aedis_USNM_41457,(SyneCrtR_Fungi_TBU12656.1_Hamiltosporidium_tvaerminnensis,SyneCrtR_Fungi_TBU01360.1_Hamiltosporidium_magnivora))),(((((SyneCrtR_Heterokonta_GMH87696.1_Triparma_strigata,SyneCrtR_Heterokonta_GMH49636.1_Triparma_verrucosa),SyneCrtR_Heterokonta_GMH54764.1_Triparma_laevis_f._inornata),SyneCrtR_Heterokonta_GMI51135.1_Parmales_sp._scaly_parma),SyneCrtR_Heterokonta_XP_005855632.1_Nannochloropsis_gaditana_CCMP526),((((((SyneCrtR_Fungi_KAI7961669.1_Puccinia_striiformis_f._sp._tritici,SyneCrtR_Fungi_POW22755.1_Puccinia_striiformis),SyneCrtR_Fungi_XP_047800958.1_Puccinia_striiformis_f._sp._tritici),SyneCrtR_Fungi_PLW20731.1_Puccinia_coronata_f._sp._avenae),SyneCrtR_Fungi_KAG8906740.1_Tulasnella_sp._403),SyneCrtR_Fungi_KIY45100.1_Fistulina_hepatica_ATCC_64428),(SyneCrtR_Fungi_RMZ85511.1_Chaetothyriales_sp._CBS_132003,(((((SyneCrtR_Fungi_XP_016254796.1_Cladophialophora_immunda,SyneCrtR_Fungi_XP_018698451.1_Fonsecaea_erecta),SyneCrtR_Fungi_XP_016621013.1_Cladophialophora_bantiana_CBS_173.52),SyneCrtR_Fungi_XP_013254283.1_Exophiala_aquamarina_CBS_119918),SyneCrtR_Fungi_XP_017995309.1_Phialophora_attinorum),(((((((((SyneCrtR_Fungi_XP_049161980.1_Daldinia_loculata,SyneCrtR_Fungi_KAI2781421.1_Daldinia_loculata),SyneCrtR_Fungi_XP_049104600.1_Daldinia_decipiens),SyneCrtR_Fungi_XP_047867196.1_Daldinia_vernicosa),SyneCrtR_Fungi_KAI0095443.1_Daldinia_grandis),SyneCrtR_Fungi_XP_033434741.1_Daldinia_childiae),SyneCrtR_Fungi_KAI1808105.1_Daldinia_bambusicola),SyneCrtR_Fungi_KAI1269993.1_Xylariaceae_sp._FL1019),((SyneCrtR_Fungi_RCI16856.1_Ophiocordyceps_polyrhachis_furcata_BCC_54312,SyneCrtR_Fungi_PFH59042.1_Ophiocordyceps_unilateralis),((SyneCrtR_Fungi_XP_006696683.1_Thermochaetoides_thermophila_DSM_1495,SyneCrtR_Fungi_RKU46585.1_Coniochaeta_pulveracea),(SyneCrtR_Fungi_XP_046119649.1_Emericellopsis_atlantica,SyneCrtR_Fungi_VUC34793.1_Clonostachys_rosea)))),((SyneCrtR_Fungi_KAF9887887.1_Aspergillus_nanangensis,SyneCrtR_Fungi_XP_025508396.1_Aspergillus_aculeatinus_CBS_121060),((SyneCrtR_viridip_POE85496.1_Quercus_suber,SyneCrtR_Fungi_KAI5359729.1_Septoria_linicola),((((SyneCrtR_Fungi_KAI9787470.1_Candelina_submexicana,SyneCrtR_Fungi_KAI9701597.1_Candelina_mexicana),SyneCrtR_Fungi_KAI9710211.1_Candelaria_pacifica),SyneCrtR_Fungi_KAI9879989.1_Pleopsidium_flavum),((((SyneCrtR_Fungi_KAE9981798.1_Venturia_inaequalis,SyneCrtR_Fungi_KAE9989948.1_Venturia_inaequalis),SyneCrtR_Fungi_KAF2490693.1_Lophium_mytilinum),SyneCrtR_Fungi_RDW91415.1_Coleophoma_crateriformis),(((SyneCrtR_Fungi_KAB2575080.1_Lasiodiplodia_theobromae,SyneCrtR_Fungi_KAK0654108.1_Lasiodiplodia_hormozganensis),SyneCrtR_Fungi_KAF9637395.1_Lasiodiplodia_theobromae),(SyneCrtR_Fungi_KAF2736382.1_Polyplosphaeria_fusca,(SyneCrtR_Fungi_KAF2849068.1_Plenodomus_tracheiphilus_IPT5,(SyneCrtR_Fungi_KAF1358380.1_Lizonia_empirigonia,((SyneCrtR_Fungi_KAF3032587.1_Didymella_heteroderae,SyneCrtR_Fungi_KAJ4395660.1_Didymella_pomorum),(SyneCrtR_Fungi_KAF3007743.1_Curvularia_kusanoi,SyneCrtR_Fungi_XP_033559416.1_Macroventuria_anomochaeta)))))))))))))))))))),(SyneCrtR_Fungi_KAI4594980.1_Pestalotiopsis_sp._9143b,(SyneCrtR_BAA17468.1_6803,((((((SyneCrtR_redalgae_WDA99336.1_Galdieria_yellowstonensis,SyneCrtR_redalgae_WDA99526.1_Galdieria_yellowstonensis),SyneCrtR_redalgae_BDE17646.1_Galdieria_partita),(SyneCrtR_redalgae_YP_009051169.1_Galdieria_sulphuraria,SyneCrtR_redalgae_XP_005704972.1_Galdieria_sulphuraria)),SyneCrtR_redalgae_UNJ16116.1_Galdieria_sp.),SyneCrtR_redalgae_YP_010713750.1_Galdieria_phlegrea),((((SyneCrtR_redalgae_UNJ15299.1_Cyanidioschyzonaceae_sp._1,SyneCrtR_redalgae_AIA61108.1_Cyanidiaceae_sp._MX-AZ01),(SyneCrtR_redalgae_YP_009968379.1_Cyanidiococcus_yangmingshanensis,SyneCrtR_redalgae_UNJ15698.1_Cyanidioschyzonaceae_sp._2)),SyneCrtR_redalgae_NP_848964.1_Cyanidioschyzon_merolae_strain_10D),((SyneCrtR_redalgae_UNJ15664.1_Cyanidiaceae_sp.,SyneCrtR_redalgae_NP_045063.1_Cyanidium_caldarium),(SyneCrtR_redalgae_WDB00042.1_Cyanidium_sp._THAL103,(SyneCrtR_redalgae_WDB00559.1_Cavernulicola_chilensis,(SyneCrtR_redalgae_WDA98857.1_Sciadococcus_taiwanensis,SyneCrtR_redalgae_WDA99045.1_Gronococcus_sybilensis))))))))),(SyneCrtR_Heterokonta_TFJ81119.1_Nannochloropsis_salina_CCMP1776,((SyneCrtR_Fungi_KAI8607841.1_Chytriomyces_sp._MP71,SyneCrtR_Fungi_KAJ3059179.1_Podochytrium_sp._JEL0797),((((SyneCrtR_Fungi_KAG9327335.1_Mortierella_alpina,SyneCrtR_Fungi_KAF9569917.1_Mortierella_alpina),SyneCrtR_Fungi_KAF9285857.1_Mortierella_alpina),SyneCrtR_Fungi_KAF9953816.1_Mortierella_alpina),(SyneCrtR_Fungi_KAG0054718.1_Gryganskiella_cystojenkinii,(SyneCrtR_Fungi_KAF9196327.1_Haplosporangium_sp._Z_27,(((SyneCrtR_Fungi_KAG0238625.1_Actinomortierella_wolfii,SyneCrtR_Fungi_KAG0225878.1_Actinomortierella_wolfii),(SyneCrtR_Fungi_KAF9975163.1_Actinomortierella_ambigua,SyneCrtR_Fungi_KAF9165616.1_Actinomortierella_ambigua)),((((((((((SyneCrtR_Fungi_KAF9291026.1_Linnemannia_elongata,SyneCrtR_Fungi_KAG0059693.1_Linnemannia_elongata),SyneCrtR_Fungi_KAH7050840.1_Linnemannia_elongata),SyneCrtR_Fungi_OAQ33372.1_Linnemannia_elongata_AG_77),SyneCrtR_Fungi_KAF9342019.1_Linnemannia_elongata),(SyneCrtR_Fungi_KAF9547353.1_Mortierella_hygrophila,(SyneCrtR_Fungi_KAG9070087.1_Linnemannia_hyalina,SyneCrtR_Fungi_KAF9134896.1_Mortierella_sp._GBA39))),(SyneCrtR_Fungi_KAG0296647.1_Linnemannia_gamsii,(SyneCrtR_Fungi_KAG0311128.1_Linnemannia_gamsii,(SyneCrtR_Fungi_KAF9156832.1_Linnemannia_schmuckeri,SyneCrtR_Fungi_KAF8948700.1_Haplosporangium_gracile)))),((SyneCrtR_Fungi_KAG0269103.1_Linnemannia_exigua,SyneCrtR_Fungi_KAG0375028.1_Mortierella_sp._AD032),(SyneCrtR_Fungi_KAF9903092.1_Linnemannia_zychae,SyneCrtR_Fungi_KAF9123380.1_Mortierella_sp._14UC))),SyneCrtR_Fungi_KAF9928966.1_Linnemannia_zychae),(SyneCrtR_Fungi_KAF9099557.1_Mortierella_sp._AD031,SyneCrtR_Fungi_KAF9108596.1_Mortierella_sp._GBA35)),((((((((SyneCrtR_Fungi_KAF9299578.1_Mortierella_antarctica,SyneCrtR_Fungi_KAG0352287.1_Podila_minutissima),SyneCrtR_Fungi_KAF9327565.1_Podila_minutissima),(SyneCrtR_Fungi_KAG0099680.1_Podila_epicladia,SyneCrtR_Fungi_KAG0073520.1_Podila_epicladia)),(SyneCrtR_Fungi_KAF9310216.1_Podila_horticola,SyneCrtR_Fungi_KAG0334286.1_Podila_horticola)),(SyneCrtR_Fungi_KAG0028267.1_Podila_clonocystis,SyneCrtR_Fungi_KAG0039005.1_Podila_clonocystis)),(SyneCrtR_Fungi_KAF9373473.1_Podila_verticillata,(SyneCrtR_Fungi_KAI9241817.1_Podila_humilis,(SyneCrtR_Fungi_KFH67875.1_Podila_verticillata_NRRL_6337,(SyneCrtR_Fungi_KAF8929831.1_Haplosporangium_bisporale,(SyneCrtR_Fungi_KAF9372055.1_Podila_verticillata,SyneCrtR_Fungi_KAF9208959.1_Podila_verticillata)))))),SyneCrtR_Fungi_KAF9428225.1_Podila_epigama),((SyneCrtR_Fungi_KAF9585166.1_Lunasporangiospora_selenospora,SyneCrtR_Fungi_KAF9425286.1_Entomortierella_beljakovae),(SyneCrtR_Fungi_KAG0219658.1_Mortierella_sp._GBA43,(((((((SyneCrtR_Fungi_KAF9938745.1_Mortierella_alpina,SyneCrtR_Fungi_KAF9980589.1_Mortierella_antarctica),SyneCrtR_Fungi_KAG9327334.1_Mortierella_alpina),SyneCrtR_Fungi_KAF9569918.1_Mortierella_alpina),SyneCrtR_Fungi_KAF9285856.1_Mortierella_alpina),SyneCrtR_Fungi_KAF9569919.1_Mortierella_alpina),SyneCrtR_Fungi_KAF9953817.1_Mortierella_alpina),(((SyneCrtR_Fungi_KAG0054717.1_Gryganskiella_cystojenkinii,SyneCrtR_Fungi_GJJ73424.1_Entomortierella_parvispora),SyneCrtR_Fungi_KAG0201831.1_Mortierella_sp._GBA30),((SyneCrtR_Fungi_KAG0263367.1_Mortierella_polycephala,SyneCrtR_Fungi_KAF9183411.1_Haplosporangium_sp._Z_11),(((SyneCrtR_Fungi_KAF9364354.1_Mortierella_sp._NVP85,SyneCrtR_Fungi_XP_051410186.1_Gamsiella_multidivaricata),SyneCrtR_Fungi_KAI1312630.1_Mortierella_claussenii),((SyneCrtR_Fungi_KAG0302691.1_Dissophora_globulifera,SyneCrtR_Fungi_KAG0325323.1_Dissophora_globulifera),((SyneCrtR_Fungi_KAF8980100.1_Entomortierella_lignicola,SyneCrtR_Fungi_KAF9207607.1_Haplosporangium_sp._Z_27),(SyneCrtR_Fungi_KAF9109331.1_Mortierella_sp._AM989,(SyneCrtR_Fungi_KAF9353776.1_Mortierella_sp._AD094,(SyneCrtR_Fungi_KAF9175507.1_Mortierella_sp._AD010,(SyneCrtR_Fungi_KAG0020109.1_Entomortierella_chlamydospora,SyneCrtR_Fungi_KAG0005229.1_Entomortierella_chlamydospora))))))))))))))))))))),(SyneCrtR_viridip_CAI5516184.1_Closterium_sp._Naga37s-1,(HlCrtZ_Heterokonta_GBG26648.1_Hondaea_fermentalgiana,HlCrtZ_Heterokonta_GFH53229.1_Chaetoceros_tenuissimus))),hlZ_bac_MBS1117116.1_bacterium),((((((Hl_Z_cyano_MDF2381409.1_Nostoc_ellipsosporum_NOK,Pa_Z-cyano_MDF2381409.1_Nostoc_ellipsosporum_NOK),(Hl_Z_cyano_MBC7867717.1_Gloeobacteraceae_cyanobacterium_ES-bin-316,Pa_Z-cyano_MBC7867717.1_Gloeobacteraceae_cyanobacterium_ES-bin-316)),hlZ_bac_MCB9225058.1_Crocinitomicaceae_bacterium),(Hl_Z_cyano_NEQ48702.1_Leptolyngbya_sp._SIO3F4,Pa_Z-cyano_NEQ48702.1_Leptolyngbya_sp._SIO3F4)),(Hl_Z_cyano_MBU6196675.1_Cyanobacteria_bacterium_REEB446,Pa_Z-cyano_MBU6196675.1_Cyanobacteria_bacterium_REEB446)),(((Hl_Z_cyano_MCC5613380.1_Nostoc_sp._CHAB_5834,Pa_Z-cyano_MCC5613380.1_Nostoc_sp._CHAB_5834),(Hl_Z_cyano_MDL5049382.1_Oscillatoria_amoena_NRMC-F_0135,Pa_Z-cyano_MDL5049382.1_Oscillatoria_amoena_NRMC-F_0135)),(((((((((Hl_Z_cyano_MDF2384487.1_Nostoc_ellipsosporum_NOK,Pa_Z-cyano_MDF2384487.1_Nostoc_ellipsosporum_NOK),HlCrtZ_Fungi_KAK0345003.1_Friedmanniomyces_endolithicus),(Hl_Z_cyano_PXA85356.1_Nostoc_sp._3335mG,Pa_Z-cyano_PXA85356.1_Nostoc_sp._3335mG)),((hlZ_bac_WP_151953820.1_Sphingomonas_sp._EC-HK361,hlZ_bac_VVS97863.1_Sphingomonas_sp._EC-HK361),(hlZ_bac_WP_029625044.1_Sphingomonas_sp._PAMC_26605,(hlZ_bac_WP_140850590.1_Sphingomonas_glacialis,hlZ_bac_GHH18915.1_Sphingomonas_glacialis)))),hlZ_bac_WP_231029940.1_Sphingomonas_sp._IC-56),hlZ_bac_MCY7280239.1_Sphingomonas_bacterium),(hlZ_bac_MBX9574079.1_Caulobacteraceae_bacterium,((hlZ_bac_WP_240902826.1_Caulobacter_sp._SLTY,hlZ_bac_NBB15476.1_Caulobacter_sp._SLTY),(hlZ_bac_RYF94836.1_Caulobacteraceae_bacterium,(hlZ_bac_MDB5470505.1_Caulobacter_sp.,hlZ_bac_WP_271065607.1_Caulobacter_sp._NIBR1757))))),hlZ_bac_RMF94880.1_Gammaproteobacteria_bacterium),((((((((hlZ_bac_NNE50556.1_Altererythrobacter_sp.,hlZ_bac_MBT8388577.1_Altererythrobacter_sp.),hlZ_bac_NNF95091.1_Altererythrobacter_sp.),hlZ_bac_WP_298897756.1_uncultured_Altererythrobacter_sp.),hlZ_bac_MBV7266458.1_Erythrobacter_ani),(HlCrtZ_Fungi_KAJ8135970.1_Metschnikowia_pulcherrima,(Hl_Z_cyano_QYU68805.1_Leptolyngbya_sp._15MV,Pa_Z-cyano_QYU68805.1_Leptolyngbya_sp._15MV))),(Hl_Z_cyano_NUN68051.1_Pseudanabaena_biceps,Pa_Z-cyano_NUN68051.1_Pseudanabaena_biceps)),((hlZ_bac_WP_229786051.1_Parvularcula_lutaonensis,hlZ_bac_WP_256618855.1_Parvularcula_maris),(hlZ_bac_WP_031553296.1_Parvularcula_oceani,hlZ_bac_WP_246408844.1_Parvularcula_dongshanensis))),((hlZ_bac_WP_275654289.1_Devosia_sp._SD17-2,hlZ_bac_WP_291376245.1_Devosia_sp.),(hlZ_bac_WP_227494405.1_Ramlibacter_pallidus,(((((((((hlZ_bac_WP_124968618.1_Kosakonia_sp._CCTCC_M2018092,hlZ_bac_WP_054803897.1_Kosakonia_cowanii),hlZ_bac_TNL13280.1_Kosakonia_cowanii),(hlZ_bac_WP_242389679.1_Kosakonia_cowanii,hlZ_bac_WP_094420202.1_Kosakonia_cowanii)),hlZ_bac_WP_288877372.1_uncultured_Kosakonia_sp.),(hlZ_bac_WP_288880162.1_uncultured_Kosakonia_sp.,hlZ_bac_WP_289742825.1_Kosakonia_cowanii)),(hlZ_bac_MBS5773186.1_Enterobacter_cloacae,(hlZ_bac_WP_279791797.1_Kosakonia_sp._HypNH10,hlZ_bac_WP_023481834.1_Enterobacter_cloacae))),hlZ_bac_WP_187802145.1_Kosakonia_sp._SMBL-WEM22),PaCrtZ_AFX61745.1_Pantoea_agglomerans),(hlZ_bac_QED40345.1_Pseudomonas_sp.,(hlZ_bac_MCD4865469.1_Pseudomonas_sp._PLB05,(((((((hlZ_bac_WP_093249373.1_Pseudomonas_sp._Snoq117.2,hlZ_bac_WP_160923010.1_Pseudomonas_oryzihabitans),hlZ_bac_WP_269216734.1_Pseudomonas_sp._PLB05),(hlZ_bac_WP_183630509.1_Pseudomonas_sp._AS2.8,hlZ_bac_WP_286733694.1_Pseudomonas_sp._PGPPP4)),hlZ_bac_OAN29313.1_Pseudomonas_oryzihabitans),hlZ_bac_WP_257706577.1_Pseudomonas_psychrotolerans),(hlZ_bac_WP_295515737.1_uncultured_Pseudomonas_sp.,hlZ_bac_WP_295464279.1_uncultured_Pseudomonas_sp.)),(((hlZ_bac_WP_208694727.1_Pseudomonas_oryzihabitans,hlZ_bac_WP_282281316.1_Pseudomonas_sp._PS02302),hlZ_bac_WP_273809398.1_MULTISPECIES_unclassified_Pseudomonas),(hlZ_bac_KTT50951.1_Pseudomonas_psychrotolerans,(hlZ_bac_WP_145005788.1_Pseudomonas_psychrotolerans,((hlZ_bac_WP_278440018.1_Pseudomonas_oryzihabitans,hlZ_bac_WP_081321018.1_Pseudomonas_psychrotolerans),(hlZ_bac_WP_288448655.1_uncultured_Pseudomonas_sp.,hlZ_bac_WP_027597578.1_Pseudomonas_sp._MOIL14HWK12_I2)))))))))))))))),HlCrtZ_Heterokonta_XP_002292094.1_Thalassiosira_pseudonana_CCMP1335),(hlZ_bac_MCK6504772.1_Myxococcota_bacterium,((hlZ_bac_TNE92216.1_Deltaproteobacteria_bacterium,hlZ_bac_MCO4748182.1_Pseudomonadota_bacterium),((hlZ_bac_MAA79268.1_Deltaproteobacteria_bacterium,hlZ_bac_MCB9528144.1_Myxococcales_bacterium),(((hlZ_bac_MBK6697338.1_Myxococcales_bacterium,hlZ_bac_MCA9585620.1_Myxococcales_bacterium),hlZ_bac_MCA9544327.1_Myxococcales_bacterium),(hlZ_bac_MDB4943163.1_Labilithrix_sp.,(hlZ_bac_MBK8218278.1_Myxococcales_bacterium,((hlZ_bac_NUQ76487.1_Polyangiaceae_bacterium,hlZ_bac_MCK6588265.1_Polyangiaceae_bacterium),((((hlZ_bac_WP_281314097.1_Polyangium_sp._y55x31,hlZ_bac_WP_153821046.1_Polyangium_spumosum),hlZ_bac_WP_136920636.1_Polyangium_aurulentum),(hlZ_bac_WP_231511677.1_Chondromyces_apiculatus,hlZ_bac_WP_063796230.1_Chondromyces_crocatus)),(((((hlZ_bac_KYF51556.1_Sorangium_cellulosum,hlZ_bac_KYF74969.1_Sorangium_cellulosum),hlZ_bac_WP_061612885.1_Sorangium_cellulosum),hlZ_bac_WP_104977413.1_Sorangium_cellulosum),hlZ_bac_WP_129345212.1_Sorangium_cellulosum),(hlZ_bac_WP_272097688.1_Sorangium_sp._wiwo2,(hlZ_bac_WP_012233218.1_Sorangium_cellulosum,(hlZ_bac_KYF85212.1_Sorangium_cellulosum,(hlZ_bac_WP_020732805.1_Sorangium_cellulosum,hlZ_bac_KYG07605.1_Sorangium_cellulosum)))))))))))))),(((HlCrtZ_viridip_XP_002503536.1_Micromonas_commoda,hlZ_bac_MDA9098586.1_bacterium),(PaCrtZ0_Viridip_UPQ98311.1_Chloropicon_primus,PaCrtZ0_Viridip_QDZ19102.1_Chloropicon_primus)),(HlCrtZ_viridip_CAG9460322.1_Pedinophyceae_sp._YPF_701,(HlCrtZ_viridip_KAG7671601.1_Chlorella_desiccata_nom._nud.,((HlCrtZ_viridip_BDA45578.1_Coccomyxa_sp._Obi,HlCrtZ_viridip_XP_005644872.1_Coccomyxa_subellipsoidea_C_169),(((((((HlCrtZ_viridip_WIA34333.1_Tetradesmus_obliquus,HlCrtZ_viridip_WIA14151.1_Tetradesmus_obliquus),HlCrtZ_viridip_KAF6265617.1_Scenedesmus_sp._NREL_46B_D3),(HlCrtZ_viridip_KAF8061312.1_Scenedesmus_sp._PABB004,PaCrtZ0_Viridip_KAF8061312.1_Scenedesmus_sp._PABB004)),HlCrtZ_viridip_ABS50237.1_Chromochloris_zofingiensis),((HlCrtZ_viridip_GBF99089.1_Raphidocelis_subcapitata,PaCrtZ0_Viridip_GBF99089.1_Raphidocelis_subcapitata),(HlCrtZ_viridip_KAI8464055.1_Monoraphidium_minutum,(HlCrtZ_viridip_GBF98825.1_Raphidocelis_subcapitata,PaCrtZ0_Viridip_GBF98825.1_Raphidocelis_subcapitata)))),(HlCrtZ_viridip_GMH33767.1_Bryopsis_sp._KO_2023,PaCrtZ0_Viridip_GMH33767.1_Bryopsis_sp._KO-2023)),((((((((((HlCrtZ_viridip_GLC42214.1_Pleodorina_starrii,PaCrtZ0_Viridip_GLC42214.1_Pleodorina_starrii),PaCrtZ0_Viridip_GLC71561.1_Pleodorina_starrii),HlCrtZ_viridip_GLC71561.1_Pleodorina_starrii),HlCrtZ_viridip_GLC52561.1_Pleodorina_starrii),PaCrtZ0_Viridip_GLC52561.1_Pleodorina_starrii),(HlCrtZ_viridip_XP_002957595.1_Volvox_carteri_f._nagariensis,PaCrtZ0_Viridip_XP_002957595.1_Volvox_carteri_f._nagariensis)),((HlCrtZ_viridip_GIL90262.1_Volvox_reticuliferus,PaCrtZ0_Viridip_GIL90262.1_Volvox_reticuliferus),((HlCrtZ_viridip_GLI71541.1_Volvox_africanus,PaCrtZ0_Viridip_GLI71541.1_Volvox_africanus),(HlCrtZ_viridip_GIL68607.1_Volvox_africanus,PaCrtZ0_Viridip_GIL68607.1_Volvox_africanus)))),((HlCrtZ_viridip_KXZ45494.1_Gonium_pectorale,PaCrtZ0_Viridip_KXZ45494.1_Gonium_pectorale),((HlCrtZ_viridip_KAG2432680.1_Chlamydomonas_schloesseri,PaCrtZ0_Viridip_KAG2432680.1_Chlamydomonas_schloesseri),((HlCrtZ_viridip_XP_001698698.1_Chlamydomonas_reinhardtii,PaCrtZ0_Viridip_XP_001698698.1_Chlamydomonas_reinhardtii),(HlCrtZ_viridip_KAG2426606.1_Chlamydomonas_incerta,PaCrtZ0_Viridip_KAG2426606.1_Chlamydomonas_incerta))))),(HlCrtZ_viridip_KAG2482852.1_Edaphochlamys_debaryana,PaCrtZ0_Viridip_KAG2482852.1_Edaphochlamys_debaryana)),(((HlCrtZ_viridip_APW83732.1_Dunaliella_salina,HlCrtZ_viridip_KAF5833419.1_Dunaliella_salina),HlCrtZ_viridip_AEN25578.1_Dunaliella_salina),(((((HlCrtZ_viridip_KAI7837698.1_Chlorella_ohadii,HlCrtZ_viridip_PRW45466.1_Chlorella_sorokiniana),(HlCrtZ_viridip_XP_005846632.1_Chlorella_variabilis,HlCrtZ_viridip_KAI3425075.1_Chlorella_vulgaris)),HlCrtZ_viridip_PSC69401.1_Micractinium_conductrix),HlCrtZ_viridip_GAX72997.1_Chlamydomonas_eustigma),(HlCrtZ_viridip_KAG1657316.1_Chlamydomonas_sp._UWO_241,(((((((((HlCrtZ_viridip_KAJ9521810.1_Haematococcus_lacustris,PaCrtZ0_Viridip_KAJ9521810.1_Haematococcus_lacustris),HlCrtZ_viridip_UAW09502.1_Haematococcus_lacustris),PaCrtZ0_Viridip_UAW09502.1_Haematococcus_lacustris),HlCrtZ_viridip_GFH17396.1_Haematococcus_lacustris),PaCrtZ0_Viridip_GFH17396.1_Haematococcus_lacustris),(HlCrtZ_viridip_KAJ9521373.1_Haematococcus_lacustris,PaCrtZ0_Viridip_KAJ9521373.1_Haematococcus_lacustris)),HlCrtZ_viridip_GFH15113.1_Haematococcus_lacustris),PaCrtZ0_Viridip_GFH15113.1_Haematococcus_lacustris),(PaCrtZ-Heterokonta_ASN76828.1_Aurantiochytrium_sp._Ch25,(HlCrtZ_Heterokonta_ASN76828.1_Aurantiochytrium,(PaCrtZ0_Viridip_GFH07023.1_Haematococcus_lacustris,(HlCrtZ_viridip_GFH07023.1_Haematococcus_lacustris,(((HlCrtZ_viridip_QPI34816.1_Haematococcus_lacustris,PaCrtZ0_Viridip_QPI34816.1_Haematococcus_lacustris),HlCrtZ_viridip_ABB70496.1_Haematococcus_lacustris),((HlCrtZ_viridip_QLC28621.1_Haematococcus_lacustris,PaCrtZ0_Viridip_QLC28621.1_Haematococcus_lacustris),((HlCrtZ_viridip_AAO53295.1_Haematococcus_lacustris,HlCrtZ_viridip_AKQ20654.1_Haematococcus_lacustris),(HlCrtZ_viridip_KAJ9506738.1_Haematococcus_lacustris,((HlCrtZ_viridip_Q9SPK6.1_Haematococcus_lacustris,HlCrtZ_viridip_GFH16569.1_Haematococcus_lacustris),(PaCrtZ0_Viridip_UAW09501.1_Haematococcus_lacustris,(HlCrtZ_viridip_UAW09501.1_Haematococcus_lacustris,(HlCrtZ_viridip_KAJ9513852.1_Haematococcus_lacustris,(HlCrtZ_viridip_KAJ9513324.1_Haematococcus_lacustris,PaCrtZ0_Viridip_KAJ9513324.1_QJQ45_001374_Haematococcus_lacustris)))))))))))))))))))))))),HlCrtZ_viridip_GAQ89372.1_Klebsormidium_nitens),(PaCrtZ0_Viridip_CAI5496844.1_Closterium_sp._Naga37s-1,((HlCrtZ_viridip_CAI5482536.1_Closterium_sp._Yama58_4,PaCrtZ0_Viridip_CAI5482536.1_Closterium_sp._Yama58-4),(PaCrtZ0_Viridip_CAI5936423.1_Closterium_sp._NIES-64,(((HlCrtZ_viridip_CAI5474539.1_Closterium_sp._Yama58_4,PaCrtZ0_Viridip_CAI5474539.1_Closterium_sp._Yama58-4),PaCrtZ0_Viridip_CAI5491829.1_Closterium_sp._Naga37s-1),((HlCrtZ_viridip_CAI5516873.1_Closterium_sp._Naga37s_1,PaCrtZ0_Viridip_CAI5516873.1_Closterium_sp._Naga37s-1),((HlCrtZ_viridip_CAI5946776.1_Closterium_sp._NIES_65,PaCrtZ0_Viridip_CAI5946776.1_Closterium_sp._NIES-65),(HlCrtZ_viridip_CAI5987983.1_Closterium_sp._NIES_65,PaCrtZ0_Viridip_CAI5987983.1_Closterium_sp._NIES-65)))))))),PaCrtZ0_Viridip_MQL74636.1_Colocasia_esculenta),PaCrtZ0_Viridip_KAG0457077.1_Vanilla_planifolia),PaCrtZ0_Viridip_XP_038907152.1_Benincasa_hispida),((HlCrtZ_viridip_XP_011627679.1_Amborella_trichopoda,HlCrtZ_viridip_ERN17507.1_Amborella_trichopoda),(PaCrtZ0_Viridip_EFJ12773.1_SELMODRAFT_14977_Selaginella_moellendorffii,(PaCrtZ0_Viridip_EFJ13935.1_Selaginella_moellendorffii,(PaCrtZ0_Viridip_XP_024545834.1_Selaginella_moellendorffii,PaCrtZ0_Viridip_XP_024515817.1_Selaginella_moellendorffii))))),(((HlCrtZ_viridip_EPS69050.1_Genlisea_aurea,PaCrtZ0_Viridip_EPS69050.1_Genlisea_aurea),PaCrtZ0_Viridip_XP_031477826.1_Nymphaea_colorata),(HlCrtZ_viridip_XP_031482038.1_Nymphaea_colorata,(HlCrtZ_viridip_KAF3780027.1_Nymphaea_thermarum,PaCrtZ0_Viridip_KAF3780027.1_Nymphaea_thermarum)))),(PaCrtZ0_Viridip_KAJ8768591.1_Erythroxylum_novogranatense,HlCrtZ_viridip_XP_031389975.1_Punica_granatum)),(((HlCrtZ_viridip_KAI4340896.1_Melastoma_candidum,HlCrtZ_viridip_KAI4319996.1_Melastoma_candidum),PaCrtZ0_Viridip_KAF9685856.1_Salix_dunnii),((HlCrtZ_viridip_KAJ9706005.1_Vitis_rotundifolia,HlCrtZ_viridip_RVW43259.1_Vitis_vinifera),(HlCrtZ_viridip_EXB37306.1_Morus_notabilis,(HlCrtZ_viridip_KAF3448603.1_Rhamnella_rubrinervis,HlCrtZ_viridip_XP_015896478_Ziziphus_jujuba_var._spinosa))))),(((((HlCrtZ_viridip_KAF5175765.1_Thalictrum_thalictroides,HlCrtZ_viridip_PIA49237.1_Aquilegia_coerulea),HlCrtZ_viridip_KAF9615467.1_Coptis_chinensis),(HlCrtZ_viridip_ABI93208.1_1_Adonis_aestivalis_var._palaestina,HlCrtZ_viridip_ABL67481.1_Adonis_aestivalis)),((HlCrtZ_viridip_XP_042496880.1_Macadamia_integrifolia,HlCrtZ_viridip_XP_043719784.1_Telopea_speciosissima),(HlCrtZ_viridip_OVA13960.1_Macleaya_cordata,HlCrtZ_viridip_UOL49144.1_Chelidonium_majus))),(((HlCrtZ_viridip_KAJ3689640.1_Rhynchospora_tenuis,HlCrtZ_viridip_KAJ1693575.1_Rhynchospora_breviuscula),HlCrtZ_viridip_KAJ3682051.1_Juncus_effusus),((((((((PaCrtZ0_Viridip_ACX49287.1_Zea_mays,PaCrtZ0_Viridip_ACX49264.1_Zea_mays),PaCrtZ0_Viridip_ACX49512.1_Zea_mays),PaCrtZ0_Viridip_ACF85370.1_Zea_mays),PaCrtZ0_Viridip_ACX49331.1_Zea_mays),PaCrtZ0_Viridip_ACX49362.1_Zea_mays),(HlCrtZ_viridip_KAG0498774.1_Vanilla_planifolia,(HlCrtZ_viridip_KAI0488247.1_Dendrobium_nobile,HlCrtZ_viridip_XP_020698606.1_Dendrobium_catenatum))),PaCrtZ0_Viridip_CAC06712.1_Narcissus_pseudonarcissus),((((((HlCrtZ_viridip_ABS76147.1_Elaeis_oleifera,HlCrtZ_viridip_XP_010919115.1_Elaeis_guineensis),HlCrtZ_viridip_KAG1354698.1_2_Cocos_nucifera),(HlCrtZ_viridip_XP_038976283.1_Phoenix_dactylifera,HlCrtZ_viridip_XP_008805553_Phoenix_dactylifera)),HlCrtZ_viridip_AOS51477.1_Calamus_jenkinsianus),(hlZ_bac_MCH1922531.1_Shewanella_sp._A3A,(HlCrtZ_viridip_XP_051219211.1_Lolium_perenne,HlCrtZ_viridip_XP_047069396.1_Lolium_rigidum))),((HlCrtZ_viridip_XP_042419610.1_Zingiber_officinale,HlCrtZ_viridip_XP_042429464.1_Zingiber_officinale),(PaCrtZ0_Viridip_VAI24577.1_Triticum_turgidum_subsp._durum,(HlCrtZ_viridip_GJN09251.1_PR20ga27240_Eleusine_coracana_subsp._coracana,(((((HlCrtZ_viridip_PUZ43089.1_Panicum_hallii_var._hallii,HlCrtZ_viridip_XP_025795692.1_Panicum_hallii),HlCrtZ_viridip_RLN16709.1_C2845_Panicum_miliaceum),HlCrtZ_viridip_XP_039828710.1_Panicum_virgatum),HlCrtZ_viridip_OEL37627.1_Dichanthelium_oligosanthes),(((HlCrtZ_viridip_XP_051183537.1_Lolium_perenne,HlCrtZ_viridip_XP_047083139.1_Lolium_rigidum),HlCrtZ_viridip_XP_047083914.1_Lolium_rigidum),(HlCrtZ_viridip_VAI10030.1_Triticum_turgidum_subsp._durum,((((HlCrtZ_viridip_BAK01414.1_Hordeum_vulgare_subsp._vulgare,HlCrtZ_viridip_XP_044983103.1_Hordeum_vulgare_subsp._vulgare),HlCrtZ_viridip_KAI4995408.1_Hordeum_vulgare),HlCrtZ_viridip_KAE8794949.1_Hordeum_vulgare),(((HlCrtZ_viridip_XP_020197746.1_Aegilops_tauschii_subsp._strangulata,HlCrtZ_viridip_XP_044378306.1_Triticum_aestivum),HlCrtZ_viridip_XP_037437011.1_Triticum_dicoccoides),(HlCrtZ_viridip_VAI10031.1_Triticum_turgidum_subsp._durum,(HlCrtZ_viridip_XP_044367010.1_Triticum_aestivum,HlCrtZ_viridip_XP_037426508.1_Triticum_dicoccoides))))))))))))))),(HlCrtZ_viridip_RWR89456.1_Cinnamomum_micranthum_f._kanehirae,HlCrtZ_viridip_KAJ8632625.1_Persea_americana)),((((((HlCrtZ_viridip_KAI3508326.1_Cichorium_endivia,HlCrtZ_viridip_KAI3751095.1_Cichorium_intybus),HlCrtZ_viridip_XP_023769464.1_Lactuca_sativa),HlCrtZ_viridip_KAD6796454.1_Mikania_micrantha),HlCrtZ_viridip_XP_043615242.1_Erigeron_canadensis),(HlCrtZ_viridip_ABB52075.1_Daucus_carota_subsp._sativus,PaCrtZ0_Viridip_XP_017246058.1_Daucus_carota_subsp._sativus)),((((HlCrtZ_viridip_XP_047973807.1_Salvia_hispanica,PaCrtZ0_Viridip_XP_047973807.1_Salvia_hispanica),PaCrtZ0_Viridip_XP_042037874.1_Salvia_splendens),PaCrtZ0_Viridip_XP_047321565.1_Impatiens_glandulifera),(HlCrtZ_viridip_GER51037.1_Striga_asiatica,(((HlCrtZ_viridip_ALE33753.1_Erythranthe_lewisii,PaCrtZ0_Viridip_ALE33753.1_1_Erythranthe_lewisii),PaCrtZ0_Viridip_XP_012852277.1_Erythranthe_guttata),(HlCrtZ_viridip_KZV27570.1_Dorcoceras_hygrometricum,((HlCrtZ_viridip_XP_011084458.1_Sesamum_indicum,HlCrtZ_viridip_KAI3471167.1_Paulownia_fortunei),(HlCrtZ_viridip_AGN03857.1_Scutellaria_baicalensis,(HlCrtZ_viridip_KAI3458101.1_Paulownia_fortunei,PaCrtZ0_Viridip_UAJ74778.1_Buddleja_davidii))))))))),(((((((((HlCrtZ_viridip_XP_042052083.1_Salvia_splendens,HlCrtZ_viridip_XP_042052191.1_Salvia_splendens),HlCrtZ_viridip_XP_047958332.1_Salvia_hispanica),HlCrtZ_viridip_XP_057774294.1_Salvia_miltiorrhiza),(HlCrtZ_viridip_XP_042065035.1_Salvia_splendens,(HlCrtZ_viridip_XP_042061449.1_Salvia_splendens,HlCrtZ_viridip_XP_047973138.1_Salvia_hispanica))),(HlCrtZ_viridip_KAH6809669.1_Perilla_frutescens_var._frutescens,HlCrtZ_viridip_KAH6770904.1_Perilla_frutescens_var._hirtella)),HlCrtZ_viridip_XP_051121701.1_Andrographis_paniculata),(HlCrtZ_viridip_CAA0826401.1_Striga_hermonthica,HlCrtZ_viridip_GER25218.1_Striga_asiatica)),(HlCrtZ_viridip_XP_022141331.1_Momordica_charantia,(HlCrtZ_viridip_XP_022944865.1_Cucurbita_moschata,((HlCrtZ_viridip_NP_001315399.1_Cucumis_melo,HlCrtZ_viridip_KAA0033696.1_Cucumis_melo_var._makuwa),(HlCrtZ_viridip_XP_022922621.1_Cucurbita_moschata,(HlCrtZ_viridip_XP_022984277.1_Cucurbita_maxima,(HlCrtZ_viridip_KAG7014750.1_Cucurbita_argyrosperma_subsp._argyrosperma,HlCrtZ_viridip_KAG6576699.1_Cucurbita_argyrosperma_subsp._sororia))))))),((HlCrtZ_viridip_UBR90285.1_Osmanthus_fragrans,HlCrtZ_viridip_XP_022874606.1_Olea_europaea_var._sylvestris),(HlCrtZ_viridip_XP_018462574.1_Raphanus_sativus,(HlCrtZ_viridip_XP_010537151.1_Tarenaya_hassleriana,((PaCrtZ0_Viridip_XP_010445052.1_Camelina_sativa,PaCrtZ0_Viridip_XP_010442795.1_Camelina_sativa),(((((((PaCrtZ0_Viridip_CAF1755383.1_Brassica_napus,PaCrtZ0_Viridip_XP_013717761.1_Brassica_napus),PaCrtZ0_Viridip_XP_013609622.1_Brassica_oleracea_var._oleracea),PaCrtZ0_Viridip_XP_022561398.1_Brassica_napus),(PaCrtZ0_Viridip_XP_009119803.1_Brassica_rapa,(PaCrtZ0_Viridip_VDD17383.1_Brassica_rapa,PaCrtZ0_Viridip_CAF2323767.1_Brassica_napus))),PaCrtZ0_Viridip_KAG2299143.1_Brassica_carinata),PaCrtZ0_Viridip_KAF8113157.1_Sinapis_alba),((((((PaCrtZ0_Viridip_CAF2378851.1_Brassica_napus,PaCrtZ0_Viridip_XP_048603489.1_Brassica_napus),(PaCrtZ0_Viridip_VDD21825.1_Brassica_oleracea,PaCrtZ0_Viridip_KAG2280766.1_Brassica_carinata)),(PaCrtZ0_Viridip_XP_013618437.1_Brassica_oleracea_var._oleracea,PaCrtZ0_Viridip_AVK93178.1_Brassica_oleracea_var._viridis)),PaCrtZ0_Viridip_KAG2310410.1_Brassica_carinata),PaCrtZ0_Viridip_CAH2070219.1_Thlaspi_arvense),(PaCrtZ0_Viridip_VVB15636.1_Arabis_nemorensis,((((PaCrtZ0_Viridip_XP_020871706.1_Arabidopsis_lyrata_subsp._lyrata,PaCrtZ0_Viridip_CAH8279390.1_Arabidopsis_lyrata),PaCrtZ0_Viridip_KAG7533956.1_Arabidopsis_thaliana_x_Arabidopsis_arenosa),(PaCrtZ0_Viridip_KAG7537651.1_Arabidopsis_suecica,PaCrtZ0_Viridip_KAG7537650.1_Arabidopsis_suecica)),(PaCrtZ0_Viridip_CAE6236712.1_Arabidopsis_arenosa,(PaCrtZ0_Viridip_CAA0409363.1_Arabidopsis_thaliana,(PaCrtZ0_Viridip_KAG7612751.1_Arabidopsis_suecica,(PaCrtZ0_Viridip_NP_200070.1_2_Arabidopsis_thaliana,(PaCrtZ0_Viridip_CAD5334707.1_Arabidopsis_thaliana,PaCrtZ0_Viridip_KAG7605827.1_Arabidopsis_thaliana_x_Arabidopsis_arenosa))))))))))))))),((((HlCrtZ_viridip_KAJ8773224.1_Erythroxylum_novogranatense,HlCrtZ_viridip_KAJ8752935.1_Erythroxylum_novogranatense),HlCrtZ_viridip_KAJ4834231.1_Acrotoxin_acid_subunit_CA_Turnera_subulata),(HlCrtZ_viridip_XP_038683423.1_Tripterygium_wilfordii,HlCrtZ_viridip_XP_038686302.1_Tripterygium_wilfordii)),(((((((HlCrtZ_viridip_XP_031249306.1_Pistacia_vera,HlCrtZ_viridip_KAJ0042867.1_Pistacia_integerrima),HlCrtZ_viridip_KAJ0098511.1_Pistacia_atlantica),(HlCrtZ_viridip_XP_044504478.1_Mangifera_indica,HlCrtZ_viridip_XP_044504477.1_Mangifera_indica)),HlCrtZ_viridip_XP_044467465.1_Mangifera_indica),HlCrtZ_viridip_XP_057951249.1_Malania_oleifera),(HlCrtZ_viridip_XP_021892139.1_Carica_papaya,(HlCrtZ_viridip_KAJ9679523.1_Vitis_rotundifolia,(HlCrtZ_viridip_RVW41947.1_Vitis_vinifera,(HlCrtZ_viridip_XP_034710058.1_Vitis_riparia,HlCrtZ_viridip_XP_002273581.1_Vitis_vinifera))))),(((((HlCrtZ_viridip_XP_028112187.1_Camellia_sinensis,HlCrtZ_viridip_KAI8028833.1_Camellia_lanceoleosa),HlCrtZ_viridip_KAF5960029.1_Camellia_sinensis),(HlCrtZ_viridip_BAS69439.1_Rhododendron_japonicum_f._flavum,HlCrtZ_viridip_BAS69440.1_Rhododendron_kiusianum_x_Rhododendron_indicum)),HlCrtZ_viridip_XP_052179255.1_Diospyros_lotus),((((((HlCrtZ_viridip_ABA43899.1_Coffea_canephora,HlCrtZ_viridip_ABA43903.1_Coffea_arabica),PaCrtZ0_Viridip_ABA43903.1_Coffea_arabica),(HlCrtZ_viridip_XP_027103699.1_Coffea_arabica,PaCrtZ0_Viridip_XP_027103699.1_Coffea_arabica)),(HlCrtZ_viridip_XP_027110221.1_Coffea_arabica,HlCrtZ_viridip_XP_027159383.1_Coffea_eugenioides)),HlCrtZ_viridip_CAI9092290.1_Oldenlandia_corymbosa_var._corymbosa),((((HlCrtZ_viridip_BAI47580.1_Ipomoea_nil,HlCrtZ_viridip_XP_019195604.1_Ipomoea_nil),(HlCrtZ_viridip_BAI47579.1_Ipomoea_obscura,HlCrtZ_viridip_BAI47578.1_Ipomoea_sp._Kenyan)),HlCrtZ_viridip_XP_031117710.1_Ipomoea_triloba),((PaCrtZ0_Viridip_XP_019246720.1_Nicotiana_attenuata,PaCrtZ0_Viridip_XP_009766565.1_Nicotiana_sylvestris),(((HlCrtZ_viridip_XP_009780858.1_Nicotiana_sylvestris,HlCrtZ_viridip_XP_019247800.1_Nicotiana_attenuata),(HlCrtZ_viridip_NP_001312763.1_Nicotiana_tabacum,HlCrtZ_viridip_NP_001313021.1_Nicotiana_tabacum)),(HlCrtZ_viridip_XP_055831880.1_Solanum_dulcamara,(((HlCrtZ_viridip_NP_001234348.1_Solanum_lycopersicum,HlCrtZ_viridip_TMW90133.1_Solanum_chilense),HlCrtZ_viridip_XP_015080043.1_Solanum_pennellii),((HlCrtZ_viridip_KAH0664150.1_Solanum_tuberosum,HlCrtZ_viridip_KAG5600691.1_Solanum_commersonii),(HlCrtZ_viridip_KAH0665771.1_Solanum_tuberosum,(HlCrtZ_viridip_XP_006360197.1_Solanum_tuberosum,HlCrtZ_viridip_KAH0748770.1_Solanum_tuberosum))))))))))))),((((HlCrtZ_viridip_XP_008343769_Malus_domestica,HlCrtZ_viridip_XP_050140580.1_Malus_sylvestris),HlCrtZ_viridip_KAF8413220.1_Tetracentron_sinense),HlCrtZ_viridip_GMN44542.1_Ficus_carica),((HlCrtZ_viridip_KAF8008738.1_Corymbia_citriodora_subsp._variegata,HlCrtZ_viridip_ALQ56931.1_Crocus_ancyrensis),(HlCrtZ_viridip_XP_031383909.1_Punica_granatum,(HlCrtZ_viridip_XP_042982516.1_Carya_illinoinensis,(HlCrtZ_viridip_XP_018809669.1_Juglans_regia,HlCrtZ_viridip_XP_041012873.1_Juglans_microcarpa_x_Juglans_regia))))),(((HlCrtZ_viridip_CAI9771935.1_Fraxinus_pennsylvanica,HlCrtZ_viridip_GMH29582.1_Nepenthes_gracilis),(HlCrtZ_viridip_KAK0597719.1_Acer_saccharum,HlCrtZ_viridip_KAJ7974145.1_Quillaja_saponaria)),((((HlCrtZ_viridip_XP_025702121.1_Arachis_hypogaea,HlCrtZ_viridip_RYR56124.1_Arachis_hypogaea),HlCrtZ_viridip_XP_057761855.1_Arachis_stenosperma),(HlCrtZ_viridip_XP_016204317.1_Arachis_ipaensis,HlCrtZ_viridip_XP_025656921.1_Arachis_hypogaea)),((((((((HlCrtZ_viridip_NP_001242409.Glycine_max,HlCrtZ_viridip_ACU17762.1_Glycine_max),HlCrtZ_viridip_XP_028205586.1_Glycine_soja),HlCrtZ_viridip_KHN09301.1_Glycine_soja),(HlCrtZ_viridip_RDX66083.1_Mucuna_pruriens,HlCrtZ_viridip_TKY45249.1_Spatholobus_suberectus)),((HlCrtZ_viridip_XP_027923106.1_Vigna_unguiculata,HlCrtZ_viridip_QCD94779.1_Vigna_unguiculata),(HlCrtZ_viridip_XP_014503371.1_Vigna_radiata_var._radiata,(HlCrtZ_viridip_XP_047171766.1_Vigna_umbellata,HlCrtZ_viridip_XP_017438793.1_Vigna_angularis)))),HlCrtZ_viridip_XP_020220901.1_Cajanus_cajan),HlCrtZ_viridip_XP_027358236.1_Abrus_precatorius),((((HlCrtZ_viridip_XP_019451984.1_Lupinus_angustifolius,PaCrtZ0_Viridip_XP_019451984.1_Lupinus_angustifolius),(HlCrtZ_viridip_KAE9592568.1_Lupinus_albus,PaCrtZ0_Viridip_KAE9592568.1_Lupinus_albus)),HlCrtZ_viridip_KAE9617389.1_Lupinus_albus),((((HlCrtZ_viridip_CAI9190104.1_Trifolium_pratense,HlCrtZ_viridip_XP_045807623.1_Trifolium_pratense),HlCrtZ_viridip_WJX20702.1_Acrotoxin_acid_subunit_CA_Trifolium_repens),HlCrtZ_viridip_XP_004496526.1_Cicer_arietinum),(HlCrtZ_viridip_XP_020204586.1_Cajanus_cajan,(HlCrtZ_viridip_XP_027365620.1_Abrus_precatorius,((HlCrtZ_viridip_NP_001241433.1_Glycine_max,HlCrtZ_viridip_XP_028219882.1_Glycine_soja),(HlCrtZ_viridip_KHN21783.1_Glycine_soja,(HlCrtZ_viridip_NP_001334604.1_Glycine_max,HlCrtZ_viridip_AAS88426.Glycine_max)))))))))));
