# Supplementary material for: Heterologous Production in the Synechocystis Chassis Suggests the Biosynthetic Pathway of Astaxanthin in Cyanobacteria
Source: Antioxidants (Basel). 2023 Oct 3;12(10):1826. doi: 10.3390/antiox12101826 (PMC10604110; doi:10.3390/antiox12101826)
Supplement: Supplementary file 1 [file antioxidants-12-01826-s001.zip › Supplemental File S2.fasta]

>hlZ_bac_MDA9098586.1_bacterium
MKRNVASDAPTHPNADQYTLQRLFQQDPDRRTFGSSDEDSPSKEFPAMPQPKQVKKRLTKSERENIGESYEWSAWVSTCG
VTSIAITATYLRLLREVTDAGGFPWAELFAQLALVAGAAVGMEYYARYAHKYLWHDSLWTMPLKARKEWNRPVWLLHESH
HLPREGAFEANDIFAIANGVPAFALCAYGFLTPGVFGGACFGVGLGITFFGIAYMYVHDGMVHKRFPTGPLGKLPFLRKI
AAGHTIHHTEAFDGVPWGLFLSTQELAKCPGGLEELETVLEAAERKMQREEEEERRMNEAGAQSVHFSVWPREGMHIPSE
VSAPACKLPEE
>hlZ_bac_MCH1922531.1_Shewanella_sp._A3A
PFELNDVFAITNAVPAISLLAYGFFHRGIVPGLCFGAGLGITLFGMAYMFVHDGLVHRRFPVGPIANVPYFRRVAAAHKI
HHTDKFE
>hlZ_bac_MCK6504772.1_Myxococcota_bacterium
MIPAAFDPGLPDLPLRVGLAGLVLVSTVLLMEGWALRAHERVWHHALWFLHRSHHRPRTGPFEANDLLALVNAPPAVLLL
SRGTWGNPGWVATLAWAVGAGISLYGTAYLVVHDGYVHGRLPLGFLDRSAWLRKVRAAHRVHHADEAAPFGLFMGPWELE
ARRAALRRRGQEA
>hlZ_bac_WP_272097688.1_Sorangium_sp._wiwo2
MTLAIWIATALAAFATMEVWAALLHGKVWHHALWSIHRSHHTKRRGAFEKNDALASLHAPIAAGLIMYGSWGAPGPLREA
AFGFGLGMTAFGLAYVLVHDGLVHGRLPVSGLARIPYLARVRDAHRVHHGTGGPPYGLFLGPLVLERRVAASGRAQRSAQ
RAR
>hlZ_bac_NUQ76487.1_Polyangiaceae_bacterium
MSVAIWTAVAFLVAVAMEFWAALLHGRVWHHSLWRIHRSHHAKRSGRFESNDILSSLHAPIAIALILYGCLGAPGLIREI
AFGAGIGMTLFGAAYVIVHDGLVHGRLPVSFLAKIPYFSRIREAHLEHHARGREPYGLFLGPREIARAIGHGKSLSRAQS
PTGRGRRA
>hlZ_bac_MCK6588265.1_Polyangiaceae_bacterium
MMSVAIWTAVAFLVAVAMEFWAALLHGRVWHHSLWRIHRSHHAKRSGRFESNDILSSLHAPIAIALILYGCLGAPGLIRE
IAFGAGIGMTLFGAAYVIVHDGLVHGRLPVSFLAKIPYFSRIREAHLEHHARGREPYGLFLGPREIARAIGHGKSLSRAQ
SPTGRGRRA
>hlZ_bac_KYF85212.1_Sorangium_cellulosum
MTLSLAIWIATALAAFAIMEVWAALLHGRVWHHALWSIHRSHHTKRRGAFEQNDALAFLHAPIAAGLIIYGVDGAPGPLR
EAAFGFGLGMTAFGLAYVLVHDGLVHRRLPVSGLARIPYLARVRDAHRVHHSTGGPPFGLFLGPLVLARRAAAGSHAAGG
ARAARTADAVDTTDAESDIRVGNA
>hlZ_bac_WP_020732805.1_Sorangium_cellulosum
MTLAIWIATALAAFAIMEVWAALLHGRVWHHALWGIHRSHHTKRRGAFEQNDALAFLHAPIAAGLIIYGVDGAPGPLREA
AFGFGLGMTAFGLAYVLVHDGLVHRRLPVSGLARIPYLARVRDAHRVHHSTGGPPYGLFLGPLVLARRAAAGGHAAGGAR
AARTADAVDTTDAESDIRVGNA
>hlZ_bac_KYG07605.1_Sorangium_cellulosum
MTLAIWIATALAAFAIMEVWAALLHGRVWHHALWGIHRSHHTKRRGAFEQNDALAFLHAPIAAGLIIYGVDGAPGPLREA
AFGFGLGMTAFGLAYVLVHDGLVHRRLPVSGLARIPYLARVRDAHRVHHSTGGPPFGLFLGPLVLARRAAAGGHAAGGAR
AARTADAVDTTDAESDIRVGNA
>hlZ_bac_WP_136920636.1_Polyangium_aurulentum
MSTALVWIPVALVVAVAMELWAMLLHGSIWHSILWKIHRSHHRKRRGSLEANDALSVLHAPIAIALILYGCAAEPSVVRE
VAFGIGIGMTLFGVAYVVVHDGLVHGRLPVEALARIRYFARVRDAHRVHHSKGARGPYGLFLGPWELARETSKFGRPTNP
ARSVTESADAPSTR
>hlZ_bac_KYF51556.1_Sorangium_cellulosum
MLSLVLWIVTALAAFAAMEGWAAFLHGKVWHRALWSVHRSHHTKRRGLFERNDALSFLHAPIATGLILYGCVGVPGPLRE
AAFGFGLGMTAFGVAYVLVHDGLVHRRLPVSGLARIPYLARVRDAHRVHHSTGGPPYGLFLGPLVVARRAAAGGARAART
GDAVGTTGAESDIHVGNA
>hlZ_bac_MBK6697338.1_Myxococcales_bacterium
MHALVFVPTALAAALAMDLWAAFLHGRVWHRSLWFVHASHHEARRGRFEANDVLSVTHAPFAIAFILYGCLAEPTVMREV
VFGTGLGMTLFGLAYLIVHDGLVHHRLPVRILLRSRYLRTVVRAHLVHHTGLSGGPPYGFFLGPLELRRAERSLAQKSDD
ARGTTHSRSTSRGQRRVPNGQR
>hlZ_bac_TNE92216.1_Deltaproteobacteria_bacterium
MTLVWITVAVLTAVLMEPWAAFVHRVLWHGPLWSWHESHHVETEGWFEANDTFALMHAIPAIVLIVGGCEWQGSALAANV
AFGVGIGMTMFGASYALVHDGLVHERLPVKFLLRWRWFRRIRGAHRRHHTGGGYPYGLFWGPTELQDAVRRGDVAREQSQ
S
>hlZ_bac_WP_061612885.1_Sorangium_cellulosum
MTLSLAIWIVTALAAFAAMEGWAAFLHGKVWHHALWSIHRSHHAKRRGLFERNDALSFLHAPVATGLILYGCMGAPGPLR
EAAFGFGLGMTAFGAAYVLVHDGLVHRRLPVSGLARVPYLARVRDAHRVHHSTGGPPYGLFLGPLVLARRAAGAEP
>hlZ_bac_WP_012233218.1_Sorangium_cellulosum
MTLAIWIGAALAAFAIMEVWAALLHGKVWHHALWRIHRSHHTKRRGAFEQNDALAFLHAPIAAGLIIYGCDGAPGPLREA
AFGFGLGMTAFGLAYVLVHDGLVHGRLPVSGLARVPYLARVRDAHRVHHGTGGPPYGLFLGPLVLARRAAAGDRAQRATQ
RAR
>hlZ_bac_WP_281314097.1_Polyangium_sp._y55x31
MSAALVWIPVALVVALAMELWAMLLHGRVWHSLLWRLHRSHHRKRRGALEANDALSVLHAPIAIAAILHGCTAAPSLLRE
IFFGVGIGMTLFGVAYLVVHDGLVHGRLPVQALARIPYFARVRDAHLVHHARGARGPYGLFLGPWELGWQTKQTKRTSS
>hlZ_bac_WP_104977413.1_Sorangium_cellulosum
MTLSSWIWIVSALAAFAAMEGWAAFLHGRVWHHALWRIHRSHHTKRRGPFEQNDALSFLHAPVATGLILYGCAGAPGPLR
DVAFGFGLGMTAFGVAYVLVHDGLVHRRLPVSGLARIPYLARVRDAHRVHHSTGGPPFGLFLGPLALARRAARAAPAERA
APAQRAAPAQRAAPAERAAPAQRAR
>hlZ_bac_KYF74969.1_Sorangium_cellulosum
MTLSLAIWIVTALAAFAAMEGWAAFLHGKVWHHALWSVHRSHHAKRRGLFERNDALSFLHAPVATGLILYGCMGAPGPLR
EAAFGFGLGMTAFGVAYVLVHDGLVHRRLPVSGLARIPYLARVRDAHRVHHSTGGPPYGLFLGP
>hlZ_bac_MAA79268.1_Deltaproteobacteria_bacterium
MWSEYYFWGIWLSMAIFMEFWAMFLRGVLWHGPWWITHKSHHRPRQGYLEFNDIFSVFHALLAMFLIIYGFEARASTFSY
SCAAAGFGMTSFGIAYFVVHDGFIHERLPVRFLSKFAYMRRLKNAHKVHHFRDHEHPFGLFLGEYELRWYRSRSKLKKLA
AKSEL
>hlZ_bac_WP_153821046.1_Polyangium_spumosum
MSSALVWIPVALAVAAGMELWAMLLHGRVWHSLLWRLHRSHHRKRRGLLEANDALSVLHAPIAIAAILHGCVAAPSLVRE
VVFGVGIGMTLFGAAYLVVHDGLVHGRLPVQALAKIPYFARVRDAHLVHHAKGARGPYGLFLGPWELAWHTRKSGRPSS
>hlZ_bac_MDB4943163.1_Labilithrix_sp.
MAAHVLTGVLVALVVAALMEPWARLLHGRVWHRSLWPVHRSHHTRRRGWFERNDVLSAAHAPVAMVIVMVGCNLHGFAAA
ATIGLGAGMTLFGVAYFVLHDGFVHGRLPVRFLSRVGWLDRLRVAHAVHHARGEAPYGFFLGPRELRRSPRARAGRPTAP
PPPDRAPASRRGTPRDGARLSGAENR
>hlZ_bac_WP_229786051.1_Parvularcula_lutaonensis
MTLELWQKIALVLGTAVLMEGWAWWAHKYIMHGWGWSWHADHHEPHDNLFEKNDLFAVVFGSFAMALFVIGWLWFPPLWY
VAAGITVYGLVYSFVHDGLVHQRFPYKWVPKKGYWKRLVQAHKLHHATTCKEGAVSFGFVLAPDPQKLRVKLRELKEARR
AAGSL
>hlZ_bac_MBX9574079.1_Caulobacteraceae_bacterium
MTPLAFLLILVVTFLGMEVFAWVMHRYVMHGWLWSWHRSHHEPREGAFELNDLFAVVFALPAIVLIAIGTWSNVWALPVG
LGITAYGAVYFYFHDGLVHRRFPTGFDGRSGFWQRRIQAHRLHHAIHTKHGCVSYGFLWVRSARELKAELVQKRGSSSSG
A
>hlZ_bac_MCA9585620.1_Myxococcales_bacterium
MSPALSHALVWFPVAAVVAVGMELWAALLHGRVWHSWLWRVHRSHHEPRTGRWEWNDALALFHAPIAIALILYGCASEPG
VLREIAFGVGVGMTAFALGYIVVHDGLVHGRLPVQFLNRFKVMRRIARAHRVHHTVASGGRPYGLFFGAWELARASRVKQ
QHARRPSSARPTSPIARRA
>hlZ_bac_MCO4748182.1_Pseudomonadota_bacterium
MDGSALIWITAAWFVALAMEPWAAWVHRVVWHGPLWSVHESHHVEREGLFEVNDGFALVHALPAMVLIIGGSLRGDDLIA
NLVFGVGIGMTVFGAAYALVHDGVVHERLPVARLLRWRWFRRIRGAHRRHHLTGGYPYGLFDGPTELKRAVRRGAADS
>hlZ_bac_WP_273809398.1_MULTISPECIES:_unclassified_Pseudomonas
MELLINAGIVLATVAGMEVFAWWSHKYIMHGWGWGWHESHHRPRTGWFEKNDLYAVVFAGLAILLIALGNAGYWRLQWIG
AGMTLYGLLYFIAHDGLVHQRWPFRYIPRTGYLKRLYQAHRMHHAVDGKDGCVSFGFLLAPTTQQLKQQLREIHGGALDS
SRERKARDQVQEEAD
>hlZ_bac_MBK8218278.1_Myxococcales_bacterium
MNVPTVAIWLPVALVVACAMEPWAMLLHGVVWHGPLAFVHRSHHTKRTGTFEWNDALSTLHAPPAIALILFGCRGPEGPL
REVLFGVGLGMTLFGMAYVVVHDGFVHERLPITWLARFRYFRTLRACHRAHHRGDADHGPYGLFLGAFEARWHARRRGRT
RAVSR
>hlZ_bac_WP_231511677.1_Chondromyces_apiculatus
MTSTTATALWIGTALLTAVAMELWAALLHGRLWHGPLWSVHGSHHRRRKGAWERNDALSVLHAPLAMALILHGCLAVPGV
TREIAFGVGIGMTLFGVAYVLVHDGLVHRRLPVAWLARIPYLARVRDAHLVHHRTNAAPHGLFLGPWVVARLPAHLPRPL
TPPSRTPAAGPSPTARSPLHPARPAPPGTHSA
>hlZ_bac_WP_269216734.1_Pseudomonas_sp._PLB05
MELLINAGIVLATVAGMEAFAWWSHKYIMHGWGWGWHESHHRPRTGWFEKNDLFAVVFAGLAILLIALGNAGYWRLQWIG
AGMTLYGLLYFIAHDGLVHQRWPFRYVPRTGYLKRLYQAHRMHHAVDGKDGCVSFGFLLAPTTQQLKQQLREIHGGALDS
SRERKARDQVQEGVD
>hlZ_bac_WP_029625044.1_Sphingomonas_sp._PAMC_26605
MSLISGLLLFLATVAGMELFAYAAHRWVMHGFGWFLHESHHRPRTGNWELNDLYAVIFALPSITMLVFGVQLGWWQGFTW
IGAGIAAYGAIYFGFHDIIVHRRIPTRYLPKSAYMKRIIQAHRLHHVVETKDGTVSFGFLVAPKPEDLKAELKRRKRAGV
RAPTAQSQPSA
>hlZ_bac_WP_160923010.1_Pseudomonas_oryzihabitans
MELLINAGIVLATVAGMEVFAWWSHKYIMHGWGWGWHESHHRPRTGWFEKNDLYAVVFAGLAILLIALGNAGYWRLQWIG
AGMTLYGLLYFIAHDGLVHQRWPFRYVPRTGYLKRLYQAHRMHHAVDGKDGCVSFGFLLAPTTQQLKQQLREIHGGALDS
SRERKARDQVQEGVD
>hlZ_bac_WP_286733694.1_Pseudomonas_sp._PGPPP4
MELLINAGIVLATVAGMEAFAWWSHKYIMHGWGWGWHESHHRPRTGWFEKNDLYAVVFAGLAILLIALGNAGYWRLQWIG
AGMTLYGLLYFIAHDGLVHQRWPFRYIPRTGYLKRLYQAHRMHHAVDGKDGCVSFGFLLAPTTQQLKQQLREIHGGALDS
SRERKARDQVQEGVD
>hlZ_bac_WP_151953820.1_Sphingomonas_sp._EC-HK361
MALWSGLLLFLFTVIGMEGFAYAAHRWVMHGPGWFLHKSHHRPRTGNWELNDLYAVIFAVPSIVLILGGVQLGWWPGCAW
IGAGIAAYGAIYFGFHDVIVHRRLPTRYLPKSPYMKRIVQAHRLHHVVETKAGTVSFGFLVAPKPEALKAELRRRSRAGI
RAPNSRVFAEK
>hlZ_bac_WP_140850590.1_Sphingomonas_glacialis
MSLISGLLLFLATVAGMELFAYAAHRWVMHGFGWFLHESHHRPRTGNWELNDLYAVIFALPSITMLVFGVQLGWWQGFTW
IGAGIAAYGAIYFGFHDVIVHRRIPTRYLPKSAYMKRIIQAHRLHHVVETKDGTVSFGFLVAPKPEDLKAELKRRKRAGV
RAPVGQTSLIPD
>hlZ_bac_WP_129345212.1_Sorangium_cellulosum
MTLSLAIWVVTALAAFAAMEGWAALLHGKVWHRALWSVHRSHHEKRRGALERNDALSLLHAPVATGLILHGCAGAPGPLR
DVAFGVGLGMTAFGVAYVLVHDGLVHRRLPVSGLARIPYLARVRDAHRVHHSTGGPPFGLFLGPLVVRRAARLSDPGGAP
SRAPLPSDR
>hlZ_bac_VVS97863.1_Sphingomonas_sp._EC-HK361
MTIPVECHYMARMALWSGLLLFLFTVIGMEGFAYAAHRWVMHGPGWFLHKSHHRPRTGNWELNDLYAVIFAVPSIVLILG
GVQLGWWPGCAWIGAGIAAYGAIYFGFHDVIVHRRLPTRYLPKSPYMKRIVQAHRLHHVVETKAGTVSFGFLVAPKPEAL
KAELRRRSRAGIRAPNSRVFAEK
>hlZ_bac_WP_031553296.1_Parvularcula_oceani
MILPLWLKIVLVLGTAAAMEGFAWWAHKYIMHGWGWGWHRDHHEPHEGALEKNDLFAVVFGGFSFVLFLVGYYVFPPLWW
VAAGITLYGIMYAFVHDGLVHERMPIGWVPRRGYFKRLVQAHKLHHATTSKHGAVSYGFVLAPDPKKLQVKLRALRAQRR
ADEAR
>hlZ_bac_WP_027597578.1_Pseudomonas_sp._MOIL14HWK12:I2
MELLINAGIVLATVAGMEAFAWWSHKYIMHGWGWGWHESHHRPRTGWFEKNDLYAVVFAGLAILLIALGNAGYWRLQWIG
AGMTLYGLLYFIAHDGLVHQRWPFRYIPRSGYLKRLYQAHRMHHAVDGKDGCVSFGFLLAPTTKQLKQQLREIHGGALDS
SRERKARDQVQEGAD
>hlZ_bac_WP_081321018.1_Pseudomonas_psychrotolerans
MEILINAGIVLATVAGMEAFAWWSHKYIMHGWGWGWHESHHRPRTGWFEKNDLYAVVFAGLAILLIALGNAGYWRLQWIG
AGMTLYGLLYFIAHDGLVHQRWPFRYIPRSGYLKRLYQAHRMHHAVDGKDGCVSFGFLLAPTTQQLKQQLREIHGGALDS
SRERKARDQVQEGAD
>hlZ_bac_WP_246408844.1_Parvularcula_dongshanensis
MSDMILPLWLKITLVLGTAAGMEAVAWSAHKYIMHGWGWSWHRDHHEPHDGALEHNDLYAVVFGVFSTVLFVVGYYFWPP
LWWIALGITLYGIMYAFVHDGLVHGRLPIAWVPKRGYFKRLVQAHKLHHATTSKHGAVSYGFVLAPDPKKLQAKLRALRA
ERKADMAAR
>hlZ_bac_WP_093249373.1_Pseudomonas_sp._Snoq117.2
MELLINAGIVLATVAGMEAFAWWSHKYIMHGWGWGWHESHHRPRTGWFEKNDLYAVVFAGLAILLIALGNAGYWRLQWIG
AGMTLYGLLYFIAHDGLVHQRWPFRYVPRTGYLKRLYQAHRMHHAVDGKDGCVSFGFLLAPTTQQLKQQLREIHGGALDS
SRERKARDQVQEGMD
>hlZ_bac_WP_208694727.1_Pseudomonas_oryzihabitans
MELLINAGIVLATVAGMEVFAWWSHKYIMHGWGWGWHESHHRARTGWFEKNDLYAIVFAGLAILLIALGNAGYWRLQWIG
VGMTLYGLLYFIAHDGLVHQRWPFRYIPRTGYLKRLYQAHRMHHAVDGKDGCVSFGFLLAPTTQQLKQQLREIHGGALDS
SRERKARDQVQEGAD
>hlZ_bac_NNF95091.1_Altererythrobacter_sp.
MSWWAIIAIVLAALIGMEFFAWYAHKYIMHGWGWAWHRDHHEPHDNTLEKNDLFAVVFGTIVFFMFWIGYYVSDALWWAA
FGITLYGVIYTLVHDGLVHQRYFRWVPKRGYAKRLVQAHKLHHATIGKEGGVSFGFVFARDPAKLKAELKQQREAGIAKV
RDADLSA
>hlZ_bac_WP_145005788.1_Pseudomonas_psychrotolerans
MELLINAGIVLATVAGMEAFAWWSHKYIMHGWGWGWHESHHRPRTGWFEKNDLYAVVFAGLAILLIALGNAGYWRLQWIG
AGMTLYGLLYFIAHDGLVHQRWPFRYIPRHGYLKRLYQAHRMHHAVDGKDGCVSFGFLLAPTTQQLKQQLREIHGGALDS
SRERKVRDQVQEGAD
>hlZ_bac_MBT8388577.1_Altererythrobacter_sp.
MSWWAIIAIVLAALIGMEFFAWYAHKYIMHGWGWAWHRDHHEPHDNTLEKNDLFAVVFGTIVFFMFWIGYYVSDALWWAA
FGITLYGVIYTLVHDGLVHQRYFRWVPKRGYAKRLVQAHKLHHATIGKEGGVSFGFVFARDPAKLKVELKQQREAGIAKV
RDADLSA
>hlZ_bac_MCB9528144.1_Myxococcales_bacterium
MWTDPLFWLVLIAVAIAMELWAMLLHGRLWHGILWLTHRSHHTPRRGWFELNDVFAVFHAAIAIFLIVYGFESDHGRASH
LMIAAGFGMTAFGLAYFTVHDGFIHGRLPVAWLDRSAFLRRVRNAHRVHHQRDHEGPFGLFLGEWELRRAKRRRRAQNL
>hlZ_bac_WP_282281316.1_Pseudomonas_sp._PS02302
MELLINAGIVLATVAGMEVFAWWSHKYIMHGWGWGWHESHHRARTGWFEKNDLYAIVFAGLAILLIALGNAGYWRLQWIG
AGMTLYGLLYFIAHDGLVHQRWPFRYIPRTGYLKRLYQAHRMHHAVDGKDGCVSFGFLLAPTTQQLKQQLREIHGGALDS
SRERKTRDRVQEGAD
>hlZ_bac_WP_298897756.1_uncultured_Altererythrobacter_sp.
MSSWAIIAIVLAALIGMEFFAWYAHKYIMHGWGWAWHRDHHEPHDNTLEKNDLFAVVFGTIVFFMFWIGYNVSDALWWAA
FGITLYGVIYTLVHDGLVHQRYFRWVPKRGYAKRLVQAHKLHHATIGKEGGVSFGFVFARDPAKLKSELKQQREAGIAKV
READLSA
>hlZ_bac_WP_295515737.1_uncultured_Pseudomonas_sp.
MELLINAGIVLATVAGMEAFAWWSHKYIMHGWGWGWHESHHRPRTGWFEKNDLYAIVFAGLAILLIALGNAGYWRLQWIG
AGMTLYGLLYFIAHDGLVHQRWPFRYVPRRGYLKRLYQAHRMHHAVDGRDGCVSFGFLLAPTTQRLKQQLREIHGGALDS
SRERKARDQVQEGLD
>hlZ_bac_WP_295464279.1_uncultured_Pseudomonas_sp.
MELLINAGIVLATVAGMEAFAWWSHKYIMHGWGWGWHESHHRPRTGWFEKNDLYAIVFAGLAILLIALGNAGYWRLQWIG
AGMTLYGLLYFIAHDGLVHQRWPFRYVPRSGYLKRLYQAHRMHHAVDGRDGCVSFGFLLAPTTQRLKQQLREIHGGALDS
SRERKARDQVQEGVD
>hlZ_bac_WP_063796230.1_Chondromyces_crocatus
MLTSIAIWIGAALATALAMEAWAALLHGRIWHGALWFIHRSHHRRRKGAWELNDALSVLHAPIAIALILYGCLASPGVHR
DLAFGVGIGMTLFGVAYVVVHDGLVHQRLPVAWLARVPYLARVREAHLVHHRTGAAPHGLFFGPWVAARLPHPPPPRPRT
PTPASTPHPAPTPRVARSPHP
>hlZ_bac_WP_278440018.1_Pseudomonas_oryzihabitans
MEILINAGIVLATVAGMEAFAWWSHKYIMHGWGWGWHESHHRPRSGWFEKNDLYAVVFAGLAILLIALGNAGYWRLQWIG
AGMTLYGLLYFIAHDGLVHQRWPFRYIPRSGYLKRLYQAHRMHHAVDGKDGCVSFGFLLAPTTQQLKQQLREIHGGALDS
SRERKARDQVQEGVD
>hlZ_bac_QED40345.1_Pseudomonas_sp.
MELLINAGIVLATVAGMEAFAWWSHKYIMHGWGWGWHESHHRPRTGWFEKNDLYAVVFAGLAILLIALGNAGYWRLQWIG
AGMTLYGLLYFIAHDGLVHQRWPFRYIPRTGYLKRLYQAHRMHHAVDGKDGCVSFGFLLAPTAQQLKRQLREIHGGALDS
SRERKARDQQEGAD
>hlZ_bac_MDB5470505.1_Caulobacter_sp.
MILQVLEFVVLYLGAVVFMEGFAWVTHRYVMHGWGWVWHRSHHEPRTGNFELNDLFAVVFAAPAMVAIYFGVHGTPWLLP
VGCGITTYGAIYALFHDGLVHRRFPMPKARSAYWKRLIQAHRFHHAVHTKEGCVSFGFLMAPDVRKLKAQLQARGVNADE
A
>hlZ_bac_MBS1117116.1_bacterium
MQFALILIGSFVAMEFFSYLVHRFIYHGSLWFIHKSHHTPRTGLFELNDLFPLVLSGASIYLMLYGLAQPDGADIVAASI
GISAYGLVYLTIHDLYVHRRMRSLTFAIPYLKKVKKAHMVHHLYGAEPFGLLLFWLPRGVDLNSIPDEEPV
>hlZ_bac_GHH18915.1_Sphingomonas_glacialis
MRGLKHTRGYESTPSQLRTLAIGRAARYIACMSLISGLLLFLATVAGMELFAYAAHRWVMHGFGWFLHESHHRPRTGNWE
LNDWYAVIFALPSITMLVFGVQLGWWQGFTWIGAGIAAYGAIYFGFHDIIVHRRIPTRYLPKSAYMKRIIQAHRLHHVVE
TKDGSVSFGFLVAPKPEDLKAELKRRKRAGVRAPVGQTTLIPD
>hlZ_bac_MCD4865469.1_Pseudomonas_sp._PLB05
MEAFAWWSHKYIMHGWGWGWHESHHRPRTGWFEKNDLFAVVFAGLAILLIALGNAGYWRLQWIGAGMTLYGLLYFIAHDG
LVHQRWPFRYVPRTGYLKRLYQAHRMHHAVDGKDGCVSFGFLLAPTTQQLKQQLREIHGGALDSSRERKARDQVQEGVD
>hlZ_bac_WP_231029940.1_Sphingomonas_sp._IC-56
MHPVAGILLFIATVAGMEAFAYGAHRWIMHGPGWFLHKSHHEPRTGNWELNDLYAAIFAVPSFVLLLGGVQLGWWPGFAW
IGAGIAAYGAIYFGFHDIIVHKRLPHRYVARSRYMKRIVQAHRLHHAVQGKHGTVSFGFLVAPRAEKLKQQLKRYRAQTK
AD
>hlZ_bac_WP_227494405.1_Ramlibacter_pallidus
MPSAELLLRVALVLGAVVGMEAAAWWIHKHVMHGWGWGWHRSHHAPRAGWFERNDLYAVVFAGVAIVLIALGSHWPAVEP
LRWVGAGMTLYGLLYFIVHDGMVHRRFPFRWIPRTGYLKRLYQAHRLHHALDLPGAGVSFGFLWAPSPQRLKAQLQRLRA
TRATAGA
>hlZ_bac_WP_183630509.1_Pseudomonas_sp._AS2.8
MEILINAGIVLATVAGMEAFAWWSHKYIMHGWGWGWHESHHRARTGWFEKNDLYAVVFAGLAILLIALGNAGYWRLQWIG
AGMTLYGLLYFIAHDGLVHQRWPFRYIPRTGYLKRLYQAHRMHHAVDGKDGCVSFGFLLAPTTQQLKQQLREIHGGALDS
SRERKARDQVQEGVD
>hlZ_bac_NNE50556.1_Altererythrobacter_sp.
MSWWAIIAIVLAALIGMEFFAWYAHKYIMHGWGWAWHRDHHEPHDNTLEKNDLFAVVFGTIVFFMFWIGYYVSDALWWAA
FGITLYGVIYTLVHDGLVHQRYFRWVPKRGYAKQLVQAHKLHHATIGKEGGVSFGFVFARDPAKLKVELKQQREAGIAKV
RDADLSA
>hlZ_bac_WP_288448655.1_uncultured_Pseudomonas_sp.
MELLINAGIVLATVAGMEAFAWWSHKYIMHGWGWGWHESHHRPRTGWFEKNDLYAVVFAGLAILLIALGNAGYWRLQWIG
AGMTLYGLLYFIAHDGLVHQRWPFRYIPRSGYLKRLYQAHRMHHAVDGKDGCVSFGFLLAPTTQQLKLQLREIHGGALDS
SRERKARDQVQEGAD
>hlZ_bac_MCA9544327.1_Myxococcales_bacterium
MVFMEVWAAVLHGKVWHSLLYTLHESHHVPRTGRWEKNDLLSFTHAPIAIALILYGCLAAETVGREVAYGIGMGMTVFGI
AYIVVHDGLVHKRLPVDWLARWRYFRLVRNAHDVHHRTGAVPYGLFFGPWAVKRYSRQRQAQRQA
>hlZ_bac_WP_240902826.1_Caulobacter_sp._SLTY
MQVLIFIALYLGALVFMEGFAWVMHRYVMHGFLWVWHRSHHEPRTGAFELNDLFAVVFAAPAIVAIYFGVHGIPWLLPVG
LGITTYGAIYFLFHDGLVHRRFPMPKARSAYWKRLIQAHRFHHAVHTKHGAVSFGFLLAPDVRSLKAKLAARGVDAEA
>hlZ_bac_MCY7280239.1_Sphingomonas_bacterium
MLNLILIWLVTVLAMEGFAYVMHRWVMHGPGWFLHKSHHRPRDGRFELNDLYALIFALPSIVLINRGIMGGLGSWAIAVG
VGVATYGMIYFGFHDVIVHRRMPHRYIPKSLYMKRIVQAHRLHHAVESKRHGLSFGFLVAPPVNKLMVQLDSSRAKLRSP
TGRETPA
>hlZ_bac_WP_275654289.1_Devosia_sp._SD17-2
MDTVLYYLVPTGLVVGSVLFMEWFATWSHEHIMHGWGWGWHKSHHEPHDDALEKNDLYAVVFAGVAIAMFALGHFFWWPL
TWLGLGVTIYGMLYFFFHDGLVHQRWPFKHIPRKGYMKRVYQAHRLHHAVQGKDGCVSFGFVYAQPVDKLLKELEENKRS
YDPHALKDEDRPAAH
>hlZ_bac_WP_291376245.1_Devosia_sp.
MDTILYYLVPTGLVVGSVLFMEWFATWSHEHIMHGWGWGWHKSHHEPHDDALEKNDLYAVVFAGVAIAMFALGHFFWWPL
TWLGLGVTIYGMLYFFFHDGLVHQRWPFKHIPRKGYMKRVYQAHRLHHAVQGKDGCVSFGFVYAQPVDKLLKELEENKRS
YDPHALKDEDRPAAH
>hlZ_bac_WP_256618855.1_Parvularcula_maris
MTLTLWQKLVLVLGTAAAMEAFAWWAHKYIMHGWGWSWHADHHEPHDNMLERNDLYAVVFGIITTALFTIGWLWFPPIWY
VATGISVYGLIYTFVHDGLVHQRYPFKWVPKRGYFKRLVQAHKLHHATTCKEGAVSFGFVAAPDPQVLRVRLKELREKKK
AAA
>hlZ_bac_WP_271065607.1_Caulobacter_sp._NIBR1757
MIFQVLTFIALYLGSVVFMEGFAWVMHRYVMHGWGWVWHKSHHEPRTGNFELNDLFAVVFAAPAIVGIYLGVHGIPWLLP
VGCGITTYGAIYFLFHDGLVHRRFPMPKARSAYWKRLIQAHRFHHAIHTKEGGVSFGFLMAPDVRKLKAQLAAQGVAADE
G
>hlZ_bac_NBB15476.1_Caulobacter_sp._SLTY
MMQVLIFIALYLGALVFMEGFAWVMHRYVMHGFLWVWHRSHHEPRTGAFELNDLFAVVFAAPAIVAIYFGVHGIPWLLPV
GLGITTYGAIYFLFHDGLVHRRFPMPKARSAYWKRLIQAHRFHHAVHTKHGAVSFGFLLAPDVRSLKAKLAARGVDAEA
>hlZ_bac_MBV7266458.1_Erythrobacter_ani
MSWLEAIAVTLAALAGMELFAWYAHKYIMHGWGWGWHRDHHEPHDSMFEKNDLFAVVFGTINAAMYVFGALYWDALWWAA
LGVNLYGVIYAFIHDGLVHQRFFRWVPKRGYAKRLVQAHKLHHATIGKEGGVSFGFVIARDPQKLKAELRMQKELGQAVV
RESAGA
>hlZ_bac_WP_288880162.1_uncultured_Kosakonia_sp.
MLVLWNTLITLATVAAMEIIATLAHKYVMHGWGWGWHRSHHEPRTGAFEVNDLYAVVFALLAIVLIALGTTGFWPLQWIG
AGMTLYGALYFMVHDGLVHQRWPFRYVPRRGYLKRLYMAHRLHHAVRGKANCVSFGFLYAPPVEDLQQTLRQRKRAEHEE
KVSAREDAATGEQDAAQAATDGK
>hlZ_bac_RYF94836.1_Caulobacteraceae_bacterium
MLQVLSFIALYLGAVVFMEGFAWVTHRYVMHGWGWIWHRSHHEPRTGHFELNDLFAVVFAAPAIVGIYLGVHGTPWMLPV
GLGITTYGAIYFLFHDGLVHRRFPMPKARSAYWKRLIQAHRFHHAVHTKDGAVSFGFLLAPDVRKLKARLTAQGVAADET
>hlZ_bac_KTT50951.1_Pseudomonas_psychrotolerans
MEAFAWWSHKYIMHGWGWGWHESHHRPRTGWFEKNDLYAVVFAGLAILLIALGNAGYWRLQWIGAGMTLYGLLYFIAHDG
LVHQRWPFRYIPRSGYLKRLYQAHRMHHAVDGKDGCVSFGFLLAPTTQQLKQQLREIHGGALDSSRERKARDQVQEGAD
>hlZ_bac_WP_288877372.1_uncultured_Kosakonia_sp.
MLVLWNTLITLVTVAAMEIIATLAHKYVMHGWGWGWHRSHHEPRTGAFEVNDLYAVVFALQAIVLIALGTAGFWPLQWIG
AGMTLYGALYFMVHDGLVHQRWPFRYVPRRGYLKRLYMAHRLHHAVRGKADCVSFGFLYAPPVEDLQQTLRQRKRAEHEE
KVSAREDAATGEQDAAQAATDGK
>hlZ_bac_WP_289742825.1_Kosakonia_cowanii
MLVLWNTLITLATVAAMEIIATLAHKYVMHGWGWGWHRSHHEPRTGAFEVNDLYAVVFALLAIVLIALGTAGFWPLQWIG
AGMTLYGALYFMVHDGLVHQRWPFRYVPRRGYLKRLYMAHRLHHAVRGKANCVSFGFLYAPPVEDLQQTLRQRKRAEHEE
KVSAREDAATGEQDAAQAATDGK
>hlZ_bac_WP_094420202.1_Kosakonia_cowanii
MLVLWNTLITLATVAAMEIIATLAHKYVMHGWGWGWHRSHHEPRTGAFEVNDLYAVVFALLAIVLIALGTAGFWPLQWIG
AGMTLYGALYFMVHDGLVHQRWPFRYVPRRGYLKRLYMAHRLHHAVRGKADCVSFGFLYAPPVEDLQQTLRQRKRAEHEE
KVSAREDAATDEQDAAQAATDGK
>hlZ_bac_MCB9225058.1_Crocinitomicaceae_bacterium
METLLTILAIFGAFAGMEFMAWFTHKYVMHGFLWALHKDHHQPTDGPFEKNDLFFLIYAIPSWLCIMLGLMNQNYPVVGI
GAGIALYGITYFLVHDVLIHRRFKWFDKTNNSYFKAIRKAHKVHHKNRFKQEGSCFGMLIVPSKYFTGSIPKKRKTAVRM
FDILM
>hlZ_bac_OAN29313.1_Pseudomonas_oryzihabitans
MEAFAWWSHKYIMHGWGWGWHESHHRPRTGWFEKNDLYAVVFAGLAILLIALGNAGYWRLQWIGAGMTLYGLLYFIAHDG
LVHQRWPFRYVPRTGYLKRLYQAHRMHHAVDGKDGCVSFGFLLAPTTQQLKQQLREIHGGALDSSRERKARDQVQEGVD
>hlZ_bac_WP_187802145.1_Kosakonia_sp._SMBL-WEM22
MLVLWNTLITLATVAAMEIIATLAHKYVMHGWGWGWHRSHHEPRTGAFEVNDLYAVVFALLAIVLIALGTAGFWPLQWIG
AGMTLYGALYFMVHDGLVHQRWPFRYVPRRGYLKRLYMAHRLHHAVRGKADCVSFGFLYAPPVEDLQQTLRQRKRAEHEE
KVSARENAAKGEQDAAQAATDGK
>hlZ_bac_MBS5773186.1_Enterobacter_cloacae
MLVLWNTLITLATVAAMEIIATLAHKYVMHGWGWGWHRSHHEPRTGAFEVNDLYAVVFALLAIVLIALGTAGFWPLQWIG
AGMTLYGALYFMVHDGLVHQRWPFRYVPRRGYLKRLYMAHRLHHAVRGKADCVSFGFLYAPPVEDLQQTLRQRKRAEHEE
KVSVREDAATGEQDAAQVATDGK
>hlZ_bac_WP_054803897.1_Kosakonia_cowanii
MLVLWNTLITLATVAAMEIIATLAHKYVMHGWGWGWHRSHHEPRTGAFEVNDLYAVVFALLAIVLIALGTAGFWPLQWIG
AGMTLYGALYFMVHDGLVHQRWPFRYVPRRGYLKRLYMAHRLHHAVRGKADCVSFGFLYAPPVEDLQQTLRQRKRAEHEE
KVSAREDAATGEQDAAQAATDGK
>hlZ_bac_WP_257706577.1_Pseudomonas_psychrotolerans
MEAFAWWSHKYIMHGWGWGWHESHHRPRTGWFEKNDLYAVVFAGLAILLIALGNAGYWRLQWIGAGMTLYGLLYFIAHDG
LVHQRWPFRYVPRTGYLKRLYQAHRMHHAVDGKDGCVSFGFLLAPTTQQLKQQLREIHGGALDSSRERKARDQVQEGMD
>hlZ_bac_WP_124968618.1_Kosakonia_sp._CCTCC_M2018092
MLVLWNTLITLATVAAMEIIATLAHKYVMHGWGWGWHRSHHEPRTGAFEVNDLYAVVFALLAIVLIALGTAGFWPLQWIG
AGMTLYGALYFMVHDGLVHQRWPFRYVPRRGYLKRLYMAHRLHHAVRGKADCVSFGFLYAPPVEDLQQTLRQRKRAEHEQ
KVSAREDAATGEQDAAQAATDGK
>hlZ_bac_WP_023481834.1_Enterobacter_cloacae
MLVLWNTLITLATVAAMEIIATLAHKYVMHGWGWGWHRSHHEPRTGAFEVNDLYAVVFALLAIVLIALGTAGFWPLQWIG
AGMTLYGALYFMVHDGLVHQRWPFRYVPRRGYLKRLYMAHRLHHAVRGKADCVSFGFLYAPPVEDLQQTLRQRKRAEHAE
KVSAREDAATGEQDAAQAATDGK
>hlZ_bac_TNL13280.1_Kosakonia_cowanii
MLVLWNTLITLATVAAMEIIATLAHKYVMHGWGWGWHRSHHEPRTGAFEVNDLYAVVFALLAIVLIALGTAGFWPLQWIG
AGMTLYGALYFMVHDGLVHQRWPFRYVPRRGYLKRLYMAHRLHHAVRGKADCVSFGFLYAPPVEDLQQTLRQRKRAEHEE
KVSAREDAATGEQDAVQAATDGK
>hlZ_bac_RMF94880.1_Gammaproteobacteria_bacterium
MIDTLLFLLLFLLAFAGMEGVAWLTHKYVMHGWLWCLHASHHSPRQGPFEKNDLFAFYFALPSILLIWLGVNVNEWCLPI
GLGMTAYGFCYFAFHDGIVHRRLPFRYRGKNPYMRRIIQAHYVHHATTTKEGAVSFGFLYARPVAELDAERRALENRVNA
GGAA
>hlZ_bac_WP_242389679.1_Kosakonia_cowanii
MLVLWNTLITLVTVAAMEIIATLAHKYVMHGWGWGWHRSHHEPRTGAFEVNDLYAVVFALLAIVLIALGTAGFWPLQWIG
AGMTLYGALYFMVHDGLVHQRWPFRYVPRRGYLKRLYMAHRLHHAVRGKADCVSFGFLYAPPVEDLQQTLRQRKRAEHEE
KVSAREDAATDEQDAAQAATDGK
>hlZ_bac_WP_279791797.1_Kosakonia_sp._HypNH10
MLVLWNTLITLATVAAMEIIATLAHKYVMHGWGWGWHRSHHEPRTGAFEVNDLYAVVFALLAIVLIALGTAGFWPLQWIG
AGMTLYGALYFMVHDGLVHQRWPFRYVPRRGYLKRLYMAHRLHHAVRGKADCVSFGFLYAPPVEDLQQTLRQRKRAEHAE
KVSAREDAATGEQDAAQTATDGK
>Hl_Z_cyano_MBU6196675.1_Cyanobacteria_bacterium_REEB446
MFILYLSIIICTFLCMELVANVMHRYVMHGSMWNFHEDHHQKDIGFFEKNDVFFVIFALPSMLLIMGGFFFSNLYAYALG
LGITIYGLCYFLVHDVYIHRRFKFLDNFSHPYLDGLRRAHKDHHSHIYKEDGENFGMLWVPLKYYSKQFKDSVSCAI
>Hl_Z_cyano_PXA85356.1_Nostoc_sp._3335mG
MVTLLPGIILFALTVAAMEGFAYAMHRWVMHGPGWFLHASHHRQRTGPFELNDLYAVIFAIPSILLLAGGVRWSWWPGCT
WIGAGIAAYGAIYFGFHDWIVHKRLPHRYVARSRYMKRIVQAHRLHHVVETKAGTVSFGFLVAPKPEALKAELKRRERAG
VRAATFPSSPPRT
>Hl_Z_cyano_QYU68805.1_Leptolyngbya_sp._15MV
MAVPLLVIVATFLAMEWVAWASHKYVMHGFGWAWHRDHHEPHDNVLEKNDLFGVVGAAMSMSMFALGSPLVLGEAAWPPA
TWIGVGILAYGIVYTLVHDGLVHQRYFRWVPKRGYAKRLVQAHKLHHATIGKEGGVSFGFVFAGDPARLKAELRRQREAG
EAVVRESAGA
>Hl_Z_cyano_NUN68051.1_Pseudanabaena_biceps
MPWLAFTLLTLAVFFLMEGVAWWSHKYIMHGWGWGWHRDHHEPHDKPLEVNDLYAVVGSVVAITLFVIGWATGLWWVYAI
ATGVTLYGAVYAFVHDGLVHQRWPFHFMPRNGYARRLVQAHKLHHAVQTKDGAVSFGFVFAPDPHKLRAKLKAMRAARKT
DA
>Hl_Z_cyano_MDF2384487.1_Nostoc_ellipsosporum_NOK
MSPWLGLALFLATIAAMEGFAWAMHRWVMHGPGWFLHASHHRPRTGRFEWNDLYAVIFAMPSILLLYGGVQAGWWPGSAW
IGAGIAGYGAIYFGFHDVIVHQRVRHRYVPRSRYMKRIVQAHRLHHAVESKHGAVSFGFLWAPPAEALKRQLRAKAGLAR
FRANPD
>Hl_Z_cyano_NEQ48702.1_Leptolyngbya_sp._SIO3F4
MITFLQVSIVIATFFGMEFMAWFTHKYVMHGPFWYFHKDHHQKEPGFFEKNDVFFLIFAVPSWLFIMLGMIFGSWWAPAI
GWGILVYGFCYFLVHDVFIHQRFKWFRGAKHPYFKAIRQAHNVHHKHKGKEEGECFGMLVVPWKYYRQAFRSLRKPSKPA
SA
>Hl_Z_cyano_MDF2381409.1_Nostoc_ellipsosporum_NOK
MSILLYIGIALATFVLMEGFTWCLHRYVMHGFLWYLHKDHHQPQPGFFEKNDAFFLIFAIPSWLLIMLGVMNQAYWSIAI
GAGLSLYGFAYFMVHDVIIHQRFKWFSRSNNTYIRTLRWAHKMHHKHLDKHDGESFGMLWVAKKYWEKVQADKKRNASGR
GVTYPAIEKSES
>Hl_Z_cyano_MCC5613380.1_Nostoc_sp._CHAB_5834
MLLNVALVLGTFLFMEGVAWFTHKYVMHGILWSWHRDHHNHHPGFFERNDLFAVVFSFTAISLIVTGVEVPAYGYLAWIG
AGVTLYGLFYFIFHDIIVHRRVKMKIDTSGRYMQRIMRAHYIHHKVHSKQGAEAFGFLYAPKKYDKPVRSKPVDADSTTA
>Hl_Z_cyano_MBC7867717.1_Gloeobacteraceae_cyanobacterium_ES-bin-316
MNWLIFIPVMLGTFLLMEGVTWLTHRFVMHGFLWYLHEDHHRPGPGAFEKNDAFFLIFAIPSWLCIMFGLQQQRYWLAAI
GFGIAMYGLAYFLVHDVIIHQRFKWFTRSNNTYVRTIRWAHKMHHKHMDKEEGESFGMLYVAQKYWEKVKADKKRNGR
>Hl_Z_cyano_MDL5049382.1_Oscillatoria_amoena_NRMC-F_0135
MHGVLWVWHKSHHTVHDHALEKNDWFAVVFSIPSIALFYYYSLINYSPYGLAVGLGIFCYGVFYIVFHDVVVHQRIRWRP
SKRSKYLQRMIHAHYVHHAKHSKEGCEAFGFLYAPKKYEPKQFIFKQQRQETQ
>HlCrtZ_Fungi_KAK0345003.1_Friedmanniomyces_endolithicus
MRKSILGLSAFALVALSAPAMAQDEPAPAVTVTGNAAVVSDYRFRGISQTNKKFALQGGITVTHESGFYVSTWGSSIDEY
VANGSDQELDLIGGYSTTVGGATIDVGVLYYYYPGNAGANTDFVEPYASIKGTFGPATAKLTANYAPKAKALTVGNGKED
NLYLAGDVSASIPNTPLGVSAHLGHSFGPSYLTIGKEYTDWNIGATYTWGHLTFGVSYVDTDKSLYSSAGHNISKAGVLG
PRSPGGIAALFYMRSLRVALARAAAYKAAMPPIALLLLFVVTIALMEGFAYVMHRWVMHGPGWFLHASHHRPRTGFFEAN
DLYFVIFAMPSILLLLGGVQWGWGNWATAVGAGVAAYGAIYLGFHDIIVHQRVRHRYVARSRYMKRIVQAHRLHHAVETK
DGTVSFGFLIAPHPADLKRELARRGRAGVRAARDWQPGTRD
>HlCrtZ_Fungi_KAJ8135970.1_Metschnikowia_pulcherrima
MHGFGWGWHRDHHEPHEGFFERNDLYALVGAAISITFFASGSPSVRGAAAWEPATWIGIGVSVYGVIYTSVHDGSVHQRW
FRWVPRRGYARRSVQAHKSHHATIGKHGGVSFGFVFARDPAVSKRELKAQREQGIAVSREAV
>HlCrtZ_Heterokonta_ASN76828.1_Aurantiochytrium _sp._Ch25
EVAGTLLLVVGGALGMEMYARYAHKAIWHESPLGWLLHKSHHTPRTGPFEANDLFAIINGLPAMLLCTFGFWLPNVLGAA
CFGAGLGITLYGMAYMFVHDGLVHRRFPTGPIAGLPYMKRLTVAHQLHHSGKYGGAPWGMFLGPQEL
>HlCrtZ_Heterokonta_XP_002292094.1_Thalassiosira_pseudonana_CCMP1335
AIAMEYISRYSHCYLWHGKFLWWINGSHHHQYPAVGSTPLNDAFAVFFATIATLAMWIGSEPPSTLTKDCSIGIGLGVTL
YGLSYFVGHDIVAHERLGKGVANALRRAFPYMEQCASVHIRNDSDPYGAPYGFWLGPSEV
>HlCrtZ_Heterokonta_GBG26648.1_Hondaea_fermentalgiana
MRLRVLFPLAGLACSFMGLFLALLVGEWSLLRVLVAIVVAVDMELMARWMHRDLWHAKWLWWIHASHHGLSAPLYSIPGD
NAKGFQPKRVIKGVLEANDVFAAIFAVAATLTLEASYKPPPALIKDLAFGTAIGFTFYGIMYFIGHDLIAHRRGGPELAD
ALARLAPQYISSCAHAHVKYHHSGNDDSRPYGFFLPEVELTGAEDRWFVKASHRATQAVMLALAGLGACACV
>HlCrtZ_Heterokonta_GFH53229.1_Chaetoceros_tenuissimus
MELNDIFPVIFASIATFVLWKCSEPSSMLHDICFGSACGISIYGTSYFIGHDLCAHERCGEGVAKFLKQQFPTMAHCAEI
HSRYHHRIKKDISNEDDPYGEPYGFWLGPQEVKYSKETGRELGMPTVLKSCFHFGGLFTLWAIFR
>HlCrtZ_viridip_AKQ20654.1_Haematococcus_lacustris
MLSKLQSISVKARRVELARDITRPKVCLHAQRCSLVRLRVAAPQTEEAVGTQQAAGAGDEHSADVALQQLDRAIAERRAR
RKREQLSYQAAAIAASIGVSGIAIFATYLRFAMHMTVGGAVPWGEVAGTLLLVVGGALGMEMYARYAHKAIWHESPLGWL
LHKSHHTPRTGPFEANDLFAIINGLPAMLLCTFGFWLPNVLGTACFGAGLGITLYGMAYMFVHDGLVHRRFPTGPIAGLP
YMKRLTVAHQLHHSGKYGGAPWGMFLGPQELQHIPGAAEEVERLVLELDWSKR
>HlCrtZ_viridip_UAW09501.1_Haematococcus_lacustris
MLSKLQSISVKARRAELARDITRPKVCLHAQRCSLVRLRVAAPQTEEAVGTVQAAGAGDEHSADVALQQLDRAIAERRAR
RKREQLSYQAAAIAASIGVSGIAIFATYLRFAMHMTVGGAVPWGEVAGTLLLVVGGALGMEMYARYAHKAIWHESPLGWL
LHKSHHTPRTGPFEANDLFAIINGLPAMLLCTFGFWLPNVLGAACFGAGLGITLYGMAYMFVHDGLVHRRFPTGPIAGLP
YMKRLTVAHQLHHSGKYGGAPWGMFLGPQELQHIPGAAEEVERLVLELDWSKR
>HlCrtZ_viridip_Q9SPK6.1_Haematococcus_lacustris
TFHKPVSGASALPHIGPPPHLHRSFAATTMLSKLQSISVKARRVELARDITRPKVCLHAQRCSLVRLRVAAPQTEEALGT
VQAAGAGDEHSADVALQQLDRAIAERRARRKREQLSYQAAAIAASIGVSGIAIFATYLRFAMHMTVGGAVPWGEVAGTLL
LVVGGALGMEMYARYAHKAIWHESPLGWLLHKSHHTPRTGPFEANDLFAIINGLPAMLLCTFGFWLPNVLGAACFGAGLG
ITLYGMAYMFVHDGLVHRRFPTGPIAGLPYMKRLTVAHQLHHSGKYGGAPWGMFLGPQELQHIPGAAEEVERLVLELDWS
KR
>HlCrtZ_viridip_AAO53295.1_Haematococcus_lacustris
ITTMLSKLQSISVKARRVELARDITRPKVCLHAQRCSLVRLRVAAPQTEEAVGTQQAAGAGDEHSADVALQQLDRAIAER
RARRKREQLSYQAAAIAASIGVSGIAIFATYLRFAMHMTVGGAVPWGEVAGPLLLVVGGQLGMEMYARYAHKAIWHESPL
GWLLHKSHHTPRTGPFEANDLFAIIKGLPAMLLCTFGFWLPNVLGTACFGAGLGITLYGMAYMFVHDGLVSRRFPTGPIA
GLPYMKRLTVAHQLHHSGKYGGAPWGMFLGPQELQHIPGAAEEVERLVLELDWSKR
>HlCrtZ_viridip_QLC28621.1_Haematococcus_lacustris
MLSKLQSISVKARRAELARDITRPKVCLHAQRCSLVRLRVAAPQTEGAVGTVQAAGAGDEHSADVALQQLDRAIAERRAR
RKREQLSYQAAAIAASIGVSGIAIFATYLRFAMHMTVGGAVPWGEVAGTLLLVVGGALGMEMYARYAHKAIWHESPLGWL
LHKSHHTPRTGPFEANDLFAIINGLPAMLLCTFGFWLPNVLGAACFGAGLGITLYGMAYMFVHDGLVHRRFPTGPIAGLP
YMKRLTVAHQLHHSGKYGGAPWGMFLGPQELQHIPGAAEEVERLVLELDWSKR
>HlCrtZ_viridip_KAJ9513852.1_Haematococcus_lacustris
MLSKLQSISVKARRVELARDITRPKVCLHAQRCSLVRLRVAAPQTEEAVGTVQPGHGPRISVLKCTEQQAAGAGDEHSAD
VALQQLDRAIAERRARRKREQLSYQAAAIAASIGVSGIAIFATYLRFAMHMTVGGAVPWGEVAGTLLLVVGGALGMEMYA
RYAHKAIWHESPLGWLLHKSHHTPRTGPFEANDLFAIINGLPAMLLCTFGFWLPNVLGAACFGAGLGITLYGMAYMFVHD
GLVHRRFPTGPIAGLPYMKRLTVAHQLHHSGKYGGAPWGMFLGPQELQHIPGAAEEVERLVLELDWSKR
>HlCrtZ_viridip_GFH16569.1_Haematococcus_lacustris
MLSKLQSISVKARRVELARDITRPKVCLHAQRCSLVRLRVAAPQTEEALGTVQQAAGAGDEHSADVALQQLDRAIAERRA
RRKREQLSYQAAAIAASIGVSGIAIFATYLRFAMHMTVGGAVPWGEVAGTLLLVVGGAVSFSHLGMEMYARYAHKAIWHE
SPLGWLLHKSHHTPRTGPFEANDLFAIINGLPAMLLCTFGFWLPNVLGAACFGAGLGITLYGMAYMFVHDGLVHRRFPTG
PIAGLPYMKRLTVAHQLHHSGKYGGAPWGMFLGPQELQHIPGAAEEVERLVLELDWSKR
>HlCrtZ_viridip_KAJ9513324.1_Haematococcus_lacustris
MLSKLQSISVKARRAELARDITRPKVCLHAQRCSLVRLRVAAPQTEEAVGTVQPGHGPRISVLKCTEQQAAGAGDEHSAD
VALQQLDRAIAERRARRKREQLSYQAAAIAASIGVSGIAIFATYLRFAMHMTVGGAVPWGEVAGTLLLVVGGALGMEMYA
RYAHKAIWHESPLGWLLHKSHHTPRTGPFEANDLFAIINGLPAMLLCTFGFWLPNVLGAACFGAGLGITLYGMAYMFVHD
GLVHRRFPTGPIAGLPYMKRLTVAHQLHHSGKYGGAPWGMFLGPQELQHIPGAAEEVERLVLELDWSKR
>HlCrtZ_viridip_ABB70496.1_Haematococcus_lacustris
SFAATTMLSKLQSISVKARRIELARDITRPKVCLHARRSLVRLRVAAPQTEEAVGTVQAAGVGDEHSADVALQQLDRAIA
ERRARRKREQLSYQAAAIAASIGVSGIAIFATYLRFAMHMTVGGAVPWGEVAGTLLLVVGGALGMEMYARYAHKAIWHES
PLGWLLHKSHHTPRTGPFEANDLFAIINGLPAMLLCTFGFWLPNVLGAACFGAGLGITLYGMAYMFVHDGLVHRRFPTGP
IAGLPYMKRLTVAHQLHHSGKYGGAPWGMFLGPQELQHIPGAAEEVERLVLELDWSKR
>HlCrtZ_viridip_QPI34816.1_Haematococcus_lacustris
MLSKLQSISVKARRVELARDITRPKVCLHARRSLVRLRVAAPQTEEAVGTVQAAGVGDEHSADVALQQLDRAIAERRARR
KREQLSYQAAAIAASIGVSGIAIFATYLRFAMHMTVGGAVPWGEVAGTLLLVVGGALGMEMYARYAHKAIWHESPLGWLL
HKSHHTPRTGPFEANDLFAIINGLPAMLLCTFGFWLPNVLGAACFGAGLGITLYGMAYMFVHDGLVHRRFPTGPIAGLPY
MKRLTVAHQLHHSGKYGGAPWGMFLGPQEPKHIPGAAEEVERLVLELDWSKR
>HlCrtZ_viridip_KAJ9506738.1_Haematococcus_lacustris
MLSKLQSISVKARRVELARDITRPKVCLHAQRSLVRLRVAAPQTEEAVGIVQPGHGPRIPVLKCTEQQAAGAGDEHSADV
ALQQLDRAIAERRARRKREQLSYQAAAIAASIGVSGIAIFATYLRFAMHMTVGGAVPWVEVAGTLLLVVGGALGMEMYAR
YAHKAIWHESPLGWLLHKSHHTPRTGPFEANDLFAIINGLPAMLLCTFGFWLPNVLGAACFGAGLGITLYGMAYMFVHDG
LVHRRFPTGPIAGLPYMKRLTVAHQLHHSGKYGGAPWGMFLGPQELQHIPGAAEEVERLVLELDWSKR
>HlCrtZ_viridip_GFH07023.1_Haematococcus_lacustris
QAAGVGDEHSADVALQQLDRAIAERRARRKREQLSYQAAAIAASIGVSGIAIFATYLRFAMHMTVGGAVPWGEVAGTLLL
VVGGALGMEMYARYAHKAIWHESPLGWLLHKSHHTPRTGPFEANDLFAIINGLPAMLLCTFGFWLPNVLGAACFGAGLGI
TLYGMAYMFVHDGLVHRRFPTGPIAGLPYMKRLTVAHQLHHSGKYGGAPWGMFLGPQELKHIPGAAEEVERLVLELDWSK
R
>HlCrtZ_viridip_KAJ9521810.1_Haematococcus_lacustris
MALSKMQPMGVQGRRIALPRDISRPQMPSQRQPLAQVLRVAAPDTEAVESSRVQPSVGAGNQQTADDALQQLDRSIALRR
AQRKREQLTYQAAAIAASVGISSLAILATYTRFSMHITSDGEMPWSDLLGTLSLVAGGAFGMEMYARYAHKALWHESPLG
WLLHKSHHTPRTGPFEANDLFAIINGLPAMLLCYYGFWEPGMVGASCFGAGLGITLYGMAYMFIHDGLVHRRFPTGPISD
LPYMKRLTVAHQIHHSGKYDGAPWGMFLGPQELEAIPGATEELDRLVADLDWSKRRVRGTTK
>HlCrtZ_viridip_UAW09502.1_Haematococcus_lacustris
MALSKMQPMGVQGRRIALPRDISRPQMPSQRQPLAQVLRVAAPDTEAVESSRVQPSVGAGNQQTADDALQQLDRSIALRR
AQRKREQLTYQAAAIAASVGISSLAILATYTRFSMHITSDGEMPWSDLLGTLSLVAGGAFGMEMYARYAHKALWHESPLG
WLLHKSHHTPRTGPFEANDLFAIINGLPAMLLCYYGFWEPGMVGASCFGAGLGITLYGMAYMFIHDGLVHRRFPTGPISD
LPYMKRLTVAHQIHHSGKYDGAPWGMFLGPQELEAIPGATEELDRLVADLDWSKRRV
>HlCrtZ_viridip_KAJ9521373.1_Haematococcus_lacustris
MALSKMQPMGVQGRRIALTRDISRPQMLSQRQPLAQVLRVAAPDTEAVESSQVQPSVGAGNQQTADDALQQLDREQLTYQ
AAAIAASVGISSLAILATYTRFSMHITSDGEMPWSDLLGTLSLVAGGAFGMEMYARYAHKALWHESPLGWLLHKSHHTPR
TGPFEANDLFAIINGLPAMLLCYYGFWEPGMVGASCFGAGLGITLYGMAYMFIHDGLVHRRFPTGPISDLPYMKRLTVAH
QIHHSGKYDGAPWGMFLGPQELEAIPGATEELDRLVADLDWSKRRV
>HlCrtZ_viridip_GFH17396.1_Haematococcus_lacustris
MPSQRQPLAQVLRVAAPDTEAVESSRVQPSVGAGNQQTADDALQQLDRSIALRRAQRKREQLTYQAAAIAASVGISSLAI
LATYTRFSMHITSDGEMPWSDLLGTLSLVAGGAFGMEMYARYAHKALWHESPLGWLLHKSHHTPRTGPFEANDLFAIING
LPAMLLCYYGFWEPGMVGASCFGAGLGITLYGMAYMFIHDGLVHRRFPTGPISDLPYMKRLTVAHQIHHSGKYDGAPWGM
FLGPQELEAIPGATEELDRLVADLDWSKRRV
>HlCrtZ_viridip_GFH15113.1_Haematococcus_lacustris
VQPSVGAGNQQTADDALQQLDRSIALRRAQRKREQLTYQAAAIAASVGISSLAILATYTRFSMHITSDGEMPWSDLLGTL
SLVAGGAFGMEMYARYAHKALWHESPLGWLLHKSHHTPRTGPFEANDLFAIINGLPAMLLCYYGFWEPGMVGASCFGAGL
GITLYGMAYMFIHDGLVHRRFPTGPISDLPYMKRLTVAHQIHHSGKYDGAPWGMFLGPQELEAIPGATEELDRLVADLDW
SKRRV
>HlCrtZ_viridip_KAG1657316.1_Chlamydomonas_sp._UWO_241
MARPLAGFSHSARSVRVAVLEWDRLSNTDNANKASSIGDLEILSLSSVASGTEQAADPQSVSAPTSPEPVPSGPSSLESE
FALRKVTRSREQASYQLAAIAASSGVTALAIMATYFRFQWHMEEVGVEATLPLAEVFATLSLVAGGAFGMEMWARWAHQA
LWHDYEPGWALHKSHHEPRTGPFEANDIFAIINGVPAMALCAFGFLTPGIVGGMCFGSGLGISLFGIAYMFIHDGLVHRR
FPVGPLAQLPSMKKIAVAHQLHHSGKYGGAPWGMFLGPQELENIPGAKEELERLAEALDWSKR
>HlCrtZ_viridip_GAX72997.1_Chlamydomonas_eustigma
MCLNSPVFRKSTSSLRQSFNSTKRTAKTALVTKAAKSDIKAGVNRDVTCHVLQVEKVDQHVNVNPMQIEPEVLEADRALE
ERRVARKREQLTYQIAAIAATMGVTALAVVATYLRFEWHLEEDGDIPWLEVAATLTLVAGGVFGMEMWARYAHKALWHDY
EPGWKLHKSHHEPRTGPFEDNDIFAVVNGVPAMFLCLYGFLTPGVTGGLCFGGGLGITLFGIMYMFVHDGLVHRRFPVGP
LAQMPQMKRIAVAHQLHHAEKFGGAPWGMFLGPQELESIPGATEELDRLVSELDWSKRS
>HlCrtZ_viridip_GLI71541.1_Volvox_africanus
MLVCSRAVSLTQASGFAKRVQPTSAVRLRVLSPKLPQPVTVVDSACEGSARQETADEPLKAVVMSDFQKQRLELKKQRVK
DAMAYRFSAIAATVLVLSIAIVATYYRFHWHLAEEGDVPLDEMAATLLLVFGGIFGMEMYARFAHKVLWHDFELGWALHK
SHHEPRTGPFEANDIYAVVNAVPAMVLCAYGFLTPHVIGGVCFGAGLGITLFGIMYMFFHDGLVHKRFPVGPIAEVPYMK
RILVAHQIHHTNKFDGVPFGMFLGPQELESVPGGKEELDRMLAALDAREAGARQVVTP
>HlCrtZ_viridip_ABS50237.1_Chromochloris_zofingiensis
MQTVFQPSSVWHLRNRHVLGDRTCVPCRTSLSTCRHAVRLVRANVAETQATPTTSQMLEEVHDESHAASASSQIFELAVK
TSIKRQQRNRQQLTYQGSAIAASLGVGALAVAATHYKFSYHMPSESPFPWLDMAGTLALVIGGVFGMEMWARYAHKALWH
DFQPGWALHKSHHEPRIGPFEANDIFAVINAVPAFSLCLYGFLTPNLVGSLCFGAGLGITLFGIMYMFIHDGLVHKRFPV
GPIAQMPAMKRVAIAHKLHHSEKYGGVPWGMFFGPQELEAIGAGPELDRLCAELDSKSS
>HlCrtZ_viridip_WIA34333.1_Tetradesmus_obliquus
MVSTNALSCCGSRGLVAAGRPRIGQFKGAVCSALLPGRITQLRAAAEDSVQQDAASQIAQNAQEIAQNIELAQKSASKRL
QRRRQQLTYQASAIAATTGVGALAILATYYKFVYHMGGSSDAAAAAFPWADMAGTLALVVGGVVGMEMWARWAHKALWHD
FQPGWALHKSHHEPRIGPFEANDVYAIMNAVPAIALCLYGFLTPTMTGSLCFGAGLGITLFGIAYMFVHDGLVHKRFPTG
PIAELPYMKRVTVAHKLHHSEKYNGVPWGLFLGPQELEAIGAGPELDRLVEELEARSGAPSRK
>HlCrtZ_viridip_WIA14151.1_Tetradesmus_obliquus
MVSTNALSCCGSRGLVAAGRPRIGQLKGAVHSALLPGRITQLRAAAEDSVQQDAASQIAQNAQEIAQNIELAQKSASKRL
QRRRQQLTYQASAIAATTGVGALAILATYYKFVYHMGGSSDAAAAAAFPWADMAGTLALVVGGVVGMEMWARWAHKALWH
DFQPGWALHKSHHEPRIGPFEANDVYAIMNAVPAIALCLYGFLTPTMTGSLCFGAGLGITLFGIAYMFVHDGLVHKRFPT
GPIAELPYMKRVTVAHKLHHSEKYNGVPWGLFLGPQELEAIGAGPELDRLVEELEARSGAPSRK
>HlCrtZ_viridip_KAF6265617.1_Scenedesmus_sp._NREL_46B_D3
MVSTNALSCSSSRGLVAASKPHVSRLNQGCRPVLVPGRITQLRAAADESVQQDAASQIAQNAQELAQSIELAQKSASKRL
QRRRQQLTYQASAIAATTGVGALAILATYYKFVYHMGGSPDAAFPWADMCGTLALVVGGVVGMEMWARWAHRALWHDFVP
GWALHKSHHEPRIGPFEANDVYAIMNAVPAIALCLYGFLTPTMTGSLCFGGGLGITLFGIAYMFVHDGLVHKRFPTGPIA
ELPYMKRVTVAHRLHHSEKYNGVPWGLFLGPQELEAIGAGPELDRLVEELEVRSTAPSRK
>HlCrtZ_viridip_KXZ45494.1_Gonium_pectorale
MEPAGPSVPQADSSATASEQEPKQLSAFQLQRLERKQQRVREALTYRISAIAATVLVLSIAVVATYYRFEWHLEEAGEMP
WDEVAATLLLVLGGMFGMEMYARFAHKVLWHDWQPGWALHKSHHEPRTGPFEANDIYAVANALPAMFLCAYGFLTPHVFG
GVCFGAGLGITLFGISYMFFHDGLVHRRFPVGPIAEHPYLKRVVVAHQIHHTNKFDGVPFGMFLGPQELEAVPGGREELD
RMVAELEAREAARGAAV
>HlCrtZ_viridip_GLC42214.1_Pleodorina_starrii
MLLSSRPFTPLALARGQLKPCRPTLLPRAGVISPQRLQPIRVADPVVGEGIVRQASHDEQPQHQAVQSEFQKSRLERKRQ
RVKEAMTYQVSAIATTVLILSIAIAATYYRFVWHADTPGEVPLDEVAATLLLVFGGIFGMEMYARYAHKVLWHDFEPGWA
LHKSHHEPRTGPFEANDIYAVINAVPAMALCAYGFLTPHVIGGVCFGAGLGITLFGIMYMFFHDGLVHRRFPVGPIAEVP
YMKRIMVAHQIHHTNKFGGVPYGMFLGVQELEAIPGGKEELDRLVEALEAREAEAKAAAAGAR
>HlCrtZ_viridip_GIL68607.1_Volvox_africanus
MLVCPRAVSLGQASGFAKRVQPTSGFRFRVLSPKRLQPVNVADSAGEGSARQETADEPLKQVVMSEFQKQRLELKKQRVK
DAMAYRFSAIAATVLVLSIAIVATYYRFYWHLAAEGDVPLDEMAATLLLVFGGIFGMEMYARFAHKVLWHDFEPGWALHK
SHHEPRTGPFEANDIYAVANAVPAMVLCAYGFLTPHVIGGVCFGAGLGITLFGIMYMFFHDGLVHKRFPVGPIAEVPYMK
RVLVAHQIHHTNKFDGVPFGMFLGPQELEAVPGGKEELDRMLATLEARETEARQAVTP
>HlCrtZ_viridip_XP_002957595.1_Volvox_carteri_f._nagariensis
MLLSARPMRVRLALASGHAKPIRPTLWPRLQVLSHQRLQPAGVADSASDGLSTHQVNLMLRQPQLVEPSDFQKLRLERKR
QRTKEAMAYRFSAIAATVLVLSIAVVATYYRFHWHLAEEGDVPLDEVAATLLLVFGGIFGMEMYARYAHKVLWHDFEPGW
ALHKSHHEPRTGPFEANDIYAVVNAVPAMALCLYGFLTPHVTGGVCFGAGLGITLFGIMYMFFHDGLVHRRFPVGPIAEV
PYMKRIMVAHQIHHSNKFGGVPFGMFLGPQELEAVPGGKEELDRLMAALEAREAEMKQQQAVAP
>HlCrtZ_viridip_APW83732.1_Dunaliella_salina
MKVITSERWLQRQGSARKHRGLLNLLCALQGQHKGTMALCATTATGGSPLLGSRVSRAQRAPLLHTTVRPISLGAAAPFT
LLPPVCASSFPSPSSSEDLSRAREQGTTTTANAQTQQQAEAPLQPSPAVMERRQQRQREQQFYKLAAVAASLGVSGLAIL
ATYLRFYWHLRDAGEMPWGELAGTVALVAGGVFGMEMWARYAHKSLWHDLPSGWALHKSHHEPRTGPFEANDIFAIINGV
PAMALCAYGFLTPNLTGGLCFGAGLGITLFGIMYMFVHDGLVHRRFPVGPIAELPALKRIAVAHQIHHGGKFDGAPWGLF
LGVQELDEIPGGRAELERLVQQSEQARPAERQQ
>HlCrtZ_viridip_GLC71561.1_Pleodorina_starrii
MASHDEQPQHQAVQSEFQKSRLERKRQRVKEAMTYQVSAIATTVLILSIAIAATYYRFVWHADTPGEVPLDEVAATLLLV
FGGIFGMEMYARYAHKVLWHDFEPGWALHKSHHEPRTGPFEANDIYAVINAVPAMALCAYGFLTPHVIGGVCFGAGLGIT
LFGIMYMFFHDGLVHRRFPVGPIAEVPYMKRIMVAHQIHHTNKFGGVPYGMFLGVQELEAIPGGKEELDRLVEALEAREA
EAKAAAAGAR
>HlCrtZ_viridip_AEN25578.1_Dunaliella_salina
MQALPLQQRCSVCASSHLIAKRAPSSRLIHPSLKRRSSRPILLCPPAASSQEWESPSRADVQLQQQPELEGPSQQQQQAQ
PTVAVSPAVQERRRKRQREQQLYKLAAVAASLGVTGLAILATYLRFYWHIQDVGEMPWGELWATLALVGGGMFGMEMWAR
FAHKSLWHDLPSGWALHKSHHEPRTGPFEANDIFAIINGVPAMALCAYGFVTPNLIGGLCFGAGLGITLFGIMYMFVHDG
LVHRRFPVGPIAELPALKRIAVAHQIHHAGKFDGAPWGLFLAVQELEQVPGACEELERLVQMSEKSESLKAKGQQSCGVQ
RV
>HlCrtZ_viridip_KAG2482852.1_Edaphochlamys_debaryana
MLQARIGSVAPSVARPRPLRPIALAARPGHQFLRLQPVNVANPLVEAPSTVETAPAEPAQPVQEKSAFELARIERAKQRK
KEQLTYQVTAIAASALVISIAIIATYYRFVWHADPNADLPWDQIAATLLLVCGGVFGMEMYARFAHKVLWHDWQPGWALH
KSHHEPRLGPFELNDIYAVANAVPAIALCYYGFVTPNLLGGICFGAGLGITLFGMSYMFFHDGLVHRRFPVGPIADVPYM
KRAMIAHQIHHTDKFGGVPFGMFLGPMELDAVPGGREELERLLADLEAREAEAREKALADSVHH
>HlCrtZ_viridip_GIL90262.1_Volvox_reticuliferus
MLVCSRPVPLAHTSGFAKRVQPTLGFRVRVFSPMRLQIARVVDSAGEGSNRQETADEPAKPVVMSEFQKQRLELKKQRVK
DAMAYRFSAIAATVLVLSIAIVATFYRFHWHLAEEGDVPLDEVAATLLLVFGGIFGMEMYARFAHKVLWHDFEPGWALHK
SHHEPRTGPFEANDIYAVANAVPAMVLCAYGFLTPHVVGGVCFGAGLGITLFGIMYMFFHDGLVHKRFPVGPIAEVPYMK
RVLVAHQIHHTNKFNGVPFGMFLGPQELEAVPGGKEELERMLAALEAREAEARQAVAP
>HlCrtZ_viridip_KAF5833419.1_Dunaliella_salina
MALSATALAGGCTPLLGRAAKRPVHSLPVSRLGFIKLGGAPCSPLTLLPPLCVSSLPSPPSEELSRAREQSTTMTANAQQ
PQQQQQQADAPQQPSAAVIERRQRRQREQQYYKLAAVAASLMVSGLAILATYLRFYWHLRDAGEMPWGELTATIALVAGG
VFGMEMWARYAHKSLWHDLPSGWALHKSHHEPRTGPFEANDIFAIINGVPAMALCAYGFLTPNMTGGLCFGAGLGITLFG
IMYMFVHDGLVHRRFPVGPIAELPALKRIAVAHQIHHGGKFDGAPWGLFLAVQELDAIPGARAELERLVQQSEQAKAATE
RQQ
>HlCrtZ_viridip_XP_001698698.1_Chlamydomonas_reinhardtii
MMLASRPAVALGARAQPQVLRPTLVPRPGMVSNLRLQPVKVADPIVASETSQVMEAPQEKKLSEFELKRLERKQQRAQEA
ATYKFSAIAATVLVLSIAVVATYYRFAWHFAEDGDLPVDEMAATLLLVFGGMFGMEMYARFAHKVLWHDFEPGWALHKSH
HEPRTGPFELNDIYAVANALPAMALCAYGFFTPHVIGGVCFGAGLGITLFGIAYMFFHDGLVHRRFPVGPIANLPYMKRI
MVAHQIHHTNKFGGVPFGMFLGVQELEAVPGGKEELDKLMADLEAREAAAAKAAGSS
>HlCrtZ_viridip_KAG2432680.1_Chlamydomonas_schloesseri
MMLASRPAVALGARAQVLRPAPLAPRPGLVSNLRLQPVKVADPIVASETSQVMEAPQEKKQLSEFELMRIERKKQRAQEA
ATYKFSAIAATVLVLSIAVVATYYRFAWHFAEDGDLPVDEMVATLLLVFGGMFGMEMYARFAHKVLWHDFEPGWALHKSH
HEPRTGPFELNDIYAVANAVPAMALCAYGFFTPHVVGGVCFGAGLGITLFGIAYMFFHDGLVHRRFPVGPIANLPYMKRV
MVAHQIHHTNKFGGVPFGMFLGPQELEAVPGGREELDRLMADLEAREAAAAAAAKSA
>HlCrtZ_viridip_BDA45578.1_Coccomyxa_sp._Obi
MSTSMRGIGGKRATGGHRLVVDTHSRAPHVTSRRQHSQNLCRCRLAPAEVPRASATVSPTTSETEECTVSDRFSVELYDH
GSMAEHLVAGSSGVQDAVSGTAQDVTAALQTAAKDTMLAARRLERQQSRAREQTTYKIAAIAASTGVTAMAITAVYFRFT
WNMRDGVDFPTLEAAATLLLTFGGVVGMEMWARWAHKVLWHENEAGWSLHKSHHVPRVGPFEANDIYAICNAVPAISLCL
YGFLTPTLMGGVCFGAGLGITLFGIMYMFIHDGMVHRRFPVGPIADVPYLKRCAVAHQLHHSEKYGGVPWGMFLGPQELE
AIGAKEELDRLCTELTISGKKK
>HlCrtZ_viridip_XP_005644872.1_Coccomyxa_subellipsoidea_C_169
MVFSSHTSASYGGIVGRGVTVGHRCNSGAQPRASHVTYRRRQSQRCIVSPSSIDLQRVSVTGMPCAPEAEECSVSDRFSV
ELRGQDSIAEALSAGSSGILDAASGAAQDVTAAVQAVAQDALTARRFERQQSRAREQTTYKMAAILASTGITAMAITAVH
LRFTWHMRDGAEFPILEAAATLLLTFGGVVGMEMWARWAHKALWHENEAGWSLHKSHHVPRVGPFEANDIYAIANAVPAM
GLCLYGFLTPTLMGGVCFGAGLGITLFGIMYMFIHDGLVHRRFPVGPLADVPYLKRCAVAHQLHHSEKYGGIPWGMFLGP
QELEAVGAKEELDRMCEELTFSSKKN
>HlCrtZ_viridip_KAG2426606.1_Chlamydomonas_incerta
MMLASRPAVALGARSQPQVLRPTLVARPGLVANLRLQPVKVADPIVASETSHQVMMEAPQERKLSEFELMRLERKKQRAQ
EAATYKFSAIAATVLVLSIAIVATYYRFAWHFAEDGDLPVDEMVATLLLVFGGMFGMEMYARFAHKVLWHDFQPGWALHK
SHHEPRTGPFELNDIYAVANAVPAMALCAYGFFTPHVIGGVCFGAGLGITLFGIAYMFFHDGLVHRRFPVGPIANLPQMK
RILVAHQIHHTNKFGGVPFGMFLGPQELEAVPGGREELDRLMADLEAREAEAAAKAGSA
>HlCrtZ_viridip_GLC52561.1_Pleodorina_starrii
MTYQVSAIATTVLILSIAIAATYYRFVWHADTPGEVPLDEVAATLLLVFGGIFGMEMYARYAHKVLWHDFEPGWALHKSH
HEPRTGPFEANDIYAVINAVPAMALCAYGFLTPHVIGGVCFGAGLGITLFGIMYMFFHDGLVHRRFPVGPIAEVPYMKRI
MVAHQIHHTNKFGGVPYGMFLGVQELEAIPGGKEELDRLVEALEAREAEAKAAAAGAR
>HlCrtZ_viridip_XP_005846632.1_Chlorella_variabilis
EELQQKRVKRAEARRREQLTYQFAAIAASVGVTALAGFATYYRITCYLANDQAFPYLDLACTLALAAGAAFGMEMYARWV
HKDMWHDNPVGYILHKSHHEPRTGPFEANDIYAIVNAVPAMALCLYGFLRPDVWGSLCFGAGLGITLFGISYMFVHDGLV
HRRFPVGPIADLPAMKRIVVAHQLHHSEKYGGVPFGMFLGPQELEAVGAGPELDRMVAEFDAARAKKAGATAGAGRR
>HlCrtZ_viridip_PSC69401.1_Micractinium_conductrix
MAALRWASCVQRLPEPLGVPRRPVVAARPAVQQLPGSRLAASSQQFPIVAQAQRDAAAEAKAAKSEAVRERAAARKRQQS
AYQFAAIAASTLVTATAGFATYYRIVWHMANNDAFPYIELGATLALCAGAAFGMEMYARWVHKDMWHDNPVGYILHKSHH
EPRTGPFEANDIYALANALPAMALCLYGFLRPDMWGALCFGAGLGITLFGISYMFVHDGLVHKRFPVGPIAELPAMKRIV
LAHQLHHTEKYGGVPFGMFLGPQELEAVGAGPELDRLVAEAEAAQAARKKAAAADRRS
>HlCrtZ_viridip_KAI8464055.1_Monoraphidium_minutum
MMHSAASVQSVSRRPLQAGLGSIRIPYRRGSLASKAASSDAQDAFAPPAEPRQQQPAPGTTASSSSSSSSGGGPLISDAV
RARAAARRREQVTYQGSAIAASLGVGALAVGSTYYRFLFCMHMQDGAPFPWLDMGCTLALVVGGVFGMEMWARWAHKALW
HDFEPGWSLHKSHHEPRVGPFEANDIYAIANALPAMGLCLYGFLTPSLSGSLCFGAGLGITLFGIMYMFIHDGLVHKRFP
VGPIADLPSMKRIVVAHRLHHTEKYGGVPFGMFFGPQELEAIGAGDELDRLVAELDKKPPSS
>HlCrtZ_viridip_KAI7837698.1_Chlorella_ohadii
MAAAALCSAAPCATASLRTARSGAEAAKPLAAARGSLRPPLRLPRGLSVFAQANKQQDAQQQQRQQQQDAQLEVQRLQRA
EARKREQVTYQLAAIAATTGITATAGFATYYRIMLHMADGQPFPYLDLACTLLLAAGAAYGMEMYARWIHKDMWHDNPVG
WILHKSHHEPRLGPFEANDLYAIMNAVPAMALCLYGFLRPDVWGGVCFGAGLGITLFGISYMFVHDGLVHRRFPVGPIAD
LPAMKRIVVAHQLHHSEKYGGVPFGMFLGPQELEAVGAGPELDRMVAEFEASRKAKQAAGAGRS
>HlCrtZ_viridip_KAI3425075.1_Chlorella_vulgaris
MSPAALCSSHTSAHLGGCRSSVPLRGAGSAGALQPKWCGQQRPVRLPVATRASAQGMEELPQQEAPQLDEQELKRLKRAE
ARRREQLTYQFSAIAASVGVTAAAGFATYYRILRHVANDQAFPFFELACTLALAAGAAFGMEMYARWVHKDMWHDNAVGY
ILHKSHHEPRTGPFEANDIYAIVNALPAMALCLYGFLRPDVWGGVCFGAGLGITLFGISYMFVHDGLVHRRFPVGPIADL
PAMRRIVVAHQLHHSEKYGGVPFGMFLGPQELEAVGAGPELDRMVAEAEAARAAKKAAAAAKEAAAAAAAGRH
>HlCrtZ_viridip_GBF98825.1_Raphidocelis_subcapitata
MPSPCSMVLSTRGVALARAPGSARIAAAPCPRGLVGLARTRIVRAGAAEGYEPSISGSGAGVAGACAPSASTSVARGGED
AARAARVRARAAARRREQMTYKFSAIAATLGIGGVALFATYQRFSFLYSRDGATLPWLDMACTLALVAGGMFGMEMWARW
AHKALWHDFEPGWAWHKSHHEPRVGPFETNDIYAVINAVPAMGLCLYGFLTPTLLGSLSFGAGLGITLFGWAYVFVHDGL
VHRRFPTGPIADLPYMRRVMVAHKVHHSERYGGVPFGLFFGPQELEAIGAGAELDRLVAEMDKAPARVN
>HlCrtZ_viridip_GMH33767.1_Bryopsis_sp._KO_2023
MSATVLGGLTPLTLRLASRAERLSTATRRRSVPIDTRCDGRIGAPSDRPAGPHIGPCRRRTLVRCRTVNSSTAVGSCVVE
DASSVGGKEKTEEPAVSEQRQAELSAFRKMRQERRKNIRREQMMYMVTAIAATSLMGFLAVFATYYRFIFLRGGAANFPW
VEFAATLVLVFCGVAAMEMYARFAHKVLWHDFKPGWALHKSHHEPRMGPFEANDLYAVANAVPAISLCAYGFFHTGLVGG
ICFGCGLGITLFGIMYMFVHDGLVHKRFPVGPIANVPYLKRVAAAHKLHHSEKYGGLPWGMFLGPQELKNSPEALKEMEA
LMRLGKREETRELKNRLRKATVQKKPLQDGNGPSVPSPLPMPA
>HlCrtZ_viridip_GBF99089.1_Raphidocelis_subcapitata
MQAGLRLPRARAATAPGDRATAEADRPAAAARDGLPAASSSGGGSGGSGGGGGGGGGPLISESVRARAAARRREQLTYRA
AAVAASLGIGALAVGATYYRFASHADGEFPWLDAACTLALIAGGAVGMELWARFAHKSLWHDFRPGWALHKSHHEPRTGP
FEANDVYAVVNAVPAIALCSYGFLNATLPGALCFGAGLGITLFGWAYLFTHDGLVHKRFPTGPIANHPYMLRVVAAHKLH
HTEKYGGVPFGLFFGPQELEAIGAGPELDRLVAEMEEQRGAKAGANGSQSP
>HlCrtZ_viridip_CAG9460322.1_Pedinophyceae_sp._YPF_701
MKGALSVPAGARAPAVTQASRHQAAGLPAQGASARVGAPQGAGSGLACKCVGSMARRARPAQWMRLAAVRSASEVALKAG
HVKKEDEERYEKAVHDRQDAAHPTREGVPIDSKAVDAMASRQHAMEVERQERARKRAQHQATYQTAAIMSSLAITGVAVA
ATILRFEHHLEDGVFPWLDFAGTMSLMAGTAVGMEYWSRFAHKVLWHDFELGWSVHKSHHEPRIGAFEANDVFAVMHAAP
AFALTLWGFFDPSIQGGLCYGAGLGITLFGMAYMFVHDGLVHRRFPVGPVGDVPYMKRVALAHQLHHSEKYSGVPYGLFL
GPQELERVGGKEDLDRMVLEVSLPGSKGSKGSRS
>HlCrtZ_viridip_PRW45466.1_Chlorella_sorokiniana
MSALRLEYRHDCQNLGCANTACNLCKLSQRRRCQTNFAAKYLAPCDVVEAKCGAQIYVVVVDEATGQLVQQGLDELAILI
SIIDGRKYDAEGDGEDVLERCELLCNKQGQPLLAHGRSGSYTDSKRVLVPMIHGQALLPDLKITDSSEALLTGRAPPFRL
AVRAVHRSGEPFEGVQYALSDPFVVATARVKGAAKLEIPHVDDHVSKIDCVGLQTQKKLEDIKAAAVAAGVPDLNLPINS
VVKVGQFRELVETAERNKALRETLKQVLRLTKGWDIALVLRLTKGWDIARDHVRKAVETDVQLRVYHPDGRTEVGLVFKC
GSFNVIDINRPVGLMRRKQNPQQANQELVDVIWLPLDTASFPDAVKRMLPQASADWRKDSHPGWALLPLTTGHMPPYSEG
GKPASQTSSFTFTVRMGPAPPAGAASAGGAPLNSHSPRGAAPSPPAGMPPAGGLMPGGVNGFGGPGPVPASAGLPPMGMG
GLGGLGGLGLPPAQQQLPPGFVPGSGLGGGGLDGMRGMQQPGLGPLGGPGPMPGLPGLPPDLMYGQQQQQVQPPRGAQQQ
QFSDGLGGINLDPATIQGLMQMPTLDLFGPGGPSGPPSGSGGAAAAAAAGGPGGPAPMRGLGGNLPPELANLLKDDSLSP
FEDPNFQQLMSMVAATQPPGEAGGAAPPGARGPAPTSNERRAREKAAKRKADTSLETWMDMSKGLDLSLPGMGQGGPVAP
LETLFTSMLPDGDGAGPPPPPVGFFPAMPSGGGRPDAPRSGRRPVSPRAEAKEGGAQQLPQPTASGVEPMDMGQASEASQ
QQERGVGATSAPSQHQHQHQHQQQQQQQQQQQQQQPQAGAAAMQAEGGQAAAGQAPLVNTVTLEQMQQQFARAMRQEISF
GELESFLKQHNLLPSGQPAPGMPSLPSQQQAAALCSAAPRAILSLRTAWSGAEAAQPLAAAGSLRPPLRLPRRLCVLAHA
HKQQDAQQQQQQQQQHAQLEAQRLKRAEARKREQLTYQLAAIAATTGVTATAGFATYYRIMLHMAAGQPFPYLDLACTLF
LAAGAAYGMEMYARWVHKDMWHDNPVGWILHKSHHEPRVGPFEANDLYAIMNAVPAMALCLYGFLRPDVWGGVCFGAGLG
ITLFGISYMFVHDGLVHRRFPVGPIADLPAMKRIVVAHQLHHSEKYGGVPFGMFLGPQELEAVGAGPELDRMVAEFEASR
KAKQAAGAGRP
>HlCrtZ_viridip_XP_038683423.1_Tripterygium_wilfordii
MAASLLAATASESLRFLHITHLPLKPTLTPVFSPSIRFRNTIFNNISKRPSLAICFVVDDKKQSDTQIETQNEKEKNLEH
SVAQILTPRVAERLARKKSERFTYLVAAVMSSFGITSMAVMAVYSRFAWQMEGGEVPLSEMFGTFALSVGAAVGMEFWAR
WAHRALWHASLWDMHESHHKPREGPFELNDVFAIINAVPAIALLSYGFFHKGLVPGLCFGAGLGITVFGMAYMFVHDGLV
HKRFPVGPIANVPYFRRVAAAHQLHHSDKFNGVPYGLFLGPKELAEVGGVEELEKEIKRRTKSYKS
>HlCrtZ_viridip_KAF8061312.1_Scenedesmus_sp._PABB004
MALTMRTSLAGRVAPSAARRSSVVVRAASRPTWYPGATPPKHLDGSMLGDYGFDPLRLGTNPENLKYYREGELTNGRWAM
AAVAGILFTDLVGLPKFWLAGAEEYPIDNKVLLAIEVVVMAILEGKRYEGYKKTGETGFLGSFPFDPMGMRSEKTKLNEL
KNGRLAMLAFIGFCSQAAVRGKGPIDCLKDHIADPWNNNIYTSSVGKETCVTVALLCVWPIIIEATKSLNKGKPESVPLF
PWNQPWKAEPLRRLAAATVAWPWEADVSGECASTFGVSLQWTSGAGAVACFTLVQAGGSLASLCPTTAWSLERVDVLGMG
LEMGGPPHAAAAQPRPRAAGRRAGAHPAGRAAPRRARARRAAPCGAGTACAGSVASATLYNASAGGGASDVTGGVTYAAP
GASRVLNLTTRLDLSTANGSRVCLSLGGACPSINYLCSAGAATTTCRTCARRGRGAARAARRAPRAPRPQLYAPAAGGSA
AMVIGGNLSLSGVTVTPLGPALMPAGASAARRAALNGSLAFTRLGGGLAGGLAVPVAGNFSLRRAINWTFDPAAGAAGAF
TSGVYDWSGGLALAPDPFDDDAWRPGAPPSRRLAGARPGASGGGGAAAAGAELLPVVGRVAVVEWGSADGSGGPARGGAA
GSGAPAGDDGSISVWGPFVPGRGVNASCWGGVACRPGDGGPQRGFPEAPAPPRPPAPPPRAPTPRGGAALPALRWLAPAG
GVLGGLLAAALLAWAVVPAPSQELGEEPAAAGERASAGAEDQQGVEQERKGDRWPAQEEQQPRGCAGHELQLPGSARLTA
EGLDDQARQLPLPACEPFRPRRLSQLEAAAAAAAAGNRAPAVPARWAEAAALATGGAEAARATRVQPGWSLPAAAGGAQS
MTTAARRNAVGQAGAGGEQRPPPPSRGGLLGVLRRLLGSTSAGSSRLGSAAGSARSTAEAPPGRALARDAGSVSRGSSRT
VSRDDVQLLCAEPGGGGLQGWASDGPVGGGSGRPLPSPLAAMPRCASADVVAAGAGAGAADRVPLLRRLARRSAPQLADG
GGGAPAAPALAWAATAPAAAAGPRLSRQTRALGLQDAAARPASPRQPPRHSAGAVAPLAEASPAQNLVVGPSLQPPGPQL
PGDETFAWDDAGDWGDARDGDAGGDAPAAAAGEAGGASVDAAPASEPQQSLGADVQQLAENLEFAKRTATRRLARRRQQL
TYQVSAIAATTGVSALAVLATYYKFSRHMAGPDAAFPWIDMAGTLALVVGGVVGMEMWARWAHRALWHDFAPGWSLHKSH
HEPRVGPFEANDVYALVNAAPAIGLCLYGFLSPTLPGSLAFGAGLGITLFGIAYMFVHDGLVHKRFPTGPIAELPYMKRV
TVAHRLHHSEKYGGVPWGLFLGPQELEAIGAGPELDRLVEEMESKSLSPSRR
>HlCrtZ_viridip_XP_027358236.1_Abrus_precatorius
MNGPTKKPPLKCSTHNKESCGLCSSSFINLHSKPSLFTLIPLSLSLSLSLPQFSSSAQTSIMAAGLSAAITMKPLLRFQQ
SFFPKPTPTLPFSPLRTLHHRTTLRTQKFTAFTVCVLTEDPKHHTHMQTEEEEPLSLQGNHSQVVPKRVAEKLARKKSER
FTYLVAAVMSSFGITSMAVFAVYYRFAWQMEGGEVPWYEMFGTFALSVGAAVGMEFWARWAHKALWHASLWHMHESHHRP
REGPFELNDVFAIINAVPAIALLSYGFFHKGLVPGLCFGAGLGITVFGMAYMFVHDGLVHKRFPVGPIANVPYFRRVAAA
HQLHHSDKFNGVPYGLFLGPKELEKVGGLEELEKEISRRTRSYKNSS
>HlCrtZ_viridip_XP_038686302.1_Tripterygium_wilfordii
MAASLSTATASESLRFLPLTHLASKPNFTPFFSPSIRFRNKIFNKISKRPSLAICFVVEDKKQGVPQIEAQNEKEENSEH
SIPQILTPRVAERLARKESERFTYLVAAVMSSFGITSMAVMAVYSRFAWQMEGGEVPLSEMFGTFALSVGAAVGMEFWAR
WAHRALWHASLWHMHESHHKPREGPFELNDVFAIINAVPAIALLSYGFFHKGLVPGLCFGAGLGITVFGMAYMFVHDGLV
HKRFPVGPIANVPYFSRVAAAHQLHHSDKFNGVPYGLFLGPKELAEVGGVEELEKEIKRRTKSYKS
>HlCrtZ_viridip_ABI93208.1_1_Adonis_aestivalis_var._palaestina
MLASMAAATSITSSSRAFRFHRSLFLNTKPNIRNPPCLLFSPLLMRNRNGAGALTICFVAERTRGREIPQIEEDEKNMDE
VFEQMNSASVRVAEKLARKKSERFTYLIAALMSSMGITSMAILSVYYRFSWQMEGGDIPVTEMLGTFALSVGAAVGMEFW
ARWAHRALWHASLWHMHESHHKPREGPFELNDVFAIINAVPAIALLNFGFFHKGLIPGLCFGAGLGITVFGMAYMFVHDG
LVHRRFPVGPIANVPYFRKVAAAHQIHHTDKFQGVPYGLFLGPKELEEVGGNEELEKEIERRIKRMNAL
>HlCrtZ_viridip_KAF3448603.1_Rhamnella_rubrinervis
METGASTASGTVTCLGSTSVPVSKPISKSSPYLVLASPRTQPWWWCSTCNKKQSRSIRLVALVKKTEDAVHVSNEITPKT
TGESKTQMIIPKVAERLARKKSERYTYLVAAVMSSLGVTSAAIMAVYYRFSWQMEGGEFPLLEMFGTLLLSVGAAVGMEF
WARWAHRALWHASLWHMHKSHHRPRDGPFELNDVFAIINAVPAIALLSYGFFTRGLLAGLCFGAGLGITVFGMAYMFVHD
GLVHRRFPVGPIANVPYLRRVAAAHHLHHTDIFDGVPYGLFLGPKEIEEVGGAEELEMEINRRMKKSKTSL
>HlCrtZ_viridip_OVA13960.1_Macleaya_cordata
MAAGFSVATSARTFRFGQNPFMGSKPKTLLSPSTLLSPSIRRPNRFFTAKKKSTFTVYFVLEEQKQGISKITEEYSADES
SSEGFNQISDRVAEKLARKKSERHTYLVAAVMSTLGITSMAVAAVYYRFSWQMEGGEIPVSEMFGTFALAVGAAVGMEFW
ARWAHRALWHASLWHMHESHHQPRDGPFELNDVFAIINAVPAIALLNYGFFHKGLFPGLCFGAGLGITVFGMAYMFVHDG
LVHRRFPVGPIANVPYFRRVAAAHKIHHMDKFKGVPYGLFLGPKELEEVGGMEELEKEINRRIKQSNGI
>HlCrtZ_viridip_ABL67481.1_Adonis_aestivalis
MLASMAAATSITSSSRAFRFHRGLFLNTKPNIRNPPCLLFSPLLMRNRNGAGALTICFVAERTRGREIPQIEEDEKNMDE
VFEQMNSASVRVAEKLARKKSERFTYLIAALMSSMGITSMAILSVYYRFSWQMEGGDIPVTEMLGTFALSVGAAVGMEFW
ARWAHRALWHASLWHMHESHHKPREGPFELNDVFAIINAVPAIALLNFGFFHKGLIPGLCFGAGLGITVFGMAYMFVHDG
LVHRRFPVGPIANVPYFRKVAAAHQIHHTDKFQGVPYGLFLGPKELEEVGGNEELEKEIERRIKRMNAL
>HlCrtZ_viridip_XP_010537151.1_Tarenaya_hassleriana
MAAGLSTSVTLKPLIRSFSASCRRRLDHYPKSAAVFAPLPRLRASFPRRRSFTVCFVLEEQRQSAQIENPLDESSSSVDA
EILASRLAEKLERKKSERFTYLVAAVMSSFGITSMAVMAVYYRFSWQMEGGEVPISEMFGTFALSVGAAVGMEFWARWAH
RALWHASLWHMHESHHKPREGPFELNDVFAIINAVPAIGLLSYGFFNKGLVPGLCFGAGLGITVFGMAYMFVHDGLVHKR
FPVGPIANVPYFRRVAAAHQLHHTDKFKGVPYGLFLGPKEIEEVGGKEELEKEISKRIKLYKKGTA
>HlCrtZ_viridip_RVW41947.1_Vitis_vinifera
MAVEISVATTSRLGRNPFLGLKPTSPFTPTSLFIPSIRRQENIFRCRKKTRLTVCFVVEEEKLSTEVVENRSEETVASQI
SAARVAEKLARKRSERLTYLVAAVMSSFGITSMAVMAVYYRFSWQMEGGEVPLSEMFGTFALSVGAAVGMEFWARWAHKA
LWHASLWHMHESHHKPREGPFELNDVFAITNAVPAIALLSYGFFQKGLVPGLCFGAGLGITVFGMAYMFVHDGLVHRRFP
VGPIANVPYFRRVAAAHQLHHSDKFNGVPYGLFLGPKEVEEVGGKDELEKEINRRARLSNGPR
>HlCrtZ_viridip_XP_021892139.1_Carica_papaya
MAAGLSAAITLKSLGSFHSAQPYPPPKPTLISPLSRGLNRGIFRPHKRTTFAVCFVLEEQKQIAQIENQAEELSSKDVEL
EQILASKMAEKLARKRSERFTYLVAAVMSSFGITSMAVMAVYYRFAWQMEGGEVPFSEMFGTFALSVGAAVGMEFWARWA
HRALWHASLWHMHESHHRPREGPFELNDVFAITNAVPAIALLSYGFFNKGLVPGLCFGAGLGITVFGMAYMFVHDGLVHK
RFPVGPIANVPYFRRVAAAHQLHHSDKFNGVPYGLFLGPKEVEDVGGKEELEKEINRRRKSYKGS
>HlCrtZ_viridip_XP_042061449.1_Salvia_splendens
MAARISVATLRHGPFLGPKPAPIASLHWISRLERSTRRPNLTVCFVLEDEKMRPINEPEAEEASGGVGRAISLAESVAEK
VAEKMARKKSERFTYLVAAVMSSFGITSMAVMAVYYRFAWHMEGGEIPYTEMFGTFALSVGAAVGMEFWARWAHKALWHA
SLWHMHESHHRPREGPFELNDVFAIINAVPAIALLSYGFFHTGLVPGLCFGAGLGITVFGMAYMFVHDGLVHRRFPVGPI
AEVPYFRKVAAAHQIHHTDKFDGVPYGLFLGPKELEEVGGLPELEEEIDKRIKLSKKSR
>HlCrtZ_viridip_RDX66083.1_Mucuna_pruriens
MVVGLSAAITLKPLLRFHQPHFPKPTPTPLPFSPLRTSLHSTTPRTQKLSTFTVCVLMQDPKQSTHMEIEPPEQSPPLQE
DVSQKLAEKLARKQSERFTYLVAAVMSSFGVTSMAVFAVYYRFSWQMEGGEVPWSEMFGTFALSVGAAVGMEFWARWAHE
ALWHASLWHMHESHHRPREGPFELNDVFAIINAVPAIALLSYGFFHKGLVPGLCFGAGLGITVFGMAYMFVHDGLVHKRF
PVGPIANVPYFRRVAAAHQLHHSDKFNGVPYGLFLGPKEVEDVGGLEELEKETSRRARSYKNSS
>HlCrtZ_viridip_XP_042065035.1_Salvia_splendens
MAARISFATAPRATLRHAPFLGPKPAAIASLHWISRSERRRRPNLTVCFVLEDEKLRAINGPEAEEASGGVGRAISLAES
VAEKVAEKMARKKSERFTYLVAAVMSSFGITSMAVMAVYYRFAWHMEGGEIPYTEMFGTFALSVGAAVGMEFWARWAHKA
LWHASLWHMHESHHKPREGPFELNDVFAIINAVPAIALLSYGFFHTGLVPGLCFGAGLGITVFGMAYMFVHDGLVHRRFP
VGPIAEVPYFRRVAAAHQIHHTDKFDGVPYGLFLGPKELEEVGGGVPELEEEIDKRMKLSKKCR
>HlCrtZ_viridip_XP_034710058.1_Vitis_riparia
MAVEISVATTSRSLRLGRNPFLGPKPTSPFTPTSLFIPSIRRHENIFRCRKKTRLTVCFVVEEEKLSTEVVENRSEETVA
SQISAARVAEKLARKRSERLTYLVAAVMSSFGVTSMAVMAVYYRFSWQMEGGEVPLSEMFGTFALSVGAAVGMEFWARWA
HKALWHASLWHMHESHHKPREGPFELNDVFAITNAVPAIALLSYGFFHKGLVPGLCFGAGLGITVFGMAYMFVHDGLVHR
RFPVGPIADVPYFRRVAAAHQLHHSDKFNGVPYGLFLGPREVEEVGGKDELEKEINRRARLSNGPR
>HlCrtZ_viridip_XP_047958332.1_Salvia_hispanica
MAAGISFSTTPRPILAPRPALQILPPSLHRILRRPNLTLCFVLEDEKLRGIREAEDESGGVERAILLAESVAEKVAEKVA
RKKSERFTYLMAAVMSSFGITSMAIVAVYYRFAWHMEGGEIPYTEMFGTFALSVGAAVGMEFWARWAHKALWHASLWHMH
ESHHKPREGPFELNDVFAIVNAVPAIALLSYGFFHTGLIPGLCFGAGLGITVFGIAYMFVHDGLVHRRFPVGPIAEVPYF
RKVASAHQLHHTDKFNGVPYGLFLGPKELEEVGGLPELEEEINRRIKLSKKTR
>HlCrtZ_viridip_KAJ9679523.1_Vitis_rotundifolia
MAVEISVATTSRSLRLGRNPFLGPKPTSPFTPTSRFIPSIRRHDNIFRCRKKTRLTVCFVVEEEKLSTEVVENRSEETVA
SQISAARMAEKLARKRSERLTYLVAAVMSSFGITSMAVMAVYYRFSWQMEGGEVPLSEMFGTFALSVGAAVGMEFWARWA
HKALWHASLWHMHESHHRPREGPFELNDVFAITNAVPAIALLSYGFFHKGLVPGLCFGAGLGITVFGMAYMFVHDGLVHR
RFPVGPIANVPYFRRVAAAHQLHHSDKFNGVPYGLFLGPKEVEEVGGKDELEKEINRRVRLSNGPR
>HlCrtZ_viridip_XP_051121701.1_Andrographis_paniculata
MAAGTSIVATSRAVLHFKHRPLLCPKRNSIAAPELRIFHPFQKLNGVLRLDRSRPNLTVCFVVENEELTASASVEEEGNG
GERIGESRPVVTAAVAERMARKKSERFTYLVAAVMSSFGITSMAVLAVYYRFVWQMEGAEVPYSEMFGTFALSVGAAVGM
EFWARWAHKALWHASLWHMHESHHKPREGPFELNDVFAIINAVPAIALLSYGFFHKGLVPGLCFGAGLGITVFGMAYMFV
HDGLVHRRFPVGPIANVPYFRKVAAAHQLHHSDKFNGVPYGLFLGPKELEEVGGIEELEKEISRRIKLSAKN
>HlCrtZ_viridip_PIA49237.1_Aquilegia_coerulea
MIASSSSMAPGFSVTLSTRPFHIQRNHCFLDSKPNNLNTPFVVSRPLRISPIKKNVTLTICFVAEKTRNHGFTQFDKIQE
EGEEEQVNMKEAEEEKNLGESSIEVEMQNSTSIRVSERLARKKSERFTYLIAAVMSSLGITSMAILAVYYRFSWQMEGGD
IPVAEMLGTFFLSVGAAVGMEFWARWAHKALWHASLWHMHESHHKPREGPFELNDVFAITNAVPAIALLNYGFFHKGIFP
GLCFGAGLGITVFGMAYMFVHDGLVHRRFPVGPIADVPYLRKVAAAHQLHHSEKFQGVPYGLFLGPMELDEVGGNEELEK
EINRRIKRMNGS
>HlCrtZ_viridip_XP_002273581.1_Vitis_vinifera
MAVEISVATSSRSPRLGRNPFLGPKPTSPFTPTSLFIPSIRRHENIFRCRKKTRLTVCFVVEEEKLSTEVVENRSEETLA
SQISAARVAEKLARKRSERLTYLVAAVMSSFGITSMAVMAVYYRFSWQMEGGEVPLSEMFGTFALSVGAAVGMEFWARWA
HKALWHASLWHMHESHHKPREGPFELNDVFAITNAVPAIALLSYGFFHKGLVPGLCFGAGLGITVFGMAYMFVHDGLVHR
RFPVGPIANVPYFRRVAAAHQLHHSDKFNGVPYGLFLGPKEVEEVGGKDELEKEINRRARLSNGPR
>HlCrtZ_viridip_XP_022984277.1_Cucurbita_maxima
MAAALSAALGPKPLHLFLASSHLSHKPRTPFLFPPSVFRNSRIQRKMRRKTLFTVCVLVEDQNSSGEVENLSDEEPPIVV
PQIPSPYVAQRLARKRSERFTYLVAAVMSSFGITSMAVMAVYYRFYWQMEGGEIPFSEMFGTFCLSVGAAVGMEFWARWA
HRALWHSSMWHMHESHHKPREGPFELNDVFAIINAVPAIALLSYGFFHKGLVPGLCFGAGLGITVFGMAYMFVHDGLVHK
RFPVGPIANVPYFRKVAAAHQLHHSDKFNGVPYGLFLGPKELEEVGGQEELEKEINRRIKLTTTKSINGS
>HlCrtZ_viridip_XP_057951249.1_Malania_oleifera
MAAGVSTGASSETFRFLQNSFAGPKPTSITAPTMLFLPSIRRRAAVSRKRRMKTSFAVCLVMEDERDGATAEIESENLQS
PEEMANQIGDLITAARVAEKLSRKRSERFTYLVAAVMSSFGITSLAVMSVYYRFSWQMEGGEVPWAEMFGTFALSVGAAV
GMEFWARWAHRALWHASLWHMHESHHKPREGPFELNDVFAIINAVPAIALLSYGFFHKGLLPGLCFGAGLGITVFGMAYM
FVHDGLVHKRFPVGPIAGVPYFRRVAAAHQLHHSDNFNGVPYGLFLGPKEIEEVGGHEELEKEVNRRIKSYSGS
>HlCrtZ_viridip_XP_047973138.1_Salvia_hispanica
MAARISVAAAPRATLRHGPFLGPKPKPIASLHWISRSERSRRRRPNLTVCFVLEDEKLRAIDEPEAEEEASGGVGRAISL
AEKVAEKMARKKSERFTYLVAAVMSSFGITSMAVMAVYYRFAWHMEGGEIPYTEMFGTFALSVGAAVGMEFWARWAHKAL
WHASLWHMHESHHRPREGPFELNDVFAIINAVPAIALLSYGFFHTGLVPGLCFGAGLGITVFGMAYMFVHDGLVHRRFPV
GPIAEVPYFRKVAAAHQIHHTDKFDGVPYGLFLGPKELEEVGGLPELEEEIDKRIKLSKKSR
>HlCrtZ_viridip_BAK01414.1_Hordeum_vulgare_subsp._vulgare
MAVARLVAAPFPLARARGPPARLLFAPLPLPRHRAAAPALRVASDGHGRPDQGAEDAALARARGAVSERAARKESERRTY
LVAALMSSLGITSMAAAAVYYRFAWQMEGGEIPVTEMLGTLALSVGAAVGMEFWARWAHRALWHASLWHMHESHHLPRDG
PFELNDVFAIINAVPAMALLAFGFFNRGLLPGLCFGAGLGITLFGMAYMFVHDGLVHRRFPVGPIENVPYFRRVAAAHQI
HHMDKFDSVPYGLFLGPKELEEVGGTEELDKEVQRRIKRRQKSDAMQ
>HlCrtZ_viridip_GMN44542.1_Ficus_carica
MPFVPEVEHRQTPPESPLNREVYNTPPPPPPHLSMAAPKPFRLIQSSYLLPRQASASFFPIPNLCPRRKQAILIRSRPRL
CVTVCVLMEDKKQSAAQPENPPVIIPDNVDPQISQRVAEKLARKRSERFTYLVAAVMSSFGITSMAVLAVYYRFYWQTEG
GEVPYSEMFGTFALSVGAAVGMEFWARWAHKALWHASLWNMHESHHRPREGPFELNDVFAITNAVPAIALMSYGFFHKGL
VPGLCFGAGLGITVFGMAYMFVHDGLVHKRFPVGPIANVPYFRRVAAAHQLHHSDKFNGVPYGLFLGPKELEKVGGLEEL
EKEINKRAKSYKNS
>HlCrtZ_viridip_KAI4340896.1_Melastoma_candidum
MAAALSAAHTHLSFKPLPGSSSPSLLPCSNSFSPFYRSRRRALLTTVCFVIEEKSRISVPPTVMDSLAEETPEAVPSDSV
ARAEERLARKRSERVTYLVAAVMSSFGITSMAILAVYYRFSWHMEGGEVPLVEMFGTFALSVGAAVGMEFWARWAHKALW
HASLWNMHESHHRPRDGPFELNDVFAIINAVPAMALFSYGFFHKGLVPGLCFGAGLGITVFGIAYMFVHDGLVHKRFPVG
PIANVPYLRKVAAAHQLHHSDKFGGVPYGLFLGPKELEEVGGNEELEKEINRRIKSYNTSSSAQPH
>HlCrtZ_viridip_KAJ8773224.1_Erythroxylum_novogranatense
MAAGSSVTSVSKPFHSIPITNLPIPVSLFPSSIGYRSSFHGARRKHGFAVCFVLKDSKQNTQMDISREEAPEEDRRSQIL
TPRAAERLARKRSERFTYLVAAVMSSFGITSMAVMAVYYRFHWQMEGGEVPLSEMFGTFALSVGAAVGMEFWARWAHKAL
WHASLWHMHESHHRPREGPFELNDLFAIINAVPAIALLSYGFFNKGLIPGLCFGAGLGITVYGMAYMFVHDGLVHRRFPV
GPIANVPYFRRVAAAHQLHHSDKFMGVPYGLFLGPQELKEVGGEEELKKEINKRAKSYSHEGS
>HlCrtZ_viridip_XP_044504478.1_Mangifera_indica
MAVGLSAAIVPKPSGFFHTPHLFTKTAPIYKGHRRRTSSFTVCFVLEEKKQATQIENFTEANDFTSKDIDIQVPATRMAE
KLARKRSERFTYLVAAVMSSFGITSMAVMAVYYRFYWQMEGGDVPLSEMFGTFALSVGAAVGMEFWARWAHKALWHASLW
HMHESHHKPREGPFELNDVFAIINAVPAIALLAYGFFHKGLVPGLCFGAGLGITVFGMAYMFVHDGLVHKRFPVGPIANV
PYFRRVAAAHQLHHSEKFNGVPYGLFLGPKEIEEVGGLEELEKEINRRLKSYNKGSKE
>HlCrtZ_viridip_KAG7014750.1_Cucurbita_argyrosperma_subsp._argyrosperma
MAAALSAALGPKPLHLFLASSHLSPKPRTPFLFPPSVFRNSRIQRKIRRKTLFTVCVLVEDQNNSGEVESLSDEEPPIVV
PQIPSPYVAQRLARKRSERFTYLVAAVMSSFGITSMAVMAVYYRFYWQMEGGEIPFSEMFGTFSLSVGAAVGMEFWARWA
HRALWHSSLWHMHESHHKPREGPFELNDVFAIINAVPAIALLSYGFFHKGLVPGLCFGAGLGITVFGMAYMFVHDGLVHK
RFPVGPIANVPYFRKVAAAHQLHHSDKFNGVPYGLFLGPKELEEVGGQEELEKEINRRIKLTTTKSINGS
>HlCrtZ_viridip_XP_027110221.1_Coffea_arabica
MAAGIAVAAGAQTVCFRVNSFLTRKPTYLVADSLTFSPLAQQFSTTRRKPRLTVCFVLEDEELKAQLVTSEEEAREREKA
MAKRISDARTAEKLARKRSERFTYLVAAVMSSFGITSMAVLAVYYRFVWQMEGGEVPYSEMFGTFALSVGAAVGMEFWAR
WAHKALWHASLWHMHESHHKPREGPFELNDVFAIINAVPAIALLSYGFFHKGLIPGLCFGAGLGITVFGMAYMFVHDGLV
HKRFPVGPIANVPYFRRVAAAHQLHHSDKFSGVPYGLFLGPKELEKVGGLEELEKEINRRIKLHKGS
>HlCrtZ_viridip_XP_027159383.1_Coffea_eugenioides
MAAGIAVAAGAQTVCFRVNSFITRKPTSLVADSLTFSPLAQQFSTTRRKPRLTVCFVLEDEELKAQLVTSEEEAREREKA
TAKWISDARTAEKLARKRSERFTYLVAAVMSSFGITSMAVLAVYYRFVWQMEGGEVPYSEMFGTFALSVGAAVGMEFWAR
WAHKALWHASLWHMHESHHKPREGPFELNDVFAIINAVPAIALLSYGFFHKGLIPGLCFGAGLGITVFGMAYMFVHDGLV
HKRFPVGPIANVPYFRRVAAAHQLHHSDKFSGVPYGLFLGPKELEKVGGLEELEKEINRRIKLHKGS
>HlCrtZ_viridip_XP_042052191.1_Salvia_splendens
MAAGISFSTTPRPILRSRHSPRPALQIPPPLHRIHGILRRPNLTVCFVLEDEKLREIRELEDESGGVERAILLAESVAEK
VAEKLARKKSERFTYLMAAVMSSFGITSMAIVAVYYRFAWHMEGGEIPYTEMFGTFALSVGAAVGMEFWARWAHKALWHA
SLWHMHESHHKPREGPFELNDVFAIVNAVPAIALLSYGFFHTGLIPGLCFGAGLGITVFGIAYMFVHDGLVHRRFPVGPI
AEVPYFRKVASAHQLHHTDKFNGVPYGLFLGPKELEEVGGLPELEEEINRRIKLSKKSR
>HlCrtZ_viridip_KAH6809669.1_Perilla_frutescens_var._frutescens
MAAGISSPGAILHLKHSPFLGPKPTQLKRFHGVLRSGRRMPNLTVCFVLKDEKLTEREEESNGVERAITLAESVAEKVAE
KMARKRSERLSYLVAAVMSSFGITSMAVMAVYYRFSWQMEGGEVPYAEMFGTFALSVGAAVGMEFWARWAHKALWHASLW
HMHESHHKPREGPFELNDVFAITNAVPAIALLSYGFFHKGLIPGLCFGAGLGITVFGIAYMFVHDGLVHRRFPVGPIADV
PYFRRVASAHQLHHTDKFNGVPYGLFLGPKELEEVGGLQELEKEIDRRIRLSKNL
>HlCrtZ_viridip_ABA43903.1_Coffea_arabica
MAAGIAVAAGAQTVCFRVNSFLTRKPTSLVADSLTLSPLAQQFSTTRRHRRKPRLTVCFVLEDEELKAQLVTSEEEARER
EKAMAKRISDARTAEKLARKRSERFTYLVAAVMSSFGITSMAVLAVYYRFVWQMEGGEVPYSEMFGTFALSVGAAVGMEF
WARWAHKALWHASLWHMHESHHRPREGPFELNDVFAIINAVPAIALLSYGFFHKGLIPGLCFGAGLGITVFGMAYMFVHD
GLVHKRFPVGPIANVPYFRRVAAAHQLHHSDKFNGVPFGLFLGPKELEKVGGLEELEKEINRRIKLRKGS
>HlCrtZ_viridip_XP_022922621.1_Cucurbita_moschata
MAAAISGALGPRPLHLFLPSSHLSPKPRTPFLFPPSVFRNSRIQQKIRRKTLFTVCVLVEDQNSSGEVESLSDEEPPIVV
PQIPSPYVAQRLARKRSERFTYLVAAVMSSFGITSMAVMAVYYRFYWQMEGGEIPFSEMFGTFSLSVGAAVGMEFWARWA
HRALWHSSLWHMHESHHKPREGPFELNDVFAIINAVPAIALLSYGFFHKGLVPGLCFGAGLGITVFGMAYMFVHDGLVHK
RFPVGPIANVPYFRKVAAAHQLHHSDKFNGVPYGLFLGPKELEEVGGQEELEKEINRRIKLTTTKSIDGS
>HlCrtZ_viridip_XP_028112187.1_Camellia_sinensis
MAARFSVCPSSRSFRLGRNPFLCPKPNSVITPTYLFSLPIRRFDTMLRSGRKTTTTVCFVVEDKKLNTQVETNEEEGEHE
EIEKQISAARLAEKLARKSSERFTYLVAAVMSSFGITSMAVFAVYYRFSWQMEGGEVPFSEMFGTFALSVGAAVGMEFWA
RWAHRALWHASLWHMHESHHKPREGPFELNDVFAIINAVPAIALLSYGFFHKGLVPGLCFGAGLGITVFGMAYMFVHDGL
VHKRFPVGPIANVPYLRRVAAAHQLHHSDKFNGVPYGLFLGPKELEEVGGLDELEKEVNRRIKLSNSS
>HlCrtZ_viridip_KAJ8752935.1_Erythroxylum_novogranatense
MAAGLSTTSVSKPFIYVPATILLPKPLHVSLFRSSVRHRNLFYSVGRKPSFAICVILQDPRQNTQMDTGEEQVPEKANNQ
ILTPRVAERLARKRSERFTYLVAAVMSSFGITSMAVMAVYYRFHWQMEGGEVPFPEMFGTFALAVGAAVGMEFWARWAHR
ALWHASLWHMHESHHRPREGPFELNDVFAIINAVPAITLLAYGLFNKGLVPGLCFGAGLGITVYGMAYMFVHDGLVHKRF
PVGPIANVPYLRRVAAAHQLHHSDKFEGVPYGLFLGPKELEEVGAMEELEKEINRRSRSYKG
>HlCrtZ_viridip_KAH6770904.1_Perilla_frutescens_var._hirtella
MAAGISSPGGILHLKHSPFLGPKPTQLQRFHGVLRSGRRMPNLTVCFVLKDEKLTEREEESNGVERAISLAESVAEKVAE
KMARKRSERLSYLVAAVMSSFGITSMAVMAVYYRFSWQMEGGEVPYAEMFGTFALSVGAAVGMEFWARWAHKALWHASLW
HMHESHHKPREGPFELNDVFAITNAVPAIALLSYGFFHKGLIPGLCFGAGLGITVFGIAYMFVHDGLVHRRFPVGPIADV
PYFRRVASAHQLHHTDKFNGVPYGLFLGPKELEEVGGLQELEKEIDRRIRLSKNL
>HlCrtZ_viridip_KAF8413220.1_Tetracentron_sinense
MAVEISVTASSRAYRYPFLAPKSCSVITPSSLFFPDILRHKRIFPLKRNSRFTVCFVLEEKKQEISGFEEDKTEDFSDEM
RNEIPSVRVAEKLARKRSERFTYLVAAVMSTFGITSMAVMAVYYRFSWQMEGVDVPLSEMFGTFALSVGAAVGMEFWARW
AHKALWHASLWHMHESHHRPRDGPFELNDVFAIINAVPAIALLAFGFFHKGLLPGLCFGAGLGITVFGMAYMFVHDGLVH
RRFPVGPIANVPYLRKVAAAHQLHHSEKFDGVPYGLFLGPKELEEVGGIEELEKEINRRIKLSKGS
>HlCrtZ_viridip_XP_031389975.1_Punica_granatum
MAAATALTLCFTRKAFIRLKPASMPLPGRLPLKATFRSNSGRRKSPRRICMAMEERVVEDEARPVEFVDEKVHPRAVEIS
SRVAERSARKEAERFNYLVAAIMSSLGISSLAVMSVYYRFSWQMEGGDVPIVEMFGTFALSIGAAVGMEFWARWAHRALW
HASLWHMHESHHRPRDGPFELNDVFAIINAVPAIALLSYGFFNKGLVPGLCFGAGLGITVFGMAYMFVHDGLVHRRFPVG
PIADVPYLRRVAAAHQLHHSDKFDGVPYGLFLGPKELEEVGGTEELDKEIRRRIKASERSINRSR
>HlCrtZ_viridip_KAJ3682051.1_Juncus_effusus
MAAAISTAISTTFKSSSLSPTSPRRVLLFAPLSVSPIRYRRATVCFVLEKERTGAAENGETSNAEFVLENEEIGKKISER
IAKKQSERQTYLVAAVMSSLGITSMAILAVYYRFSWQMEGGEVPMTEMLGTFALSVGAAVGMEFWARWAHKALWHDSLWH
MHESHHRPRDGPFELNDVFAITNAIPAISLMAYGFLNRGLIPGLCFGAGLGITLFGIAYMFVHDGLVHRRFPVGPVENVP
YLRRVAAAHQIHHMDKFGGVPFGLFLGPKELEEVGGMEELEKEISKRIKRSEAVNLNDLD
>HlCrtZ_viridip_XP_027103699.1_Coffea_arabica
MAAGIAVAAGAQTVCFRVNSFLTRKPTSLVADSLTFSPLAQQFSTTRRHRRKPRLTVCFVLEDEELKAQLVTSEEEARER
EKAMAKRISDARTAEKLARKRSERFTYLVAAVMSSFGITSMAVLAVYYRFVWQMEGGEVPYSEMFGTFALSVGAAVGMEF
WARWAHKALWHASLWHMHESHHRPREGPFELNDVFAIINAVPAIALLSYGFFHKGLIPGLCFGAGLGITVFGMAYMFVHD
GLVHKRFPVGPIANVPYFRRVAAAHQLHHSDKFNGVPFGLFLGPKELEKVGGLEELEKEINRRIKLRKGS
>HlCrtZ_viridip_XP_042419610.1_Zingiber_officinale
MAVAASISCRLPHGISGDGCLLVFRPLPARIPCGAASSRRPFRTRSTAVRFVLKEVDREEGSNGGGYVKLGEALIKGDEE
AKETEELRIASDRRPAERKARKEAERRTYLIAAVMSSLGITSMAVAAVYYRFTWHMEGGEVPATEMFGTFALSVGAAVGM
EFWARWAHRALWHASLWHMHESHHRPRDGPFELNDVFAIINAVPAISLMAYGFFNRGLLPGLCFGAGLGITLFGMAYMFV
HDGLVHRRFPVGPIANVPYFRRVAAAHQIHHMDKFEGVPYGLFLGPKELEEVDGLEELEKEIVRRNKLYNSSN
>HlCrtZ_viridip_ABB52075.1_Daucus_carota_subsp._sativus
MAARLSVGLFRVGKYEIQVPKQMTVVKTIRELSAPFIGLRLGNKRKLSLCFAVEENESPVAAAEAEESSREVEKQIIESF
TVAGGSRAEERMARKKTERFTYLVAAVMSSFGITSMAVFAVYSRFAWQMEGGEVPHSEMLATFSLAFGAAVGMEYWARWA
HKALWHDSLWHMHESHHKPREGAFELNDVFAIINAVPAIALLAYGFFHKGLFPGLCFGAGLGITVFGMAYMFVHDGLVHK
RFPVGPVANVPYLRKVAAAHQLHHMEKFNGVPYGLFLGPQELEQVGGNEELEKEINRRIKSSN
>HlCrtZ_viridip_CAI5482536.1_Closterium_sp._Yama58_4
MPRARRTRSVPRAAIQTPRHIAAAVAESLPAVASAGLSETALERKRRRQSERSTYQLAAIASSVGVTFLAVAAVWYRFVF
QTQGEPVPLEEVVGTVALVIGAAVGMEFWARWAHDALWHGSLWSMHKSHHEPREGAFELNDVFAIINAVPAIALIAYGFF
NPGLVPGLCFGAGLGITVFGMAYMFVHDGLVHRRFPVGPIADVPYLKRVAAAHQLHHADKFNGVPFGLFLGPEELERVGG
LADLEELLAARQGGEGKKQ
>HlCrtZ_viridip_KAG6576699.1_Cucurbita_argyrosperma_subsp._sororia
MAAALSAALGPKPLHLFLASSHLSPKPGTPFLFPPSVFRNSRIQRKIRRKTLFTVCVLVEDQNNSGEVESLSDEEPPIVV
PQIPSPYVAQRLARKRSERFTYLVAAVMSSFGITSMAVMAVYYRFYWQMEGGEIPFSEMFGTFSLSVGAAVGMEFWARWA
HRALWHSSLWHMHESHHKPREGPFELNDVFAIINAVPAIALLSYGFFHKGLVPGLCFGAGLGITVFGMAYMFVHDGLVHK
RFPVGPIANVPYFRKVAAAHQLHHSDKFNGVPYGLFLGPKELEEVGGQEELEEEINRRIKLTTTKSINGS
>HlCrtZ_viridip_XP_027365620.1_Abrus_precatorius
MQPLFLKHHTNLSHSLLLTKAGPQTQTSENTLCLSSSTRSYLAPPISMAAGLSTASNLKPYSLLQPSIPLPKPTPSLLFN
PLRGFHHTTILRTLRRTSAFTLCVLMEDPKRNLQIKTEEEQESPKLVIPQVVSAHLAEKLARKRSERFTYLVAAVMSSFG
VTSMAVFAVYYRFAWQMEGGEVPWSEMFGTFSLSVGAAVGMEFWARWAHRALWHASLWHMHESHHRAREGPFELNDAFAI
INAVPAIALLSYGFFNKGLVPGLCFGAGLGITVFGMAYMFVHDGLVHKRFPVGPIANVPYFRRVAAAHQLHHSDKFNGVP
YGLFLGPKEVEKVGGLAELEKEIRRRKKSGS
>HlCrtZ_viridip_KAF5960029.1_Camellia_sinensis
MWSTCIEPPAKLNIHTPTPCQTTTTTVHGGRIFCLRKLSVLPFGPKPIPRSKTQFRRHSHLSILFANSPVRYDASVWSED
NDDGLFRGGRQEIEYPKLKLTKRRVSNEEIEKQILAARLAEKLARKSSERFTYLVAAVMSSFGITSMAVFAVYYRFSWQM
EGGEVPFSEMFGTFALSVGAAVGMEFWARWAHRALWHASLWHMHESHHKPREGPFELNDVFAITNAVPAIALLSYGFFHK
GLLPGLCFGAGLGITVFGMAYMFVHDGLVHKRFPVGPIANVPYLRRVAAAHQLHHSDKFNGVPYGLFLGPKELEEVGGLD
ELEKEVNRRIKLSNSS
>HlCrtZ_viridip_EPS69050.1_Genlisea_aurea
VAERIRRKDSERMAYLTAAVMSSVGISFLAATAVYYRFVWQMEGAELPYVEILGTFSLSIGAAVGMEFWAKWAHEALWHA
SLWNMHESHHQPREGPFELNDVFAIINAVPAIALLSFGFFNKGVFPGLCFGAGLGITVYGMAYMFVHDGLVHRRFPVGPI
ADVPYLRRVASAHQLHHSNKFGGVPYGLFLGPQEIEEQEGGLEALEKEVRRRTK
>HlCrtZ_viridip_XP_057774294.1_Salvia_miltiorrhiza
MLVYLRRMSNEHMKAKMWSTSFHPLIFSLSLSLSLEVKTKQPLLNPPLQNTPSMAAGISVATTPGAILRSRHSPRPALRI
PPSLQRIHGILRSGRRRPNLTVCFVLEDEKLRAIQEPEEEEEESGGVGRAISLAESVAEKVAEKLARKKSERFTYLVAAV
MSSFGITSMAIMAVYYRFAWHMEGGEIPYTEMFGTFALSVGAAVGMEFWARWAHKALWHASLWHMHESHHKPREGPFELN
DVFAIINAVPAIALLSYGFFHTGLVPGLCFGAGLGITVFGIAYMFVHDGLVHRRFPVGPIAEVPYFRRVASAHQIHHTDK
FNGVPYGLFLGPKELEEVGGLPELEEEINRRIKLSKNSR
>HlCrtZ_viridip_KAJ3689640.1_Rhynchospora_tenuis
MSLAVTTSIRTSIFRTATSRRLVPSEPISGGRVLLFAPLSVRASPLWQKRRRETPICFVLEKERTGEYANGDPISVDRDE
QLEVGRKIAERIARKKSERKTYLIAAVMSSLGITSMAVLAVYYRFAWQMEGGEVPVTEMFGTFALSVGAAVGMEFWARWA
HKALWHASLWHMHESHHRPRDGPFELNDIFAIINAVPAISLMSYGFLNRGFVPGLCFGAGLGITLFGIAYMFVHDGLVHR
RFPVGPIENVPYFRRVAAAHKIHHTDKFEGVPYGLFLGPKELEEVGGIEELEKEISRRIKRNDAVKTSD
>HlCrtZ_viridip_XP_044983103.1_Hordeum_vulgare_subsp._vulgare
MAVARLVAAPFPLARARGPPARLLFAPLPLPRRRAAAPALRVASDGHGRPDQGAEDAALARARGAVSERAARKESERRTY
LVAALMSSLGITSMAAAAVYYRFAWQMEGGEIPVTEMLGTLALSVGAAVGMEFWARWAHRALWHASLWHMHESHHLPRDG
PFELNDVFAIINAVPAMALLAFGFFNRGLLPGLCFGAGLGITLFGMAYMFVHDGLVHRRFPVGPIENVPYFRRVAAAHQI
HHMDKFDSVPYGLFLGPKELEEVGGTEELDKEVQRRIKRRQKSDAMQ
>HlCrtZ_viridip_KAI3458101.1_Paulownia_fortunei
MAARISVATTSRTIVHYKHIPFLCPKPTSLVTPTLLLSPSVLKFHRILRSKRKKPNLTVCLVLEDEKLSGGTQLGIQDSE
KESGQESEKQISTAARVAEKLERKRSERFTYLVAAVMSSFGITSMAVLAVYYRFSWQMEGGEVPYAEMFGTFALSVGAAV
GMELWARWAHKALWHASLWHMHESHHRPREGPFELNDVFAIINAVPAIALLSYGFFNKGLIPGLCFGAGLGITVFGMAYM
FVHDGLVHRRFPVGPIANVPYFRRIAAAHQLHHSEKYNGVPYGLFLGPQELEEVGGLEELDREINRRIKLSKNL
>HlCrtZ_viridip_NP_001241433.1_Glycine_max
MAAGLSTAANLKPYNLLQPPIPISKPTPPLFFNPLRCFRRSTILRVRPRRRRMSGFTVCVLTEDPKQIKKDEQEEQVNPQ
VVSARVAEKLARKKSQRFTYLVAAVMSSFGITSMAVFAVYYRFSWQMEGGDVPWSEMLGTFSLSVGAAVAMELWARWAHR
ALWHASLWHMHESHHRPREGPFELNDVFAIINAVPAIVLLSYGFFHKGLVPGLCFGAGLGITVFGMAYMFVHDGLVHKRF
PVGPIANVPYFRRVAAAHQLHHSDKFNGVPYGLFLGPKEVEEVGGLEELEKEISRRMRSGS
>HlCrtZ_viridip_XP_028219882.1_Glycine_soja
MAAGLSTAANLKPYNLLQPPIPISKPTPTLFFNPLRCFRRSTILRVRPRRRRMSGFTVCVLTEDPKQTKKDEQEEQVNPQ
VVSARVAEKLARKKSQRFTYLVAAVMSSFGITSMAVFAVYYRFSWQMEGGDVPWSEMLGTFSLSVGAAVAMEFWARWAHR
ALWHASLWHMHESHHRPREGPFELNDVFAIINAVPAIVLLSYGFFHKGLVPGLCFGAGLGITVFGMAYMFVHDGLVHKRF
PVGPIANVPYFRRVAAAHQLHHSDKFNGVPYGLFLGPKEVEEVGGLEELEKEISRRMRSGS
>HlCrtZ_viridip_KAF5175765.1_Thalictrum_thalictroides
MHNSTSIRVAKRLARKKSERVTYLIAALMSSLGITSMAILAVYYRFSWQMEGGEVPAAEMLGTFFLSVGAAVGMEFWARW
AHKALWHASLWHMHESHHLPREGPFELNDVFAIINAVPAIALLNYGFFHKGIFPGLCFGAGLGITVFGMAYMFVHDGLVH
RRFPVGPIADVPYLRKVAAAHQLHHSEKFQGVPYGLFLGPMELDEVGGNEELEKEINRRIKRTNGL
>HlCrtZ_viridip_XP_018809669.1_Juglans_regia
MAARLLASSSTPKPAFRIYQYSQLLHKPTTALAPSLLHRSTIIKTSRKTCFTLCVIMDDQKQSSQLGNLVDEGPEGMNYQ
IPSERAAERLARKRSERFTYLVAAVMSSFGITSMAVMAVYYRFSWQMEGGEVPLSEMFGTFALSVGAAVGMEFWARWAHK
ALWHASLWHMHESHHRPREGPFELNDVFAIINAVPAISLLSYGFFHKGLVPGLCFGAGLGITVFGMAYMFVHDGLVHKRF
PVGPIANVPYFRRVAAAHQLHHSDKFEGVPYGLFLGPKELEKVGGLEELEKEINRRIKSYEVS
>HlCrtZ_viridip_ABS76147.1_Elaeis_oleifera
MAPGISASVTCGIGRNPFLRSPHRCLVAADCVQLFAPLPSNRCLRPSSISSALQPLRRPSRSAAVCFVVGQNRSSEMKEA
VEIESSDPAAEEEEARRILLDRTAEKIARKQAERRTYLAAAVLSSLGITSMAVAAVYYRFYWQMEGGEVPLTEMLGTFAL
SVGAAVGMEFWARWAHRALWHASLWHMHESHHRPRDGPFELNDVFAIINAVPAISLLSFGFFNRGLVPGLCFGAGLGITL
FGMAYMFVHDGLVHRRFPVGPIANVPYFRRVAAAHQIHHMDKFDGVPYGLFLGPKELEEVGGTEELQKEINRRIKLYNSN
TDTSG
>HlCrtZ_viridip_NP_001242409.Glycine_max
MAVGLSAAITMKSLLRFHQPHLNLPKSIPTTLPFSPMRIFHHTASPRTQKVSTFTVCVLMQDPKQGTHMEIEPQEQPPPP
PPPPAQQVLSPKLAEKLARKESERFTYLVAAVMSSFGITSMAVFAVYCRFSWQMEGGEVPWSEMFGTFALSVGAAVGMEF
WARWAHRALWHASLWHMHESHHRPREGPFELNDVFAIINAVPAIALLSYGFFNKGLVPGLCFGAGLGITVFGMAYMFVHD
GLVHKRFPVGPIANVPYLRRVASAHQLHHSEKFNGVPYGLFLGPKEIEEVGGLEELEKEISRRARSYKIANENN
>HlCrtZ_viridip_XP_042982516.1_Carya_illinoinensis
MAARLLASSAPKPAFRIYQYSQPLHKPTTAFAPSLLHRSTIIKTSRKTCFTLCVIMDDQKQSSQLGNLVDEGPDGINYQI
PSVRAAERLARKKSERFTYLVAAVMSSFGITSMAVMAVYYRFSWQMEGGEVPLSEMFGTFALSVGAAVGMEFWARWAHKA
LWHASLWHMHESHHRPREGPFELNDVFAIINAVPAIGLLSYGFFHKGLVPGLCFGAGLGITVFGMAYMFVHDGLVHKRFP
VGPIANVPYFRRVAAAHQLHHSDKFEGVPYGLFLGPKELEKVGGLEELEKEINRRSKSYEVS
>HlCrtZ_viridip_GMH29582.1_Nepenthes_gracilis
MAAGIYPSTSSAASMYGRSPFVAANSVLTVSPISLLLPPIRRRNSAVRCKRKERYSTVCFLMKEEQKLIAEEDSESETDI
LSEQITESFDRQILAARMAEKFARKKSERLTYLIAAVMSSFGITSMAVMAVYYRFYWQTQGGEVPITEMFGTFSLSVGAA
VGMEFWARWAHRALWHASLWDIHESHHRPREGPFELNDAFAIINAVPAIALLSFGFFHKGLVPGLCFGAGLGITVFGMAY
MFVHDGLVHKRFPVGPIANVPYFRRVAAAHQLHHSDKFNGVPYGLFLGPKEVEKVGGIEELEKEISRRIKLSKGS
>HlCrtZ_viridip_KAJ1693575.1_Rhynchospora_breviuscula
MSLAVTTSIRTSTFRTVTSRRLVPSDPISGGRVLLFAPLSFRASPLRQKRRRETPICLVLEKERTGEYANGDSISVDRGE
QLSMNSIEPKIQELEVGKKIAERIARKKSERKTYLIAAVMSSLGITSMAVLAVYYRFAWQMEGGEVPVTEMFGTFALSVG
AAVGMEFWARWAHKALWHASLWHMHESHHRPRDGPFELNDIFAIVNAVPAISLMSYGFLNRGLVPGLCFGAGLGITLFGI
AYMFVHDGLVHRRFPVGPIENVPYFRRVAAAHKIHHTDKFEGVPYGLFLGPKELEEVGGIEELEKEINRRIKRNDAVKTS
D
>HlCrtZ_viridip_PUZ43089.1_Panicum_hallii_var._hallii
MAVARLVAAAAAAPFPVAASRLRAPRLAASVSRAAPRLVVLAPLPVRPRARVAADDEAVVASEAADGGEGEATRRAVSER
AARKQSERRTYLVAAVMSSLGITSMAAAAVYYRFAWQMEGGEIPVTEMVGTFALSVGAAVGMEFWARWAHRALWHASLWH
MHESHHRPRDGPFELNDVFAIVNAVPAMSLLAYGFFNRGLVPGLCFGAGLGITLFGMAYMFVHDGLVHRRFPVGPIENVP
YFRRVAAAHQIHHMDKFQGVPYGLFLGPKELKEVGGTEELEKEIKKRIKRKGTSDAMQ
>HlCrtZ_viridip_XP_020197746.1_Aegilops_tauschii_subsp._strangulata
MAVARLVAAPFPLAAARARVPPARLPFAPLSARPLSRRAAAPALRVASDGNGGLVPARPGQEAPEDAATAPARGAVSERA
ARKESERRTYLVAALMSSLGITSMAAAAVYYRFAWQMEGGEIPVTEMLGTLALSVGAAVGMEFWARWAHRALWHASLWDM
HESHHLPRDGPFELNDVFAIVNAVPAMALLAFGFFNRGLLPGLCFGAGLGITLFGMAYMFVHDGLVHRRFPVGPIENVPY
FRRVAAAHQIHHMDKFDSVPYGLFLGPKELEEVGGTEELEKEVQRRIKRRQKSDAMQ
>HlCrtZ_viridip_XP_044467465.1_Mangifera_indica
MEVGFSAATVPKSFHFFSTPQRFTKTTPVFAPFGYRNFFKGTRRRTSSFTVCFVLEEKNETTQIENFTEANEITSNDVDV
QISAARVAEKLARKKSERFTYLVAAVMSSFGITSMAIMAVYYRFSWQMEGGEVPLSEMFGTFALSVGAAVGMEFWARWAH
EALWHASLWHMHESHHRPREGPFELNDVFAIINAVPAIALLAYGFFHKGLVPGLCFGAGLGITVFGMAYMFVHDGLVHKR
FPVGPIANVPYFRRVAAAHQLHHSEKFNGVPYGLFLGPKEIEEVGGLEELEKEINRRLKSSNKG
>HlCrtZ_viridip_XP_010919115.1_Elaeis_guineensis
MAPGISAAVTCGIGRNPFLRSPHRCLVATDCVLLFAPLPSNRCLRPSSISSALQPLRRRSRSAAVCFVVGQNRSSEMKEA
AEIESSDLAAEEEEARRILLDRTAEKIARKQAERRTYLAAAVLSSLGITSMAVAAVYYRFYWQMEGGEVPLTEMLGTFTL
SVGAAVGMEFWARWAHRALWHASLWHMHESHHRPRDGPFELNDVFAIINAVPAISLLSFGFFNRGLVPGLCFGAGLGITL
FGMAYMFVHDGLVHRRFPVGPIANVPYFRRVAAAHQIHHMDKFDGVPYGLFLGPKELEEVGGAEELQKEINRRIKLYNSN
TDTSG
>HlCrtZ_viridip_CAI9092290.1_Oldenlandia_corymbosa_var._corymbosa
MAAGIASAAVTRTVCFHFNPLLSLKPTSVSKPTIIFSPNARQFRNILSHRRKPRVTVCVVVEDEKFQSPAGTSGQEDTDA
LNREKEMARQISAKRVAEKLARKRSERFTYLVAAVMSTFGITSMAVLAVYYRFSWQMEGGEVPYLEMFGTFALSVGAAVG
MEFWARWAHEALWHASLWHMHESHHKPREGPFELNDVFAITNAVPAIALLSYGFFHKGLIPGLCFGAGLGITVFGMAYMF
VHDGLVHKRFPVGPIANVPYFRRVAAAHQLHHSEKFKGVPYGLFLGPQELEKVGGLEELEKEIERRIKYAKKGS
>HlCrtZ_viridip_XP_041012873.1_Juglans_microcarpa_x_Juglans_regia
MAARLLASSSTPKPAFRIYQYSQLLHKPTTALAPSLLHRSTIIKTSRKTCFTLCVIMDDQKQSSQLENLVDEGPDGMNYQ
IPSERAAERLARKRSERFTYLVAAVMSSFGITSMAVMAVYYRFSWQMEGGEVPLSEMFGTFALSVGAAVGMEFWARWAHK
ALWHASLWHMHESHHRPREGPFELNDVFAIINAVPAIGLLSYGFFHKGLVPGLCFGAGLGITVFGMAYMFVHDGLVHKRF
PVGPIANVPYFRRVAAAHQLHHSDKFDGVPYGLFLGPKELEKVGGLEELEKEINRRIKSYEVS
>HlCrtZ_viridip_XP_042052083.1_Salvia_splendens
MAAGISFSATSRPILRSRHSPFLGPRPALQIPPSLHRIHGIFRRPNLTVCFVLEDEKLRGSLEPEDESGGVEMAILLAES
VAEKVAEKKSERFTYLMAAVMSSFGITSMAIVAVYYRFAWHMEGGEIPYTEMFGTFALSVGAAMGMEFWARWAHKALWHA
SLWHMHESHHKPREGPFELNDVFAIVNAVPAIALLSYGFFHTGLIPGLCFGAGIGITVFGIAYMFVHDGLVHRRFPVGPI
AEVPYFRKVASAHQLHHTDKFNGVPYGLFLGPKELEEVGGLPELEEEINRRIKLSKKSR
>HlCrtZ_viridip_CAI5474539.1_Closterium_sp._Yama58_4
MSCVAVAGCSLRASVPSKSFSLGAECRVHAVREVSLVQRSRRLVTYAVAEMPKTRSPTAKDSTLDEPVPLEDEKIKIAAA
VAESLPAAASAGLSETALERKRRRQSERSTYQLAAIASSVGVTFLAVGAVWYRFVFQTQGEPVPMEEVLGTVALVIGAAV
GMEFWARWAHDALWHGSLWSMHKSHHEPREGAFELNDVFAIINAVPAIALIAYGFFNPGLVPGLCFGAGLGITVFGMAYM
FVHDGLVHRRFPVGPIADVPYLKRVAAAHQLHHADKFNGVPFGLFLGPEELERVGGLADLEELLAARQGGEGKKQ
>HlCrtZ_viridip_BAI47579.1_Ipomoea_obscura
MAVGISIAASSGNVYNCQFSLVRPATHSASPPSLLFSPLSRRFRSSVLSSRRKPRLTVCFVLEDEKLESGVQIRAEEIEK
AIEKQISASRLAEKLARKRSERSTYLVAAVMSSLGITSMAVLAVYYRFAWQMEGGAVPYTEMFGTFALSVGAAVGMEFWA
RWAHRALWHASLWHMHESHHKPREGPFELNDVFAIINAVPAIALLSYGFFHKGLVPGLCFGAGLGITVFGMAYMFVHDGL
VHKRFPVGPIADVPYFRRVAAAHQLHHTDKFNGVPYGLFLGPKELEEVGGLNDLEVEVSRRIKMSSTGR
>HlCrtZ_viridip_XP_043615242.1_Erigeron_canadensis
MSSMAAAISVPCSSRSFRMGRMPFLGQKPTSKFPSSVRKFDPFGIRLGRISSLTVCFVAGDKKMDTRPVEMDSSTNPVAD
SEVVTNSNRVVEEKMARKKSERLTYLVAAIMSTFGITSLAIMAVYYRFSWQMEGGEVPYVEMFGTFALSVGAAVGMEYWA
RWAHEALWHASLWHMHESHHKPREGPFELNDVFAIINAVPAIALLNYGFFHKGIVPGLCFGAGLGITVFGMAYMFVHDGL
VHKRFQVGPIANVPYLRKVAAAHQLHHTDKFNGVPYGLFLGPKELEEVGGDEELEKEIQRRIKLYNK
>HlCrtZ_viridip_ABA43899.1_Coffea_canephora
MAAGIAVAAGAQTVCFRVNSFLTRKPTSLVADSLTLSPLAQQFSTTRRHRRKPRLTVCFVLEDEELKAQLVTSEEEARER
EKAMAKRISDARTAEKLARKRSERFTYLVAAVMSSFGITSMAVLAVYYRFVWQMEGGEVPYSEMFGTFALSVGAAVGMEF
WARWAHKALWHASLWHMHESHHRPREGPFELNDVFAIINAVPAIALLSYGFFHKGLIPGLCFGAGLGIIVFGMAYMFVHD
GLVHKRFPVGPIANVPYFRRVAAAHQLHHSDKFNGVPFGLFLGPKELEKVGGLEELEKEINRRIKLRKGS
>HlCrtZ_viridip_XP_019247800.1_Nicotiana_attenuata
MAASRISFTSSSQTIYFRHSPFLGPNPVFPISSFSRNLGTILRSRRKPSFTVCFVLEDDKLNTQFDKLNAQLETGTEEIE
MKIEEQISTTRLAEKLARKKSERFTYLVAAVMSSFGITSLAIMAVYYRFSWQMEGGEVPLTEMFGTFALSVGAAVGMEFW
ARWAHRALWHDSLWHMHESHHKPREGPFEMNDVFAIINAVPAIALLNYGFFHKGLIPGLCFGAGLGITVFGMAYMFVHDG
LVHKRFPVGPVANVPYLRKVAAAHSLHHSEKFNGVPYGLFLGPKELEEVGGIEELEKEVNRRIKLSRGS
>HlCrtZ_viridip_KAK0597719.1_Acer_saccharum
MAAGLTASISSRPCRLFETSQLLSNKPAPVFAFLGHNRFFNGPRRKTSTFTVCFVVEDKKQNTTQIENFAEESHPQRQDD
EDGPVSVSDTQISASRLAEKLARKKSERFTYLVAAVLSTFGITSMAIMSVYYRFSWQMEGGEVPLTEMFGTFALSVGAAV
GMEFWARWAHRALWHASLWDMHESHHRPREGPFELNDVFAIINAVPAISLLSYGFFHKGLVPGLCFGAGLGITVFGMAYM
FVHDGLVHKRFPVGPIANVPYLRRVAAAHQLHHSDKFNGVPYGLFLGPKELEEVGGQEELEKEISRRIKSSKGSNEYY
>HlCrtZ_viridip_XP_038976283.1_Phoenix_dactylifera
MAPGISAAVTCGIFRNPFLSSPHRCAMADDCVLLFAPLRTNRCLRPSTIASALQPWQRRRRSAAVCFVLGQSRGSEMEEA
EETAISDAAVAEEEERRILLDRTAEKIARKQSERRTYLAAAVMSSLGITSMAVAAVYYRFYWQMEGGAVPMTEMFGTFAL
SVGAAVGMEYWARWAHRALWHASLWHMHESHHRPRDGPFELNDVFAIINAVPAISLLSFGFFTRGLVPGLCFGAGLGITL
FGMAYMFVHDGLVHRRFPVGPIANVPYFRRVAAAHQIHHMDKFDGVPYGLFLGPKELEEVGGAQELEKEINKRTKLYNSN
TDTS
>HlCrtZ_viridip_XP_002503536.1_Micromonas_commoda
PKAESLAEPRKIKRLTRGEREKMGETYEWTAWVSTCGVVSIAITATYLRLLREVSDTGAFPWSELVAQLALIAGAAVGME
FYARYAHKYLWHDSLPIWLLHESHHLPREGAFEANDIFAIANGVPAFALCAYGFLTPGLFGGLCFGAGLGITLFGIAYMY
VHDGLVHKRFPTGPLGKLPFLRKIAAGHTIHHTEAFDGVPWGLFLGIQELEQVPGGLAELEAVMEAADRKSA
>HlCrtZ_viridip_NP_001234348.1_Solanum_lycopersicum
MAAAARISASSTSRTFYFRHSPFLGPKPTSTTSHVSPISPFSLNLGPILRSRRKPSFTVCFVLEDEKLKPQFDDEAEDFE
KKIEEQILATRLAEKLARKKSERFTYLVAAIMSSFGITSMAVMAVYYRFSWQMEGGEVPVTEMLGTFALSVGAAVGMEFW
ARWAHKALWHASLWHMHESHHKPREGPFELNDVFAITNAVPAIALLNYGFFHKGLIAGLCFGAGLGITVFGMAYMFVHDG
LVHKRFPVGPVANVPYLRKVAAAHSLHHSEKFNGVPYGLFFGPKELEEVGGTEELEKEVIRRTRLSKGS
>HlCrtZ_viridip_XP_008805553_Phoenix_dactylifera
MAPGISVAVTCGIFRNPFLSSPHRCAMADDCVLLFAPLRTNRCLRPSTIAWALQPWQRRRRSAAVCFVLGQSRGSEMEEA
EETAISDAAVAEEEERRILLDRTAEKIARKQSERRTYLAAAVMSSLGITSMAVAAVYYRFYWQMEGGAVPMTEMFGTFAL
SVGAAVGMEYWARWAHRALWHASLWHMHESHHRPRDGPFELNDVFAIINAVPAISLLSFGFFTRGLVPGLCFGAGLGITL
FGMAYMFVHDGLVHRRFPVGPIANVPYFRRVAAAHQIHHMDKFDGVPYGLFLGPKELEEVGGAQELEKEINKRTKLYNSN
TDTS
>HlCrtZ_viridip_ALQ56931.1_Crocus_ancyrensis
MAARISPAATTLAASFRRPPPGSRIILFSSLSVRRVVVLRPSVHGQRRWRTVFSVLAEDKATPSPAEEEEVRMAPSNRAA
ERSARKLSERRTYLIAAVMSSLGITSMAVAAVYYRFAWQMEGGDVPMTEMAGTFALSVGAAVGMEFWARWAHRALWHASL
WHMHESHHRPREGPFELNDVFAIINAVPAIALLSFGFFHRGLLPGLCFGAGLGITLFGIAYMFVHDGLVHRRFPVGPIAD
VPYFQRVAAAHQIHHSDKFEGVPYGLFMGPKELEEVGGLKELEKEVSRRIKAYNNSSDIKA
>HlCrtZ_viridip_AOS51477.1_Calamus_jenkinsianus
MAAGISAAATRGLGGNSFLCSPPRCRAPSDCVFAPLPARCLRLRITPSSVASALQPRRPRRPPPAVCFVERQNRSSEITE
ETGISDPAAGEDEKRLILLDRTAKKMARKRSERLTYLVAAVMSSLGITSMAVAAVYYRFYWQMEGGEVPVTEMLGTFSLS
VGAAVGMEFWARWAHRALWHASLWHMHQSHHRPRDGPFELNDVFAIINAVPAISLLSYGFFNRGLVPGLCFGAGLGITLF
GMAYMFVHDGLVHRRFPVGPIANVPYFRRVAAAHQIHHMDKFDGVPYGLFLGPKELDEVGGLEELEKEVNRRIKVYNNNA
DTSG
>HlCrtZ_viridip_XP_031482038.1_Nymphaea_colorata
MTASISAAAASTACRFGRIPVVVGGRPGRGTECVLFVRRPERRLGLRRLTMCFVVEERREMAGAQVKSTDEEAGGEPKAR
GVEEAGNEGLGLTIPVVNERMLERAARKKKERATYLLAAVMSSLGITSMAAAAVYYRFSWHMEGGEVPVAEMFGTFALSV
GAAVGMEFWARWAHRALWHASMWSVHESHHRPREGPFEMNDVFAIINAVPAIALMGFGFFNKGLVPGLCFGAGLGITVFG
IAYMFVHDGLVHRRFPVGPIANVPYFRRVAAAHQLHHADKFDGVPYGLFLGPKELEDVGGLEELEKEINRRIKAYTSTRS
RGYDE
>HlCrtZ_viridip_KAJ9706005.1_Vitis_rotundifolia
MATGISASLNSMSCRLGRNSFTATRPSSVISLSSFLTPVTHLKGNIFPLQRRRSLKVCLVLEKKIEDGIEIEKDDSPESS
NRASERLARKKAERYTYLVAAMMSSLGITSMAIVAVYYRFSWQMEGGEIPVLEMLGTFALSVGAAVGMEFWARWAHKALW
HASLWHMHESHHRPREGPFELNDVFAIINAVPAISLLSYGLFNKGLVPGLCFGAGLGITVFGMAYMFVHDGLVHRRFPVG
PIANVPYLRKVASAHQLHHSDKFNGVPYGLFLGPMELEEVGGMEELEKEINRRIKSSDSS
>HlCrtZ_viridip_KAI3508326.1_Cichorium_endivia
MAAAIAVAYSSRSFRFGRMPFLGQKPTSRTSQFPSSIRNFDPLIRFRRTPRLTVCFVAGDQKLETKIVENHDVGSNPGPS
SEDSDEEITPVMLSSNRVVEEKMARKKSERFTYLVAAIMSTFGITSMAVMAVYYRFSWQMEGGEVPFVEMFGTFALSVGA
AVGMEYWARWAHEALWHASLWHMHESHHKPREGPFELNDVFAIINAVPAIALLNYGFFHKGIFPGLCFGAGLGITVFGMA
YMFVHDGLVHKRFQVGPIANVPYLRRVAAAHQLHHTEKFNGVPYGLFLGPKELEEVGGMEELEKEIQRRIKLYNK
>HlCrtZ_viridip_BAI47578.1_Ipomoea_sp._Kenyan
MAVGISIAASSGTVYNCQFSLVRPATHSASPPSLLFSPLSRRFRSSVLSSRRKPRLTVCFVLEDEKLESGVQIRAEEIEK
AIEKQISASRLAEKLARKRSERSTYLVAAVMSSLGITSMAVLSVYYRFAWQMEGGAVPYTEMFGTFALSVGAAVGMEFWA
RWAHRALWHASLWHMHESHHKPREGPFELNDVFAIINAVPAIALLSYGFFHKGLVPGLCFGAGLGITVFGMAYMFVHDGL
VHKRFPVGPIADVPYFRRVAAAHQLHHTDKFNGVPYGLFLGPKELEEVGGLNDLEVEVSRRIKMSSRGR
>HlCrtZ_viridip_KAJ4834231.1_Acrotoxin_acid_subunit_CA_Turnera_subulata
MAAGLSAPTVVAKPFRCIQATHLLHKPLPTSLLLLPPIPRQNYNLFLRGGLVPRKTRFAVCFVLEDTKQTAAAPVAHVES
GEEEEEVIVGDVKDRILMTPRAAERLARKRSERFTYLVAAVMSSLGITSMAVMAVYYRFHWQMEGGEVPLSEMLGTFALS
VGAAVGMEFWARWAHKALWHASLWHMHESHHRPREGPFELNDVFAIINAVPAILLLAYGFFNKGLMPGLCFGAGLGITVF
GMAYMFVHDGLVHKRFPVGPIANVPYFRRVAAAHQLHHSEKFDGVPYGLFLGPKELEEVGGMEELEKEISRRIKSYKGLL
>HlCrtZ_viridip_CAI5516873.1_Closterium_sp._Naga37s_1
MPKTRSPQTANGSTLDEPTLLEDEKIKIAAAVAESLPAAASAGLSETALERKRRRQSERSTYQLAAIASSVGVTFLAVGA
VWYRFVFQTQGATVPIEEVVGTVALVIGAAVGMEFWARWAHDALWHGSLWSMHKSHHEPREGAFELNDVFAIINAVPAIA
LIAYGFFNPGLVPGLCFGAGLGITVFGMAYMFVHDGLVHRRFPVGPIADVPYLKRVAAAHQLHHADKFKGVPFGLFLGPG
ELERVGGLADLEELLAARQGGEGKKQ
>HlCrtZ_viridip_NP_001312763.1_Nicotiana_tabacum
MAASRISFTSSSQTIYFRHGPFLCPNPVFPISSFSRNLGTILRSRRKPSFTVCFVLEDEKLNTLFDKLNAQLETGTEEIE
MKIEEQISATRLAEKLARKKSERFTYLVAAVMSSFGITSLAIMAVYYRFSWQMEGGEVPLTEMFGTFALSVGAAVGMEFW
ARWAHRALWHDSLWHMHESHHKPREGPFEMNDVFAIVNAVPAIALLNYGFFHKGLIPGLCFGAGLGITVFGMAYMFVHDG
LVHKRFPVGPVANVPYLRKVAAAHSLHHSEKFNGVPYGLFLGPKELEEVGGIEELEKEVNRRIKLSRGS
>HlCrtZ_viridip_GJN09251.1_PR20ga27240_Eleusine_coracana_subsp._coracana
MAVARLVAAPFPLPPGAAVFRALRPSRLAFAPLSTVRRRVAADDKAVAVVGEEAAAADGEAELGAATAERAARKQSERRT
YLVAAVMSSLGITSMAAAAVYYRFAWQMEGGGEIPVTEMFGTFALSVGAAVGMEFWARWAHRALWHASLWHMHESHHRPR
DGPFELNDVFAIINAVPAMSLLAYGFFNRGLVPGLCFGAGLGITLFGMAYMFVHDGLVHRRFPVGPIANVPYFRRVAAAH
QIHHMDKFDGVPYGLFLGPKELKEVGGTEELEKEISRRIKRKETIDAVQ
>HlCrtZ_viridip_XP_022944865.1_Cucurbita_moschata
MAAGLSAVLGPKPFHVFLTSSNLSPKPRTPFLFPSSVFRNSRIQWKMRRKTLLTVCVLVEDQSSSSEVENLADEKLPIIV
PQIPSPHVAEKLARKKSERFTYLVAAVMSSFGITSMAVMAVYYRFHWQMEGGEIPFSEMFGTFALSVGAAVGMEFWARWA
HRALWHASLWHMHESHHKPREGPFELNDVFAITNAVPAIALLSYGFFHKGLVPGLCFGAGLGITVFGMAYMFVHDGLVHK
RFPVGPIANVPYFRKVAAAHQLHHSEKFNGVPYGLFLGPKELEEVGGLQELEKEINRRTKSTAKKPINGS
>HlCrtZ_viridip_XP_023769464.1_Lactuca_sativa
MWSSSNLHHHFLLPPSNFYTFSSRRPSIRLLPPPNSLSSSLTNPTNITPQRTLCLHSSWTSMAAAAIAVASSSRSFRLTR
MPFLGQKPTSRTSQFPSSIRNFDPIARFRRTPRLTVCFVAGDQKLETQIVEDNGSGNNPGPSGGEGSDEEITQVMLSSTS
NRVVEEKMARKKSERFTYLVAAIMSTFGITSMAVMAVYYRFSWQMEGGDVPFVEMFGTFALSVGAAVGMEYWARWAHEAL
WHASLWHMHESHHKPREGPFELNDVFAIINAVPAIALLNYGFFHKGIFPGLCFGAGLGITVFGMAYMFVHDGLVHRRFQV
GPIANVPYLRRVAAAHQLHHTEKFNGVPYGLFLGPKELEEVGGMEELEKEIKRRIKMYNK
>HlCrtZ_viridip_EXB37306.1_Morus_notabilis
MEKKTEDFMGVSEDMTPRTSDDFIIPRTEQRLARKRKERNAYLVAAIMSSLGVSSAAIMAVYYRFSWQMQGGEFPLAEMF
GTFFLAVGSAVGMEFWARWAHKALWHASLWYMHESHHRPRDGPFELNDVFAIMNAVPAIALMSYGFFNPDLLAGLCFGAG
LGITMFGMAYMFVHDGLVHRRFPVGPIANVPYLRKVAAAHQLHHSDKFQGVPYGLFLGPKDAAGISAAEVHVVVVSRIVA
TTTSKKQGMDVSLEEGTATKEKADPIVAFSRPPPLPPFLGPLIALSLLESWSSHDGNDD
>HlCrtZ_viridip_XP_015896478_Ziziphus_jujuba_var._spinosa
METGVSAASGALKCSFSRRNHTASKPISKPTLYLVLTSAKTHQWRSCNTHAKNRGKRTTCLSAVDKKTEDTVQILKSKDI
NESETRIIIPKVAERLARKKSERYTYLVAAIMSSLGVTSAAIMAVYYRFSWQMEGGEFPLVEMLGTFFLSVGSAVGMEFW
ARWAHRALWHASLWHMHKSHHRPRDGPFELNDVFAITNAVPAIALLSYGFFTKGLVAGLCFGAGLGITVFGMAYMFVHDG
LVHRRFPVGPIANVPYLRRVASAHHLHHSDIFDGVPYGLFLGPMELEEVGGKEELEKEINRRIKQSKSSS
>HlCrtZ_viridip_KAD6796454.1_Mikania_micrantha
MAAPIAVPCSSRPLRLGLMPFIGQKPTSTASQFPFSVRNFDPFLRFRRPSTLTVCFVSGDQKLDTQMVEIKSGESGEDEM
VPVMVSSSRVVEEKMARKKSERFTYLVAAVMSTFGITSMAVMAVYYRFSWQMEGGEIPYAEMFGTFALSVGAAVGMEYWA
RWAHEALWHASLWHMHESHHKPRDGPFELNDVFAIINAVPAIALLYYGFFHKGIVPGLCFGAGLGITLFGMAYMFVHDGL
VHKRFQVGPIANVPYLRRVAAAHQLHHTEKFNGVPYGLFLGPKELEEVGGMEELEKEIQRRIKVYNNK
>HlCrtZ_viridip_XP_042496880.1_Macadamia_integrifolia
MVAGISVATSSKMILINRNPFLFPKPNSVICPSSLLSPIFYRPPSVFQAKKKMSVTLCFVVEEKKEGFGSTDEEDSTEES
PDEINPISERMAERLARKKSERSTYLLAAIMSSLGITSMAVASVYYRFYWQMEGGEVPVSEMFGTFALSVGAAVGMEFWA
RWAHRALWHASLWHMHESHHRPRDGPFELNDVFAIINAVPAIALLSFGFFRKGLFPGLCFGAGLGITVFGMAYMFVHDGL
VHKRFPVGPIANVPYLRRVAAAHQIHHSDKFNGVPYGLFLGPKELEEVEGLEELEKEINRRIKLSQNS
>HlCrtZ_viridip_XP_044378306.1_Triticum_aestivum
MAVARLVAAPFPLAAARARVPPARLPFAPLSARPLSRRAAAPALRVASDGNGGLVPARPGQEAPEDAATAPARGAVSERA
ARKESERRTYLVAALMSSLGITSMAAAAVYYRFAWQMEGGEIPVTEMLGTLALSVGAAVGMEFWARWAHRALWHASLWDM
HESHHLPRDGPFELNDVFAIVNAVPAMALLAFGFFNRGLLPGLCFGAGLGITLFGMAYMFFHDGLVHRRFPVGPIENVPY
FRRVAAAHQIHHMDKFDSVPYGLFLGPKELEEVGGTEELEKEVQRRIKRRQKSDAMQ
>HlCrtZ_viridip_RWR89456.1_Cinnamomum_micranthum_f._kanehirae
MAAGLSLSSAATIAATRFGRDHYLSPKRRSATDDGLLFPFPTRRSDSNLLFPISSSRRLAISFVMRDHMSQTPIEEGENR
ENAISDEKQISAVRLAEKLARKRSEQSTYLIAAIMSSFGITSMAIAAVYLRFSWQMEDGEVPLSEMFGTFALSVGAAVGM
EFWARWAHRALWHASLWHMHESHHRPREGPFELNDVFAIINAVPAIGLLSFGFFNKGLIPGLCFGAGLGITVFGMAYMFV
HDGLVHRRFPVGPIANVPYFRTVAAAHQIHHSDKFNGVPYGLFLGPDELEEVGGMEELEKEINKRIKISNA
>HlCrtZ_viridip_XP_022141331.1_Momordica_charantia
MAAGLSAAVAPKPSHLFLTTSHLSLKPRAPFLLPPAVFRNSKIQWKVRRKSLFTVCVLVEDQNSSGEMENLADEGSPMIV
VPQIPSPRVAEKLARKRSERFTYLVAAVMSSFGITSMAVMAVYYRFYWQMEGGEISFSEMFGTFSLSVGAAVGMEFWARW
AHRALWHASLWHMHESHHKPREGPFELNDVFAITNALPAIALLSYGFFHKGLVPGLCFGAGLGITVFGMAYMFVHDGLVH
KRFPVGPIANVPYFRRVAAAHQLHHSDKFNGVPYGLFLGPKELEEVGGMEELEKEISRRIKSTATKSINGS
>HlCrtZ_viridip_CAI5987983.1_Closterium_sp._NIES_65
MPKTRSPQTANGSTLDEPTLLEDEKIKIAAAVAESLPAAASAGLSETALERKRRRQSERSTYQLAAIASSVGVTFLAVGA
VWYRFVFQTQGETVPIEEVVGTVALVIGAAVGMEFWARWAHDALWHGSLWSMHKSHHEPREGAFELNDVFAIINAVPAIA
LIAYGFFNPGLVPGLCFGAGLGITVFGMAYMFVHDGLVHRRFPVGPIADVPYLKRVAAAHQLHHADKFKGVPFGLFLGPG
ELERVGGLADLEELLAARQGGEGKKQ
>HlCrtZ_viridip_XP_011084458.1_Sesamum_indicum
MAAGIYIATPSRTVVHFKHSPLLGPKPSSLAAPALRLSHSLGKFPGISRKKPNLTVCFVLEDEKLRRLGEESGEESSRKE
IATAVAEKVARKRSERFTYLIAAVMSSFGITSMSVMAVYYRFAWQMEGGEVPYAEMLGTFALSVGAAVGMEFWARWAHKA
LWHASLWHMHESHHKPREGPFELNDVFAIINAVPAIALLSYGFFHKGLVPGLCFGAGLGITMFGMAYMFVHDGLVHRRFP
VGPIANVPYFRRVAAAHQLHHSDKFNGVPYGLFFGPKELEEVGGLEELEKEINRRIKLSKNFR
>HlCrtZ_viridip_KAF9615467.1_Coptis_chinensis
MATGIALSTRAFRFHENPFFIPKPTILNSSSSSLLTQKRNVSLTICYVADGTRKQLITQIEEENVEENLSSTSLRVAERL
AKKKSERSTYLIAALMSSFGITSLAILSVYYRFSWQMEGGDIPVAEMLGTFALSVGAAVGMEFWARWAHKALWHASLWHM
HESHHKPREGAFELNDVFAIINAVPAIGLLNYGFFHKGIFPGLCFGAGLGITVFGMAYMFVHDGLVHRRFPVGPIANVPY
LRKVAAAHQLHHSEKFNGVPYGLFLGPMELEEVGGNEELEKEINRRITRRTTGS
>HlCrtZ_viridip_XP_028205586.1_Glycine_soja
MAVGLSAAITMKSLLRFHQPHLNLPKSIPTTLPFSPMRIFHHTASPRTQKVSTFTVCVLMQDPKQGTHMEIEPQEQPPPP
PPPAQQVLSPKLAEKLARKESERFTYLVAAVMSSFGITSMAVFAVYCRFSWQMEGGEVPWSEMFGTFALSVGAAVGMEFW
ARWAHRALWHASLWHMHESHHRPREGPFELNDVFAIINAVPAIALLSYGFFNKGLVPGLCFGAGLGITVFGMAYMFVHDG
LVHKRFPVGPIANVPYLRRVASAHQLHHSEKFNGVPYGLFLGPKEIEEVGGLEELEKEISRRARSYKIANENN
>HlCrtZ_viridip_XP_015080043.1_Solanum_pennellii
MAAAARISASYTSGTIYFRHTPFLGPKPTSTTSRVSPFSLNLGPILRSRRKPSFTVCFVLEDEKLKPQFDDEAEDFEKKI
EEQILATRLAEKLARKKSERFTYLVAAIMSSFGITSMAVMAVYYRFSWQMEGGEVPVTEMLGTFALSVGAAVGMEFWARW
AHKALWHASLWHMHESHHKPREGPFELNDVFAITNAVPAIALLNYGFFHKGLIPGLCFGAGLGITVFGMAYMFVHDGLVH
KRFPVGPVANVPYLRKVAAAHSLHHSEKFNGVPYGLFFGPKELEEVGGTEELEKEVNRRTRLSKGS
>HlCrtZ_viridip_XP_047083914.1_Lolium_rigidum
MAVARLVAAPFPIAASRARAPPARLAFAPLPISTRRAAVPVLRVASDGRADAAEVDEAKEARMAVSERKARKESERRTYL
VAAVMSSLGITSMAAAAVYYRFAWQMEGGEIPVTEMFGTFALSVGAAVGMEFWARWAHRALWHASLWHMHESHHRPRDGP
FELNDVFAIVNAVPAMALLAFGFFNRGLVPGLCFGAGLGITLFGMAYMFVHDGLVHRRFPVGPIENVPYFRRVAAAHQIH
HMDKFDSVPYGLFLGPKELEEVGGTEELEKEIQKRIKRRETLDAMQ
>HlCrtZ_viridip_KAI3751095.1_Cichorium_intybus
MAAAIAVASSSRSFRLGRMPFLGQKPTSRTSQFPSSIRNFDPLVRFRRTPRLTVCFVAGDQKLETKVVDNNDVGSNPGPS
GEDSDEEITPVMLSCNRVVEEKMARKKSERFTYLVAAIMSTFGITSMAVMAVYYRFSWQMEGGEVPFVEMFGTFALSVGA
AVGMEYWARWAHEALWHASLWHMHESHHKPREGPFELNDVFAIINAVPAIALLNYGFFHKGIVPGLCFGAGLGITVFGMA
YMFVHDGLVHKRFQVGPIANVPYLRRVAAAHQLHHTEKFNGVPYGLFLGPKELEEVGGMEELEKEIQRRIKLYNK
>HlCrtZ_viridip_XP_016204317.1_Arachis_ipaensis
MAAGLSAAIAWKPLLRPHHHHHHKHQSFNPHTPTPASFFRTHQKPATIKFTTCVLMEDPKKTASSHVAESEKDEEETVVV
YPQLVPPRVAERLARKKSERLTYLITAMMSSFGITSMAVFAVYYRFAWQFEGGEIPLSEMFGTFALSVGAAVGMEFWARW
AHRALWHASLWHMHESHHRPRDGPFELNDVFAIINAVPAIALLSFGFFHKGLIPGLCFGAGLGITVFGMAYMFVHDGLVH
RRFPVGPIANVPYFRRVAAAHKLHHSDKFNGVPYGLFLGPKEIEEVGGLEELEKEISRRTKSYNNNNNNKNSS
>HlCrtZ_viridip_KHN09301.1_Glycine_soja
MAVGLAAITMKSLLRFHQPHLNLPKSIPTTLPFSPMRIFHHTASPRTQKVSTFTVCVLMQDPKQGTHMEIEPQEQPPPPP
PPAQQVLSPKLAEKLARKESERFTYLVAAVMSSFGITSMAVFAVYCRFSWQMEGGEVPWSEMFGTFALSVGAAVGMEFWA
RWAHRALWHASLWHMHESHHRPREGPFELNDVFAIINAVPAIALLSYGFFNKGLVPGLCFGAGLGITVFGMAYMFVHDGL
VHKRFPVGPIANVPYLRRVASAHQLHHSEKFNGVPYGLFLGPKEIEEVGGLEELEKEISRRARSYKIANENN
>HlCrtZ_viridip_KAI3471167.1_Paulownia_fortunei
MAAGISIVTNSRTIVFFKHSPFLGLKPTSLATPTVRLSHSLQKCHGILRFKRKKPNLTVCFVLEDEKLTQLGSRDLEEES
GEDSTGKEISAAAEKVARKKSERFTYLVAAVMSSFGITSMAVMAVYYRFAWQMEGGEVPYAEMFGTFALSVGAAVGMEFW
ARWAHKALWHASLWHMHESHHKPREGPFELNDVFAIINAVPAIALLSYGFFHKGLIPGLCFGAGLGITVFGIAYMFVHDG
LVHRRFPVGPIANVPYFRRVASAHQLHHSDKFNGVPYGLFLGPKELEEVGGLEELEKEINRRIKLSKNL
>HlCrtZ_viridip_XP_025656921.1_Arachis_hypogaea
MAAGLSAAIAWKPLLRPHHHHHHKHQSFNPHTPTPASFFRTHQKPATIKFTTCVLMEDPKKTASSHVAESEKDEEETVVV
YPQLVPPRVAERLARKKSERLTYLITAMMSSFGITSMAVFAVYYRFAWQFEGGEIPLSEMFGTFALSVGAAVGMEFWARW
AHRALWHASLWHMHESHHRPRDGPFELNDVFAIINAVPAIALLSFGFFHKGLIPGLCFGAGLGITVFGMAYMFVHDGLVH
RRFPVGPIANVPYFRRVAAAHKLHHSDKFNGVPYGLFLGPKEIEEVGGLEELEKEISRRTKSYNNNNNNNNNNNNSS
>HlCrtZ_viridip_KAI4319996.1_Melastoma_candidum
MAAALSAAPTHLSFKPLPRSSSPSLLPCSYSFTPFYRSRRKALLTTLCFIIEEKSRVSVPLTTVDSLAEEAPEAEPNDSV
ARAEERLARKRSERFTYLVAAVMSSLGITSMAVMAVYYRFSWQMEGGEVPLVEMFGTFALSVGAAVGMEFWARWAHRALW
HASLWNMHESHHRPRDGPFELNDVFAIINAVPAMALFSYGFFHKGLVPGLCFGAGLGITMFGIAYMFIHDGLVHKRFPVG
PIANVPYLRKVAAAHQLHHSDKFGGVPYGLFLGPKELEEFGGNEELEKEINRRIKSYNTTSSSHPQ
>HlCrtZ_viridip_XP_031249306.1_Pistacia_vera
MAVGLSATIVAKPSRFFHTPHLFTKTTPLLAPPGYRNFSKGPRRTTSTFTVCFVLEEKKQTTQIENFREANEITSNDMDI
QISATRVAEKLARKKSERFTYLIAAVMSSLGITSMAVMAVYYRFSWQMEGGEVPFSEMFGTFALSVGAAVGMEFWARWAH
EALWHASLWHMHESHHKPREGPFELNDVFAIINAVPAIALLAYGFFHKGLVPGLCFGAGLGITVFGMAYMFVHDGLVHKR
FPVGPIANVPYFRRVAAAHQLHHSEKFNGVPYGLFLGPKEIEEVGGLEELEKEISRRLKSYNKGSK
>HlCrtZ_viridip_XP_004496526.1_Cicer_arietinum
MAARLSTATTLNPCSNLLQPSTSSSSKTTAPTLFFTSLTTFNHTSILRTSRRTSFTVCVLMEDPKQINTDEEELVEPPIN
KSNSQIQLLLSNKLARKNSERFTYLIAAIMSSFGVTSMAIFAVYYRFSWQMEGGEVPWYEMFGTFALSVGAAVGMEFWAR
WAHKALWHASLWHMHESHHRPREGPFELNDIFAIINAVPAIALLSYGFFNKGLVPGLCFGAGLGITVFGIAYMFVHDGLV
HKRFPVGPIANVPYFRRVASAHQLHHSDKFNGVPYGLFLGPKEIEEMGGLEELEKEIKRRTRSYTNGS
>HlCrtZ_viridip_XP_057761855.1_Arachis_stenosperma
MAAGLSAAIAWKPLLRPHHHHHHNKHQSFNPHTPTPASFFRTHQKPATIKFTACVLMEDPKKTASSHVAESEKDEEETVV
VYPQLVPPRVAERLARKKSERLTYLITAMMSSFGITSMAVFAVYYRFAWQFQGGEIPLSEMFGTFALSVGAAVGMEFWAR
WAHRALWHASLWHMHESHHRPRDGPFELNDVFAIINAVPAIALLSFGFFHKGLVPGLCFGAGLGITVFGMAYMFVHDGLV
HRRFPVGPIANVPYFRRVAAAHKLHHSDKFNGVPYGLFLGPKEIEEVGGLEELEKEISRRTKSYNNNNNNNKNSS
>HlCrtZ_viridip_NP_001313021.1_Nicotiana_tabacum
MAASRISFTSSSQTIYFRHGPFLCPNPVFPISSFSRNLGTILRSRRKPSFTVCFVLEDEKLNTLFDKLNAQLETGTEEIE
MKIEEQISATRLAEKLARKKSERFTYLVAAVMSSFGITSLAIMAVYYRFSWQMEGGEVPLTEMFGTFALSVGAAVGMEFW
ARWAHRALWHDSLWHMHESHHKPREGPFEMNDVFAIINAVPAIALLNYGFFHKGLIPGLCFGAGLGITVFGMAYMFVHDG
LVHKRFPVGPVANVPYFRKVAAAHLLHHSEKFNGVPYGLFLGPKELEEVGGIEELEKEVNRRIKLSRGS
>HlCrtZ_viridip_KZV27570.1_Dorcoceras_hygrometricum
MAAGMSLSTSYRTIVHFKHTPLPLTSSTSTPALVGKFRRISRFNRRKPDLTVCFVVEEEKLATGLVGSLVEDDSAEDSAE
EREKEISALRVTEKMARKRSERFTYLVAAVMSSLGITSMAVLAVYYRFAWQMEGGEVPYTEMFGTFALSFGAAVGMEFWA
RWAHKALWHASLWHMHESHHKPREGPFELNDVFAIINAVPAIALMSYGFFNKGIIPGLCFGAGLGITVFGMAYMFVHDGL
VHRRFPVGPIADVPYLRRVASAHQLHHSEKFNGVPYGLFLGPKELEEVGGLEELEKEVNRRIRLSKSS
>HlCrtZ_viridip_XP_031117710.1_Ipomoea_triloba
MAVGISIAATSRTVYNCQFSLVRPATHCASPPSLLFSPLSRRFRGLSSRRKPSLTVCFVLEDEKLESGVEIRAEEIEKAI
EKQISASRLAEKLARKRSERFTYLVAAVMSSLGITSMAVLAVYYRFAWQMEGGEVPYTEMFGTFALSVGAAVGMEFWARW
AHRALWHASLWHMHESHHKPREGPFELNDVFAITNAVPAIALLSYGFFHKGLVPGLCFGAGLGITVFGMAYMFVHDGLVH
KRFPVGPIADVPYFRRVAAAHQLHHTDKFNGVPYGLFLGPKELEEVGGLNDLEVEVNRRIKSKGR
>HlCrtZ_viridip_KAJ7974145.1_Quillaja_saponaria
MPLMAAGISSTMSPKPFRLFQTSHLLRKPTTRLVFAPLSFPHIAVYRTRKMTSLTVCVLMEGPNQSTQMENQEDEGSVSV
NSETLSNQLAEKLARKKSERFTYLIAAVMSSFGITSMAVMSVYYRFSWQMEGGAVPLSEMFGTFALSVGAAVGMEFWARW
AHRALWHASLWHMHESHHRPREGPFELNDVFAIINAVPAIALLSYGFFNKGLFPGLCFGAGLGITVFGMAYMFVHDGLVH
KRFPVGPIANVPYFRRVAAAHQLHHSENFNGVPYGLFLGPKEVEEVGGLEELEKEISRRRKAYKGS
>HlCrtZ_viridip_XP_018462574.1_Raphanus_sativus
MAAGLSTALTFKPLHRAFSSSSLRLHHPTSLTGFPSSLLRFRGLSVCYVVSDRRQSSPIDKDDSPPETTEPTTTAIDAEY
LALRLAEKLERKKSERFTYLIAAVMSSFGITSMAIMAVYYRFSWQMEGGEIPMSEMFGTFALSVGAAVGMEFWARWAHKA
LWHASLWNMHESHHKPREGPFELNDVFAIINAVPAIALLSYGFFNKGLVPGLCFGAGLGITVFGIAYMFVHDGLVHKRFP
VGPIADVPYLRRVAAAHQLHHTDKFDGVPYGLFLGPKELEEVGGDEELEKEISRRIKLYKRGSGSGSTS
>HlCrtZ_viridip_KAG7671601.1_Chlorella_desiccata_(nom._nud.)
MAYPTPTRVGAAVLASQSVSLLGFRYAAVRFTQSVPSGLAASNIAPEQDVLSPSPPPPQETAVVSSSHSHSTTPKQQGRD
PAIVRQQRLDRRRQQTTYQIAAIAASSFIVATAILATWYRIMLHLDNGEAFPYIDLALTLLLAAGGMVGMEMYARFAHKI
LWHDNKLGYAIHKSHHVPRVGAFEANDIYAVMNAVPAVLLCGYGFLRPDMIGGMCFGAGLGISLFGMSYLFIHDGLVHKR
FPVGPLADVPELRRIAIAHQIHHTDKFGGVPYGMFLGPQEIEAVGGKEDLDRLVAARANVKTDSAR
>HlCrtZ_viridip_XP_025702121.1_Arachis_hypogaea
MAAGLSAAIAWKPLLRPHHHHHNKHQSFNPHTPTPASFFRTHQKLATIKFTACVLMEDPKKTASSHVAESEKDEEETVVV
YPQLVPPRVAERLARKKSERLTYLITAMMSSFGITSMAVFAVYYRFAWQFQGGEIPLSEMFGTFALSVGAAVGMEFWARW
AHRALWHASLWHMHESHHRPRDGPFELNDVFAIINAVPAIALLSFGFFHKGLVPGLCFGAGLGITVFGMAYMFVHDGLVH
RRFPVGPIANVPYFRRVAAAHKLHHSDKFNGVPYGLFLGPKEIEEVGGLEELEKEISRRTKSYNNNNNKNSS
>HlCrtZ_viridip_BAI47580.1_Ipomoea_nil
MAVGISIAASSRTVYSCQFSLVRPATHSASPPSLLFSPLSRRFRSSVLRSRRKPSLTVCFVLEDEKLESGGVEIRAEEIE
RAIEKQISASRLAEKLARKRSERFTYLVAAVMSSLGITSMAVLAVYYRFAWQMEGGEVPYTEMFGTFALSVGAAVGMEFW
ARWAHRALWHASLWHMHESHHRPREGPFELNDVFAITNAVPAIALLSYGFFHKGLVPGLCFGAGLGITVFGMAYMFVHDG
LVHKRFPVGPIADVPYFRRVAAAHQLHHTDKFNGVPYGLFLGPKELEEVGGLNDLEVEVNRRIKMSSTGR
>HlCrtZ_viridip_KAJ0042867.1_Pistacia_integerrima
MAFLFLFLFLFNQWRVILYLKASHAEVVVSTHLTSSPSQETSLSTLHAIRSLALAQASASIKENLSSFQVGYKPAMAVGL
SATIVAKPSRFFHTPHLFTKTTPLLAPLGYRNFSKGPRRRTSTFTVCFVLEEKKQTTQIENFREANEITSNDMDIQISAT
RVAEKLARKKSERFTYLVAAVMSTLGITSMAVMAVYYRFSWQMEGGEVPFSEMFGTFALSVGAAVGMEFWARWAHEALWH
ASLWHMHESHHKPREGPFELNDVFAIINAVPAIALLAYGFFHKGLVPGLCFGAGLGITVFGMAYMFVHDGLVHKRFPVGP
IANVPYFRRVAAAHQLHHSEKFNGVPYGLFLGPKEIEEVGGLEELEKEISRRLKSYNKGSK
>HlCrtZ_viridip_CAI5946776.1_Closterium_sp._NIES_65
MPKTRSPQTANGSTLDEPTLLEDEKIKIAAAVAESLSAAASAGLSETALERKRRRQSERSTYQLAAIASSVGVTFLAVGA
VWYRFVFQTQGETVPIEEVVGTVALVIGAAVGMEFWARWAHDALWHGSLWSMHKSHHEPREGAFELNDVFAIINAVPAIA
LIAYGFFNPGLVPGLCFGAGLGITVFGMAYMFVHDGLVHRRFPVGPIADVPYLKRVAAAHQLHHADKFKGVPFGLFLGPG
ELERVGGLADLEELLAARQGGEGKKQ
>HlCrtZ_viridip_XP_019195604.1_Ipomoea_nil
MAVGISIAASSRTVYSCQFSLVRPATHSASPPSLLFSPLSRRFRSSVLRSRRKPSLTVCFVLEDEKLESGGVEIRAEEIE
RAIEKQISASRLAEKLARKRSERFTYLVAAVMSSLGITSMAVLAVYYRFAWQMEGGEVPYTEMFGTFALSVGAAVGMEFW
ARWAHRALWHASLWHMHESHHRPREGPFELNDVFAITNAVPAIALLSYGFFHKGLVPGLCFGAGLGITVFGMAYMFVHDG
LVHKRFPVGPIADVPYFRRVAAAHQLHHTDKFNGVPYGLFLGPKELEEVGGLNDLEVEVNRRIKMSSKGR
>HlCrtZ_viridip_XP_014503371.1_Vigna_radiata_var._radiata
MAVGFSAAITLKPFLRYHHPHFPKPIPATLPFSPLRISHHTSFLKTQKLSPFTVSVLTQDPKKSTHMEIEDQEQPSPSPP
QVLSPKLAEKLARKESERFTYLVAAVMSSFGVTSMAVLAVYYRFAWQMEGGEVPWSEMFGTFALSVGAAVGMEFWARWAH
KALWHASLWQMHESHHRPREGPFELNDVFAIINAVPAIALLSYGFFHKGLIPGLCFGAGLGITVFGMAYMFVHDGLVHKR
FPVGPIANVPYFRRVASAHQLHHSEKFDGVPYGLFMGPKEVEEVGGLEELEKEISRRARSYKNSSS
>HlCrtZ_viridip_RVW43259.1_Vitis_vinifera
MALPSPSPSPPPPPPPLLLKIRQVSKCPSAMQNGRRRSLKVCLVLEKKIEDGIEIEDDSPESSNRASERLARKKAERYTY
LVAAMMSSLGITSMAIVAVYYRFSWQMEGGEIPVLEMLGTFALSVGAAVGMEFWARWAHKALWHASLWHMHESHHRPREG
PFELNDVFAIINAVPAISLLSYGLFNKGLVPGLCFGAGLGITVFGMAYMFVHDGLVHRRFPVGPIANVPYLRKVASAHQL
HHSDKFNGVPYGLFLGPMELEEVGGMEELEKEINRRIKSSDSS
>HlCrtZ_viridip_KAG5600691.1_Solanum_commersonii
MAATARISASSTSGTIYFRHTPFLGPKPTSTTSHVSPISPFSPNLGPILRSRRKPSFTVCFVLEDEKLKPQFEDEAEDFE
KKIEEQISATRLAEKLARKKSERFTYLVAAVMSSFGITSMAVMAVYYRFSWQMEGGEVPLTEMLGTFALSVGAAVGMEFW
ARWAHKALWHASLWHMHESHHKPREGPFELNDVFAITNAVPAIALLNYGFFHKGLIPGLCFGAGLGITVFGMAYMFVHDG
LVHKRFPVGPVANVPYLRKVAAAHSLHHSEKFNGVPYGLFLGPKELEEVGGTEELEKEVNRRTKLSKGS
>HlCrtZ_viridip_XP_006360197.1_Solanum_tuberosum
MAAAARISASSTSGTIYFRHTPFLGPKPTSTTSRVSPISPFSPNLGPILRSRRKPSFTVCFVLEDKKLKPQFEDEAEDFE
KKIEEQISATRLAEKLARKKSERFTYLVAAVMSSFGITSMAVMAVYYRFSWQMEGGEVPLTEMLGTFALSVGAAVGMEFW
ARWAHKALWHASLWHMHESHHKPREGPFELNDVFAITNAVPAIALLNYGFFHKGLIPGLCFGAGLGITVFGMAYMFVHDG
LVHKRFPVGPVANVPYLRKVAAAHSLHHSEKFNGVPYGLFLGPKELEEVGGTEELEKEVNRRTKLSKGS
>HlCrtZ_viridip_XP_043719784.1_Telopea_speciosissima
MAARISVAANAKMFLIDRNQFLFPKPNSVICSSSLLSPIVSRPLSVFQAKKKMSVTLCLVMEQKKVGIGSTDEEDSTEES
PDEINPISVRTAERLARKKSERFTYLIAAVMSSLGITSMAVASVYYRFYWQMEGGEVPVSEFFGTFALSVGAAVGMEFWA
RWAHRALWHASLWHMHESHHRPRDGPFELNDVFAIINAVPAIALLSFGFFHKGLFPGLCFGAGLGITVFGMAYMFVHDGL
VHKRFPVGPIANVPYLRKVAAAHQIHHSDKFNGVPYGLFLGPKELEEVEGLEELEKEINRRIKLSQGT
>HlCrtZ_viridip_XP_042429464.1_Zingiber_officinale
MAVAASISCRLPHGISGDGCLLVFRPLPVRIPCGAASSRWPFRTRSTAVRFVLKEVDREEGSNGGGYVKLGKALIKGGEE
AKETEELRIASDRRAAERKARKEAERRTYLIAAVMSSLGITSMAVAAVYYRFTWQMEGGEVPATEMFGTFALSVGAAVGM
EFWARWAHRALWHASLWHMHESHHRPRDGPFELNDVFAIINAVPAISLMAYGFFNRGLLPGLCFGAGLGITLFGMAYMFV
HDGLVHRRFPVGPIANVPYFRRVAAAHQIHHMDKFEGVPYGLFLGPKELEEVDGLEELEKEIVRRNKLYNSSN
>HlCrtZ_viridip_KHN21783.1_Glycine_soja
MSGFTVCVLTEDSKEIKTVEQEQEQVIPQAVSAGVAEKLARKKSQRFTYLVAAVMSSFGITSMAVFAVYYRFSWQMEGGD
VPWSEMLGTFSLSVGAAVAMEFWARWAHRALWHASLWHMHESHHRPREGPFELNDVFAIINAVPAIALLSYGIFHKGLVP
GLCFGAGLGITVFGMAYMFVHDGLVHKRFPVGPIANVPYFRRVAAAHQLHHSDKFNGAPYGLFLGPKEVEEVGGLEELEK
EISRRIRSGS
>HlCrtZ_viridip_ACU17762.1_Glycine_max
MAVGLSAAITMKSLLRFHQPHLNLPKSIPTTLPFSPMRIFHHTASPRTQKVSTFTVCVLMQDPKQGTHMEIEPQEQPPPP
PPPPAQQVLSPKLAEKLARKESERFTYLVAAVMSSFGITSMAVFAVYCRFSWQMEGGEVPWSEMFGTFALSVGAAVGMEF
WARWAHRALWHASLWHMHESHHRPREGPFELNDVFAIINAVPAIALLSYGFFNKGLVPGLCFGAGLGITVFGMAYMFVHA
GLVHKRFPVGPIANVPYLRRVASAHQLHHSEKFNGVPYGLFLGPKEIEEVGGLEELEKEISRRARSYKIANENN
>HlCrtZ_viridip_XP_009780858.1_Nicotiana_sylvestris
MAATRISFTSSSQTIYFRHSPFLGPNPVFPISSFSRNLGTILRSRRKPSFTVCFVLGDEKLNTQFDKLNAQLETGTEEIE
LKIEEQISATRLAEKLARKKSERFTYLLAAVMSSFGITSLAIMAVYYRFSWQMEGGEMPLTEMFGTFALSVGAAVGMEFW
ARWAHRALWHDSLWHMHESHHKPREGPFEMNDVFAIVNAVPAIALLNYGFFHKGLIPGLCFGAGLGITVFGMAYMFVHDG
LVHKRFPVGPVANVPYLRKVAAAHSLHHSEKFNGVPYGLFLGPKELEEVGGIEELEKEVNRRIKLSRGS
>HlCrtZ_viridip_KAF8008738.1_Corymbia_citriodora_subsp._variegata
MLRSGGPEAEQSPPVQTETETGTASRGDSPDAAAPPDQILSSRAAERLARKRSERFTYLVAAVMSSFGVTSMAVMAVYYR
FAWQMEGGQVPMSEMFGTFALSVGAAVGMEFWARWAHRALWHASLWHMHESHHRPRDGPFELNDVFAIINAVPAIALLSY
GFFHKGLIPGLCFGAGLGITVFGMAYMFVHDGLVHRRFPVGPIADVPYFRRVAAAHQLHHSDKFDGVPYGLFLGPKELEE
VGGLEELEKEISRRTKSHKGSSS
>HlCrtZ_viridip_KAI0488247.1_Dendrobium_nobile
MEVGISAASMKLRSWSLARIPFGLSLAHRTSDVLLFSPLSTRRSTTLFIHPSRTLRNRPATICFVMNEADSNPSDKTAIP
SLPPESTAHELKEEAMRISASRAESRMARKRAERRTYLVAAVMSSFGITSMAIAAVYYRFAWQMEGGEVPFTEMLGTFSL
SVGAAVGMEFWARWAHRALWHASLWHMHESHHRPRDGPFELNDVFAIINAVPAIFLLSYGFFHRGLVPGLCFGAGLGITL
FGIAYMFVHDGLVHRRFPVGPIADVPYFRRVAAAHQIHHSDKFEGVPYGLFMGPKELEEVGGSEELEREIKRRIKMQNK
>HlCrtZ_viridip_WJX20702.1_Acrotoxin_acid_subunit_CA_Trifolium_repens
MAVEFSTATTLKPNTLLQTSTSPKTTSTLLFFTPLRGFRHSKILQTQTRTTKKRFTVCVITEDPKNSTQIKTEEKSEPPN
DKPNPHFLVAQKLARKKSQRFTYLVAAVMSSCGVTSMAILAVYYRFSWQMEGGGEVPWSEMFGTFALSVGAAVGMEFWAR
WAHRALWHASLWHMHESHHRPREGPFELNDVFAIINAVPAIALLSFGFFNKGLLPGLCFGAGLGITVFGIAYMFVHDGLV
HKRFPVGPIANVPYFTRVAAAHQLHHSDKFKGVPYGLFLGPKEVEEVGGLEELEKEISRRTRSYTSS
>HlCrtZ_viridip_KAH0748770.1_Solanum_tuberosum
MAAAARISASSTSGTIYFRHTPFLGPKPTSTTSRVSPISPFSPNLGPILRSRRKPSFTVCFVLEDKKLKPQFEDEAEDFE
KKIEEQISATRLAEKLARKKSERFTYLVAAVMSSFGITSMAVMAVYYRFSWQMEGGEVPLTEMLGTFALSVGAAVGMEFW
ARWAHKALWHASLWHMHESHHKPREGPFELNDVFAITNAVPAIALLNYGFFHKGLIPGLCFGAGLGITVFGMAYMFVHDG
LVHKRFPVGPVANVPYLRKVAAAHSLHHSEKFNGVPYGLFLGPKELEEVGGTEELEKEVNRRTRLSKGS
>HlCrtZ_viridip_XP_047171766.1_Vigna_umbellata
MAVGLSAAITLKPFLRYHHPHFPKPIPATLPFSPLRNSHHTTFLKTQKLSPFTVSVLTQDPKKSTHMEIEDQEQPSPSPP
QVLSPKLAEKLARKESERFTYLVAAVMSSFGVTSMAVLAVYYRFAWQMEGGEVPWSEMFGTFALSVGAAVGMEFWARWAH
KALWHASLWHMHESHHRPREGPFELNDVFAIINAVPAIALLSYGFFHKGLFPGLCFGAGLGITVFGMAYMFVHDGLVHKR
FPVGPIANVPYLRRVASAHQLHHSEKFDGVPYGLFMGPKEVEEVGGLEELEKEISRRARLYKNSSS
>HlCrtZ_viridip_XP_017438793.1_Vigna_angularis
MAVGLSAAITLKPFLRYHHPHFPKPIPATLPFSPLRNSHHTTFLKTQKLSPFTVSVLTQDPKKSTHMEIEDQEQPSPSPP
QVLSPKLAEKLARKESERFTYLVAAVMSSFGVTSMAVLAVYYRFAWQMEGGEVPWSEMFGTFALSVGAAVGMEFWARWAH
KALWHASLWHMHESHHRPREGPFELNDVFAIINAVPAIALLSYGFFHKGLFPGLCFGAGLGITVFGMAYMFVHDGLVHKR
FPVGPIANVPYLRRVASAHQLHHSEKFDGVPYGLFMGPKEVEEVGGLEELEKEISRRARLHKNSSS
>HlCrtZ_viridip_BAS69439.1_Rhododendron_japonicum_f._flavum
MAAGISVSLRLTRFEFIGPKPNSITLPACLLSLPIRRGGEAALRFGRRKTTTVRFVVDDKISTQVRNGDEDEDEEGIGKQ
ILAGRVEVKTARKKSERFTYLVAAVMSSLGITSMAVMAVYYRFAWQMEGGEVPFSEMFGTFALSVGAAVGMEFWARWAHK
ALWHASLWHMHESHHKPREGPFELNDIFAIINAVPAIALLSYGFFHKGLVPGLCFGAGLGITVFGMAYMFVHDGLVHKRF
AVGPIANVPYFRRVAAAHQLHHSDKFEGVPYGLFLGPKELEEVGGLEELEKEINRRIKLSNSS
>HlCrtZ_viridip_TMW90133.1_Solanum_chilense
MAAAARISAYSTSRTIYFRHTPFLGPKPTSTTSHVSPISPFSLNLGPILRSRRKPGFTVCFVLEDEKLKPQFDDEAEDFE
KKMEEQILATRLAEKLARKKSERFTYLVAAIMSSFGITSMAVMAVYYRFSWQMEGGEVPVTEMLGTFALSVGAAVGMEFW
ARWAHKALWHASLWHMHESHHKPREGPFELNDVFAITNAVPAIALLNYGFFHKGLIPGLCFGAGLGITVFGMAYMFVHDG
LVHKRFPVGPVANVPYLRKVAAAHSLHHSEKFNGVPYGLFFGPKELEEVGGTEELEKEVNRRTRLSKGS
>HlCrtZ_viridip_UOL49144.1_Chelidonium_majus
MAAGFSVAISARTFRFGQNPFIGSKPNSLINPSSFLSPSIRRPNKFFTAKKKSTFTVYFVLEEQKQGISRFIEEEEDKAE
ADVSSSSEELNRVSVRVAEKLARKKSERHTYLVAAIMSTLGITSMAVAAVYYRFSWQMEGGEVPVSEMFGTFALAVGAAV
GMEFWARWAHKALWHASLWHMHESHHQPREGPFELNDVFAIINAVPAIALLNYGFFHKGLFPGLCFGAGLGITVFGMAYM
FVHDGLVHRRFPVGPIANVPYFRKVAAAHKIHHMDKFEGVPYGLFLGPMELEEVGGNEELEKEISRRIKQSNDSR
>HlCrtZ_viridip_VAI10031.1_Triticum_turgidum_subsp._durum
MAVARLVAAPFPLAAARARGPRARLPFAPLSARLVPARPDQEAEDAATALALARVAVSERAARKESERRTYLVAALMSSL
GITSMAAAAVYYRFAWQMEGGEIPVTEMLGTLALSVGAAVGMEFWARWAHRALWHASLWDMHESHHLPRDGPFELNDVFA
IVNAVPAMALLAFGFFNRGLVPGLCFGAGLGITLFGMAYMFVHDGLVHRRFPVGPIENVPYFRRVAAAHQIHHMDKFDSV
PYGLFLGPKELEEVGGTEELEKEVQRRIRRRQKSDAMQ
>HlCrtZ_viridip_XP_020698606.1_Dendrobium_catenatum
MEVGISAASMKLRSWSLARIPFGLSLAQRPSDVLLFSPLSTRRSTTLFIHPSRTLRNHPATICFVMNEADSNPSDKTAIP
SLPPESTAHELKEEAMRISASRAESRMARKRAERRTYLIAAVMSSFGITSMAIAAVYYRFAWQMEGGEVPFTEMLGTFSL
SVGAAVGMEFWARWAHRALWHASLWHMHESHHRPRDGPFELNDVFAIINAVPAIFLLSYGFFHRGLVPGLCFGAGLGITL
FGIAYMFVHDGLVHRRFPVGPIADVPYFRRVAAAHQIHHSDKFEGVPYGLFMGPKELEEVGGSEELEREIKRRIKMQNK
>HlCrtZ_viridip_GAQ89372.1_Klebsormidium_nitens
MAGATCRSGAAGAGLLGPQVVLSASKCQPSQIDLRHTKLQPAISARGGHSRQKLGTGKGFVEGIGISQLKQLKNVDRNKR
KKVLRTAAVLVNEDPMFSGRGRDADFAESSGRDATDANAGSPLDELLQTGRALKFAASIDEESARQRALDRRLRRKSERA
SYQVAAIASTLGFTALAGAAVYHRFLWQIPEGGSPPYLEMAGTFALAIGALVGMEYWARWAHKALWHASLWNLHESHHRP
REGPFEANDIFAIINAVPAIALLAYGFFNHGFIPGLCFGAGLGITMFGMAYMFVHDGLVHRRFPVGPIGDLPYLQKVAAA
HQMHHADKFEGVPYGLFLGPEELERVGGLEDMEALIQKQRLSRETLATK
>HlCrtZ_viridip_CAI9771935.1_Fraxinus_pennsylvanica
MAIGISVSTSSTTFQHKHSPFLRSKLTSIITPTSLFPPSIQKFSKILQYKTKPKPRQTVFLVMEDQKSNSSGDVGISAAR
LAEKSARKKSERLTYLAAAVMSSFGFTSMAVLSVYYRFSWQVEGGEIHYAEMFGTFGLSIGAAVGMEFWARWAHRALWHA
SMWHVHESHHRPREGPFELNDVFAMINAIPAIALFTYGFFHKGLIPGLCFGAGLGITVFGIAYMFVHDGLVHRRFPVGPI
ANVPYFRRVAAAHQLHHSDKFNGVPYGLFLGPQEVEGIGGIEELEKEVNRRSKFSKRK
>HlCrtZ_viridip_VAI10030.1_Triticum_turgidum_subsp._durum
MAVARLVAAPFPLAAVSERAARKESERRTYLVAALMSSLGITSMAAAAVYYRFAWQMEGGEIPVTEMLGTLALSVGAAVG
MEFWARWAHRALWHASLWDMHESHHLPRDGPFELNDVFAIVNAVPAMALLAFGFFNRGLVPGLCFGAGLGITLFGMAYMF
VHDGLVHRRFPVGPIENVPYFRRVAAAHQIHHMDKFDSVPYGLFLGPKELEEVGGTEELEKEVQRRIRRRQKSDAMQ
>HlCrtZ_viridip_KAG1354698.1_2,_Cocos_nucifera
MAPGISATVTCGIGRNPFLRSPHRCPVAADCVLLFAPLPTSRCLRPSRISSVLQPLRRRSRSAAVCFVVGQNRSSEMKEA
AEIENSDPAEEEEEARRILLDRTAEKIARKQAERRTYLAAAVMSSLGITSMAVAAVYYRFYWQMEGGEVPLTEMLGTFAL
SVGAAVGMEFWARWAHRALWHASLWHMHESHHRPRDGPFELNDVFAIINAVPAISLLSFGFFNRGLVPGLCFGAGLGITL
FGMAYMFVHDGLVHRRFPVGPIANVPYFRRVAAAHQIHHMDKFDGVPYGLFLGPKELEEVGGAEDLEKEINRRIKLYNSN
TDTSG
>HlCrtZ_viridip_BAS69440.1_Rhododendron_kiusianum_x_Rhododendron_indicum
MAAGISVSLRLTRFEFIGAKPNSITLPACLLSLPIRRGRGDAELRFGRRKTTTVRFVVDDKISTQVGNGEEGEDEKEIGK
QILAGRVELKTARKKSERFTYLVAAVMSSLGITSMAVMAVYYRFAWQMEGGEVPFSEMFGTFALSVGAAVGMEFWARWAH
KALWHASLWHMHESHHKPREGPFELNDIFAIINAVPAIALLSYGFFHKGLIPGLCFGAGLGITVFGMAYMFVHDGLVHKR
FAVGPIANVPYLRRVAAAHQLHHSDKFEGVPYGLFLGPKELEEVGGLEELEKEINRRIKLSNSS
>HlCrtZ_viridip_ALE33753.1_Erythranthe_lewisii
MAASFAGPTTTASTSNTVVKHIPYFGPKATSLVTPSLLLSPSVLKFHTILTVKKKKPKLAVCFVLEDSKLSSSGTQLGFT
DSSGEESAEQISAAAAAARVAEKLARKKSERSTYLIAAILSSLGITSMAIVAVYYRFAWQMEGGEIPYAEMFGTFALSVG
AAVGMEMWARWAHEALWHASLWHMHESHHKPREGAFELNDVFAIINAVPAIALLYYGFYNKGLIPGLCFGAGLGITVFGM
AYMFVHDGLVHRRFPVGPIANVPYLRRVAAAHQLHHSEKFNGVPYGLFLGPKELEEVGGLEELDREISRRIKLYKN
>HlCrtZ_viridip_XP_008343769_Malus_domestica
MAVGLFAATTPTPFRLIQSSYVIPKPNPATVFFPNLRHQKSALHRTRRKLCFTVYVVMEGQKQVTHLDNSAGKAPEADDS
QIPIVIPSVRVAERLSRKKSERFTYLVAAVMSSFGITSMAVMAVYYRFYWQMEGGNVPMSEMLGTFALSVGAAVGMEFWA
RWAHKALWHASLWHMHESHHRPREGPFELNDVFAIINAVPAIALLNYGFFHKGLVPGLCFGAGLGITVFGMAYMFVHDGL
VHKRFPVGPIANVPYLRKVAAAHQLHHSEKFEGVPYGLFLGPKELEEVGGLDELDKEINRRIKAYNTRASN
>HlCrtZ_viridip_XP_047973807.1_Salvia_hispanica
MSAGTTVPVSSLALFQFKHSSFLAPKSTSLAASPSPLPPSVSRKKPNLTVRFLLKNEKLTELAIRDAPENQSGGDAEEER
IASAARLTEKLARKESERSTYLIAALMSSLGITSMAAAAVYSRFSWQMEGGEVPYVEMFGTFALVVGAVVGMEMWARWAH
RALWHDSLWHMHKSHHRPREGPFELNDVFAIINAVPAISLMYYGFFNKGLIPGLCFGAGLGITVFGMAYMFVHDGLVHKR
FPVGPIADVPYLRKIAAAHQIHHSDKYDGVPFGLFLGPEELEKVGGLGELDKEIGRRIKSSKK
>HlCrtZ_viridip_XP_019451984.1_Lupinus_angustifolius
MAVGLSAAITMKPLRLHHPFFHLHPKPMSTILFNPLGSFCPPLTQRRRNTTVCVVKDPKQSTQIENVAENKNTPQTQVSY
PPLIPTHVAEKWARKESERSTYLVAALMSSLGFTSLAVLSVYYRFSWQMEGGEVPWAEMFGTFALAVGAAVGMEYWARWA
HRALWHDSLWNMHESHHRPRDGPFEVNDVFAIINAVPAIALLYYGFWNKGLVPGLCFGAGLGITAFGMAYMFVHDGLVHK
RFPVGPIANVPYFNRVAAAHRIHHSDKFDGVPYGLFFGPEELEDIGGLAALEKEINRSLKSYSRS
>HlCrtZ_viridip_CAI9190104.1_Trifolium_pratense
MAAELSTATTLKPYNLPQTLTSPKTTSTLLFFTPLRDFRHSKILQTQTRTTTKKRFTVCVITEDPKNSTQIKTEENSEPP
INKTNPHFLVAQKLARKKSQRFTYLVAAVMSSFGVTSMAILAVYYRFSWQMEGGGEVPWSEMFGTFALSVGAAVGMEFWA
RWAHKVLWHASLWHMHESHHRPREGPFELNDVFAIINAVPAIALLSFGFFNKGLLPGLCFGAGLGITVFGIAYMFVHDGL
VHKRFPVGPIANVPYFTRVAAAHQLHHSDKFKGVPYGLFLGPKEVEEVGGLEELEKEISRRTRSYTGS
>HlCrtZ_viridip_OEL37627.1_Dichanthelium_oligosanthes
MAVARLVAAPFPVAASRARGLQPAASGSRAAPRLALAAPLSLWVRAAARRAVPARVGVAADDEAIVGGEAADDGEGDAEA
EAARLAVAERAARKQSERRTYLVAAVMSSLGITSMAAAAVYYRFAWQMEGGEIPVTEMVGTFALSVGAAVGMEFWARWAH
RALWHASLWDMHESHHRPRDGPFELNDVFAIINAVPAMSLLAYGFFNRGLVPGLCFGAGLGITLFGMAYMFVHDGLVHRR
FPVGPIENVPYFRRVAAAHQIHHMDKFQGVPYGLFLGPKELKEVGGTEELEKEIKKRIKRKGTLDAIQ
>HlCrtZ_viridip_XP_011627679.1_Amborella_trichopoda
MNTVALFSHKSFLSPHDVFYRNRGLLSKKASINGGCLMPYFHTPKHGSVIKAQKEGVSPHEEKVERRKREKEVYLFAAIA
SSFGISTMAAGSVYYRFYWQMEGGDVPGAEMFGTFALALGAAVGMEHWARWAHRALWHSSLWHMHESHHRPREGPFELND
VFAIINSVPAMSLMAFGFFNKGLLPGLCFGAGLGITIFGMAYMFVHDGLVHRRFPVGPIENVPYLKKVAAAHQLHHADNF
NGVPYGLFLGPKELEEVGGSDELERLVNSRNKAS
>HlCrtZ_viridip_XP_039828710.1_Panicum_virgatum
MAVARLVAAAPIPVAASRLRGPRPAASVPRAAPRLLVLAPLPVRPRARAAADDEAVVAGEAADGDGEAARRAVSERAARK
QSERRTYLVAAVMSSLGITSMAAAAVYYRFAWQMEGGEIPVTEMVGTFALSVGAAVGMEFWARWAHRALWHASLWHMHES
HHRPRDGPFELNDVFAIVNAVPAMSLLAYGFFNRGLVPGLCFGAGLGITLFGMAYMFVHDGLVHRRFPVGPIENVPYFRR
VAAAHQIHHMDKFQGVPYGLFLGPKELEEVGGTEELEKEINKRIKRKGTLDTVQ
>HlCrtZ_viridip_XP_037437011.1_Triticum_dicoccoides
MAVARLVAAPFPLAAARARGPRARLLFAPLSALPRRAAAPAMRVASDGNGGGLVPARPGQEAEDAAATARGAVSERAARK
ESERRTYLVAALMSSLGITSMAAAAVYYRFAWQMEGGEIPVTEMLGTLALSVGAAVGMEFWARWAHRALWHASLWDMHES
HHLPRDGPFELNDVFAIVNAVPAMALLAFGFFNRGLLPGLCFGAGLGITLFGMAYMFVHDGLVHRRFPVGPIENVPYFRR
VAAAHQIHHMDKFDSVPYGLFLGPKELEEVGGTEELEKEVQRRIKRRQRSDARQ
>HlCrtZ_viridip_KAI4995408.1_Hordeum_vulgare
MAVARLVAAPFPLARARGPPARLLFAPLPLPRRRAAAPALRVASDGHGRPDQGAEDAALARGAVSERAARKESERRTYLV
AALMSSLGITSMAAAAVYYRFAWQMEGGEIPVTEMLGTFALSVGAAVGMEFWARWAHRALWHASLWHMHESHHLPRDGPF
ELNDVFAIINAVPAMALLAFGFFNRGLLPGLCFGAGLGITLFGMAYMFVHDGLVHRRFPVGPIENVPYFRRVAAAHQIHH
MDKFDSVPYGLFLGPKELEEVGGTEELDKEVQRRIKRRQKSDAMQ
>HlCrtZ_viridip_XP_051219211.1_Lolium_perenne
MAAGLSGAPMTGFAAVKNPLLAARCRTLPPRPLPFSPFTRTPRRRGLETVTCFVPQVGQAPAPEPATVPVPVPMPSPSLE
EEAALAASRRVAERKARKQSERRTYLVAAIMSSLGVTSMAIASVYYRFAWQMEGGEVPMTEMLGTFALSVGAAVGMEFWA
QWAHKALWHSSLWHMHESHHRPRDGPFELNDVFAIINAVPAIALLAFGFFHRGFVPGLCFGAGLGITLFGMAYMFVHDGL
VHRRFPVGPIANVPYFRRVAAAHKIHHMDKFEGVPYGLFLGPKELEDVGGLDELEQELARINRTRSI
>HlCrtZ_viridip_XP_044504477.1_Mangifera_indica
MAVGLSAAIVPKPSGFFHTPHLFTKTAPIYKGHRRRTSSFTVCFVLEEKKQATQIENFTEANDFTSKDIDIQVPATRMAE
KLARKRSERFTYLVAAVMSSFGITSMAVMAVYYRFYWQMEGGDVPLSEMFGTFALSVGAAVGMEFWARWAHKALWHASLW
HMHESLIIEFQSHHKPREGPFELNDVFAIINAVPAIALLAYGFFHKGLVPGLCFGAGLGITVFGMAYMFVHDGLVHKRFP
VGPIANVPYFRRVAAAHQLHHSEKFNGVPYGLFLGPKEIEEVGGLEELEKEINRRLKSYNKGSKE
>HlCrtZ_viridip_XP_044367010.1_Triticum_aestivum
MAVARLVAAPFPLAAARARGPRARLPFAPLSARPLSRRALVPALQVASEGNGGGLVPARPDQEAEDAATALALARVAVSE
RAARKESERRTYLVAALMSSLGITSMAAAAVYYRFAWQMEGGEIPVTEMLGTLALSVGAAVGMEFWARWAHRALWHASLW
DMHESHHLPRDGPFELNDVFAIVNAVPAMALLAFGFFNRGLVPGLCFGAGLGITLFGMAYMFVHDGLVHRRFPVGPIENV
PYFRRVAAAHQIHHMDKFDSVPYGLFLGPKELEEVGGTEELEKEVQRRIRRRQKSDAM
>HlCrtZ_viridip_CAA0826401.1_Striga_hermonthica
MAAGISSFASSTAVRFRRGPSLVPRPVPVVGPPNLRHTSFFRKYRGMSWRETSSRGPNLTVCFVLETEKSAHSEEEGGGA
IEASAASAVAEKMARKKSERFTYLVAAVMSSFGITSMAVMAVYYRFSWQMEGGEVPYTEMLGTFALSVGAAVGMEFWARW
AHKALWHASLWHMHESHHKPREGPFELNDVFAIINAVPAIALLSYGFFHKGLVPGLCFGGGLGITVFGMAYMFVHDGLVH
KRFPVGPIANVPYLRRVASAHQLHHSDKFNGVPYGLFLGPKELEDVGGLEELEKEISRRIKSSKNLR
>HlCrtZ_viridip_KAH0665771.1_Solanum_tuberosum
MAAAARISASSTSGTIYFRHTPFLGPKPTSTTSRVSPISPFSPNLGPILRSRRKPSFTVCFVLEDEKLKPQFEDEAEDFE
KKIEEQISATRLAEKLARKKSERFTYLVAAVMSSFGITSMAVMAVYYRFSWQMEGGEVPLTEMLGTFALSVGAAVGMEFW
ARWAHKALWHASLWHMHESHHKPREGPFELNDVFAITNAVPAIALLNYGFFHKGLVPGLCFGAGLGITVFGMAYMFVHDG
LVHKRFPVGPVANVPYLRKVAAAHSLHHSEKFNGVPYGLFLGPKELEEVGGTEELEKEVNRRTRLSKGS
>HlCrtZ_viridip_NP_001334604.1_Glycine_max
MAAGLSTAAILKPYNLVQPPIPLSKPTTSLFFNPLRCFHHSTILRVRPRRRMSGFTVCVLTEDSKEIKTVEQEQEQVIPQ
AVSAGVAEKLARKKSQRFTYLVAAVMSSFGITSMAVFAVYYRFSWQMEGGDVPWSEMLGTFSLSVGAAVAMEFWARWAHR
ALWHASLWHMHESHHRPREGPFELNDVFAIINAVPAIALLSYGIFHKGLVPGLCFGAGLGITVFGMAYMFVHDGLVHKRF
PVGPIANVPYFRRVAAAHQLHHSDKFNGAPYGLFLGPKEVEEVGGLEELEKEISRRIRSGS
>HlCrtZ_viridip_KAJ0098511.1_Pistacia_atlantica
MSLFFSRRSCGLYPFNLQSKPGDLAVYTPRHSLSRFCSSECFYKRKLSSFQVGYKPAMAVGLSATIVAKPSRFFHTPHLF
TKTTPLLAPLGYRNFSKGPRRRTSTFTVCFVLEEKKQTTQIENFREANEITSNDMDSQISATRVAEKLARKKSERFTYLV
AAVMSSLGITSMAVMAVYYRFSWQMEGGEVPFSEMFGTFALSVGAAVGMEFWARWAHEALWHASLWHMHESHHKPREGPF
ELNDVFAIINAVPAIALLAYGFFHKGLVPGLCFGAGLGITVFGMAYMFVHDGLVHKRFPVGPIANVPYFRRVAAAHQLHH
SEKFNGVPYGLFLGPKEIEEVGGLEELEKEISRRLKSYNKGSK
>HlCrtZ_viridip_XP_037426508.1_Triticum_dicoccoides
MAVARLVAAPFPLAAARARGPRARLPFAPLSARPLSRRALVPALQVASEGNGGGLVPARPDQEAEDAATALALARVAVSE
RAARKESERRTYLVAALMSSLGITSMAAAAVYYRFAWQMEGGEIPVTEMLGTLALSVGAAVGMEFWARWAHRALWHASLW
DMHESHHLPRDGPFELNDVFAIVNAVPAMALLAFGFFNRGLVPGLCFGAGLGITLFGMAYMFVHDGLVHRRFPVGPIENV
PYFRRVAAAHQIHHMDKFDSVPYGLFLGPKELEEVGGTEELEKEVQRRIRRRQKSDAMQ
>HlCrtZ_viridip_XP_050140580.1_Malus_sylvestris
MAVGLFAATTPTPFRLIQSSYVIPKPNPATVFFPNLRHQKSALHRTRRKLCFTVYVVMEGQKQITHLDNSAGKAPEADDS
QIPIVIPSVRVAERLSRKKSERFTYLVAAVMSSFGITSMAVMAVYYRFYWQMEGGNVPMSEMLGTFALSVGAAVGMEFWA
RWAHKALWHASLWHMHESHHRPREGPFELNDVFAIINAVPAIALLNYGFFHKGLVPGLCFGAGLGITVFGMAYMFVHDGL
VHKRFPVGPIANVPYLRKVAAAHQLHHSEKFEGVPYGLFLGPKELEEVGGLDELDKEINRRIKAYNTRASN
>HlCrtZ_viridip_KAG0498774.1_Vanilla_planifolia
MASGFSAASTAIGAWGLSISSFELSSSQRAASRGGRGLLLLGPFSSRRSTSLFLSPRTRRDGAHTVCFVGNEGTKKFPEE
ASIPSPPPESATDLIASEIKEEAMWISASRAAKRKTRKRAERRTYLVAAVCSSIGITSMAVAAVYYRFYWQMEGGEVPLT
EMLGTFSLSVGAAVGMEFWARWAHRALWHASLWHMHESHHRPRDGPFELNDVFAIINAVPAISLLSYGLFHRGLLPGLCF
GAGLGITLFGMAYMFVHDGLVHRRFPVGPIADVPYFRRVAAAHQIHHSNKYKGVPYGLFLGPKELEEVGGNEELEREISR
RMKL
>HlCrtZ_viridip_KAH0664150.1_Solanum_tuberosum
MAAAARISASSTSGTIYFRHTPFFGPKPTSTTSHISPISPFSPNLGPILRSRRKPSFTVCFVLEDEKLKPQFEDEAEDFE
KKIEEQISATRLAEKLARKKSERFTYLVAAVMSSFGITSMAVMAVYYRFSWQMEGGEVPLTEMLGTFALSVGAAVGMEFW
ARWAHKALWHASLWHMHESHHKPREGPFELNDVFAITNAVPAIALLNYGFFHKGLIPGLCFGAGLGITVFGMAYMFVHDG
LVHKRFPVGPVANVPYLRKVAAAHSLHHSEKFNGVPYGLFLGPKELEEVGGTEELEKEVNRRTRLSKGS
>HlCrtZ_viridip_XP_047069396.1_Lolium_rigidum
MAAGLSGAPMTGFAAVKNPLLAARCRTLPPRPLPFSPFTRTPRRRGLETVTCFVPQVGQAPAPEPATVPVPVPMPSPSLE
EEAALAASRRVAERKARKQSERRTYLVAAVMSSLGVTSMAIASVYYRFAWQMEGGEVPMTEMLGTFALSVGAAVGMEFWA
QWAHKALWHSSLWHMHESHHRPRDGPFELNDVFAIINAVPAIALLAFGFFHRGFVPGLCFGAGLGITLFGMAYMFVHDGL
VHRRFPVGPIANVPYFRRVAAAHKIHHMDKFEGVPYGLFLGPKELEDVGGLDELEQELARINRTRSI
>HlCrtZ_viridip_XP_052179255.1_Diospyros_lotus
MPAGISIAASGPRSFILTRKYPLLGPGPESTTSTPTCLFSLPARRFGAVLRSGSRTAKTICFMVKEEELAAQLEAGDQDE
TGGVETDKRISAARVEERLARKRSERFTYLVAAVMSSFGITSMAVLAVYYRFSWQMEGGEIPYSEMFGTFALSVGAAVGM
EFWARWAHRALWHASLWHMHESHHKPREGPFELNDVFAIINAVPAIALLSYGFFHKSLVPGLCFGAGLGITVFGMAYMFV
HDGLVHKRFPVGPIADVPYFRRVAAAHQLHHSDKFNGVPYGLFLGPKEVEEVGGDEELEKEVNRRTRLSKGS
>HlCrtZ_viridip_XP_047083139.1_Lolium_rigidum
MAVARLVAAPFPLAASRTRGPPARLAFAPLPLVSARRSAVPVLRVASDGRTDAAEVELEVEEEAKEARMAVSERKARKES
ERRTYLVAAVMSSLGITSMAAAAVYYRFAWQMEGGEIPVTEMFGTFALSVGAAVGMEFWARWAHRALWHASLWHMHESHH
RPRDGPFELNDVFAIVNAVPAMALLAFGFFNRGLVPGLCFGAGLGITLFGMAYMFVHDGLVHRRFPVGPIENVPYFRRVA
AAHQIHHMDKFDSVPYGLFLGPKELEEVGGTEELEKEIQKRIKRRETLDAMQ
>HlCrtZ_viridip_RLN16709.1_C2845_Panicum_miliaceum
MAVARLVAAAAAPFPVAASRLRGPRLAASASRAAPRLVVLAPLPVRPRARVAADDEAVVAGEAADGSEGEATRRAVSERA
ARKQSERRTYLVAAVMSSLGITSMAAAAVYYRFAWQMEGGEIPVTEMVGTFALSVGAAVGMEFWARWAHRALWHASLWHM
HESHHRPRDGPFELNDVFAIVNAVPAMSLLAYGFFNRGLVPGLCFGAGLGITLFGMAYMFVHDGLVHRRFPVGPIENVPY
FRRVAAAHQIHHMDKFQGVPYGLFLGPKELKEVGGTEELEKEIKKRIKRKGTSDAMQ
>HlCrtZ_viridip_KAE8794949.1_Hordeum_vulgare
MAVARLVAAPFPLARARGPPARLLFAPLPLPRRRAAAPALRVASDGHGRPDQGAEDAALARGAVSERAARKESERRTYLV
AALMSSLGITSMAAAAVYYRFAWQMEGGEIPVTEMLGTFALSVGAAVGMEFWARWAHRALWHASLWHMHESHHLPRDGPF
ELNDVFAIVNAVPAMALLAFGFFNRGLLPGLCFGAGLGITLFGMAYMFVHDGLVHRRFPVGPIENVPYFRRVAAAHQIHH
MDKFDSVPYGLFLGPKELEEVGGTEELDKEVQRRIKRRQKSDAMQ
>HlCrtZ_viridip_XP_025795692.1_Panicum_hallii
MAVARLVAAAAAAPFPVAASRLRAPRLAASVSRAAPRLVVLAPLPVRPRARVGADDEAVVAGEAADGGEGEATRRAVSER
AARKQSERRTYLVAAVMSSLGITSMAAAAVYYRFAWQMEGGEIPVTEMVGTFALSVGAAVGMEFWARWAHRALWHASLWH
MHESHHRPHDGPFELNDVFAIVNAVPAMSLLAYGFFNRGLVPGLCFGAGLGITLFGMAYMFVHDGLVHRRFPVGPIENVP
YFRRVAAAHQIHHMDKFQGVPYGLFLGPKELKEVGGTEELEKEIKKRIKRKGTSDAMQ
>HlCrtZ_viridip_XP_051183537.1_Lolium_perenne
MAVARLVAAPFPLAASRPRARGPPARLAFAPLPLSPTRRVAVPVVLRVASDGRADAPEVEVEEEANEARMAVSERKARKE
SERRTYLVAAVMSSLGITSMAAAAVYYRFAWQMEGGEIPVTEMLGTFALSVGAAVGMEFWARWAHRALWHASLWHMHESH
HRPRDGPFELNDVFAIVNAVPAMALLAFGFFNRGLVPGLCFGAGLGITLFGMAYMFVHDGLVHRRFPVGPIENVPYFRRV
AAAHQIHHMDKFDSVPYGLFLGPKELEEVGGTEELEKEIQKRIKRRETLDAMQ
>HlCrtZ_viridip_GER51037.1_Striga_asiatica
MCWCGLRPFLLFSTLNPSIAINSDHQRPPSMAARLSISTTSTASANFNRAPPIHLKPTTSLAAPSALLLTPSALKFGRIL
RKKHSLTVRMVMDSGESSGGAQSAGIPDPAVESAAARAVERATRKRSERTTYLVAAVMSSFGITSMAVLAVYYRFSWQME
GGEVPYAEMFGTFALSFGAAVGMEYWARWAHKALWHASLWHMHESHHRPREGPFELNDVFAIINAVPAIALLSYGFFHKG
LIPGLCFGAGLGITVFGMAYMFVHDGLVHRRFQVGPIANVPYFRKVAAAHQIHHSDKFNGVPYGLFLGPKELEEVGGLAE
LDKEIDRRIKLSNPS
>HlCrtZ_viridip_XP_027923106.1_Vigna_unguiculata
MAVGLSAAITLKPFLRHHHPHFPKAIPATLPFSPLRISHHTTFLNTQKLSPFTVCVLTQDPKQSTHMEIEDQEQPSPSPP
QVLSPKLAAKLARKESERSTYLVAAVMSSLGVTSMAVFAVYYRFAWQMEGGEVPWSEMFGTFALSVGAAVGMEFWARWAH
KALWHASLWHMHESHHRPREGPFELNDVFAIINAVPAIALLSYGFFHKGLIPGLCFGAGLGITVFGMAYMFVHDGLVHKR
FPVGPIANVPYFRRVASAHQLHHSEKFDGVPYGLFMGPKEVEEVGGLEELEKEISRRARLYKNSSS
>HlCrtZ_viridip_KAE9617389.1_Lupinus_albus
MTVGISATIAMKPLLRLHHPFFHLHTKLTPTIFFNPLRPFTQTITPLALRMRNFKVCVVMGDQKQSSPIETEEEEDNNSI
SNKTPQPQVDVNYGQLIPPHVAEKLARKKSERFTYLVAAVMSSLGITSLAVLAVYYRFSWQMEGGEIPWSEMFGTFALAV
GAAVGMEYWARWAHRALWHDSLWHMHESHHRPREGPFEMNDVFAIINAVPAIALLSYGLFNKGLVPGLCFGAGLGITVFG
MAYMFVHDGLVHRRFSVGPIANVPYFRRVAAAHKIHHTDKFNGVPYGLFLGPQELEEVGGVEELEKELLRSIRSYNRS
>HlCrtZ_viridip_NP_001315399.1_Cucumis_melo
MAAALSAALLPKPFHLFLSSSHLSLKPPTPFLFPPSVFPNSRFQWKMRRKTLLTVCVLVEDQNSSGEVHSLSDEESPIVV
PQIPSPHVSERLARKKSERFTYLVAAIMSSFGITSMAVMAVYYRFYWQMEGGEIPFSEMFGTFSLSVGAAVGMEFWARWA
HRALWHSSLWHMHESHHKPREGPFELNDIFAIINAVPAIALLSYGFFHKGLVPGLCFGAGLGITVFGMAYMFVHDGLVHK
RFPVGPIANVPYFRKVAAAHQLHHSDKFNGVPYGLFLGPKELEEVGGLEELEKEINRRIKWTAPKSNYGS
>HlCrtZ_viridip_KAF3780027.1_Nymphaea_thermarum
MTASVSAAAASTTCRLDRIPVVGRSPGRGTECVLFVRRPERRLGLRRLTVRFVVEERREMAGAQVKNREEEAGGEPEARG
VEEAGNEGLGLTIPVVNERMLERAARKKKERATYLLAAVMSSLGITSMAAAAVYYRFSWHMEGGEVPVAEMFGTFALSIG
AAVGMEFWARWAHRALWHASMWSVHESHHRPREGPFEMNDVFAIINAVPAIALMGFGFFNKGLVPGLCFGAGLGITVFGI
AYMFVHDGLVHRRFPVGPIANVPYFRRVAAAHQLHHAEKFDGVPYGLFLGPKELEDVGGLEELEKEINKRIKAYTSRLLV
GAEDTTSSEKLES
>HlCrtZ_viridip_QCD94779.1_Vigna_unguiculata
MAVGLSAAITLKPFLRHHHPHFPKAIPVTLPFSPLRISHHTTFLNTQKLSPFTVCVLTQDPKQSTHMEIEDQEQPSPSPP
QVLSPKLAAKLARKESERSTYLVAAVMSSLGVTSMAVFAVYYRFAWQMEGGEVPWSEMFGTFALSVGAAVGMEFWARWAH
KALWHASLWHMHESHHRPREGPFELNDVFAIINAVPAIALLSYGFFHKGLIPGLCFGAGLGITVFGMAYMFVHDGLVHKR
FPVGPIANVPYFRRVASAHQLHHSEKFDGVPYGLFMGPKEVEEVGGLEELEKEISRRARLYKNSSS
>HlCrtZ_viridip_XP_031383909.1_Punica_granatum
MAAGLSAAASPQPVTASKLSPLLLLPTPAASLPLSRQSLFAPSLPRSYLSYCRSRRKARLLTVCFVLDERKQSTPTEILS
GESSESDDGTKIEPIVINSRAAERLARKRSERFTYLIAAVMSSFGITSMAVMAVYYRFSWQMEGGEVPLSEMFGTFALSV
GAAVGMEFWARWAHKALWHDSLWHMHESHHKPREGPFELNDVFAIINAVPAIALMSYGFFHKGLVPGLCFGAGLGITVFG
MAYMFVHDGLVHKRFPVGPIANVPYFRRVAAAHQLHHSDKFDGVPYGLFLGPKELEEVGGLEELEKEISRRMKSYKGS
>HlCrtZ_viridip_KAE9592568.1_Lupinus_albus
MNGPTFSHKSVTSLLSPLYINFHSKYSFPLHSKHFLHIPLAMAVGLSAAITMKPLRLHHPFFHLHSKPMPTMLLFNPLAS
FSPPLTQRIRSTTVCLVKDPKQSTEIESDAENKSTPQTQVNYPPIVPTHVAEKWARKKSERSTYLVAAVLSSLGFTSLAV
LSVYYRFSWQMEGGDVPWAEMFGTTALAVGAAVGMEYWARWAHRALWHDSLWSMHESHHRPRDGPFELNDVFAIINAVPA
IALLYYGFWNKGLVPGLCFGAGLGITAFGMAYMFVHDGLVHKRFPVGPIANVPYFNRVASAHRIHHSDKFEGVPYGLFFG
PEELEDVGGLAQLEKEINRSLKSLSRS
>HlCrtZ_viridip_KAI8028833.1_Camellia_lanceoleosa
MAAGFSVCPSSRSFRLGRNPFLGPKPNSVITPTYLFSLPLRRFDTMLRSGRKTTTTVCFVVEDKKLNTQVETNEEEGEHE
EIEKQISAARLAEKLARKSSERFTYLVAAVMSSFGITSMAVFAVYYRFYWQMEGGEVPFSEMFGTFALSVGAVVGMEFWA
RWAHRALWHASLWHMHESHHKPREGPFELNDVFAIINAVPAIALLSYGFFHKGLVPGLCFGAGLGITVFGMAYMFVHDGL
VHKRFPVGPIANVPYLRKVAAAHLLHHSDKFNGVPYGLFLGPKELEEVGGLDELEKEVNRRIKLSNSS
>HlCrtZ_viridip_KAA0033696.1_Cucumis_melo_var._makuwa
MAAALSAALLPKPFHLFLSSSHLSLKPPTPFLFPPSVFPNSRFQWKMRRKTLLTVCVLVEDQNSSGEVHSLSDEESPIVV
PQIPSPHVSERLARKKSERFTYLVAAILSSFGITSMAVMAVYYRFYWQMEGGEIPFSEMFGTFSLSVGAAVGMEFWARWA
HRALWHSSLWHMHESHHKPREGPFELNDIFAIINAVPAIALLSYGFFHKGLVPGLCFGAGLGITVFGMAYMFVHDGLVHK
RFPVGPIANVPYFRKVAAAHQLHHSDKFNGVPYGLFLGPKELEEVGGLEELEKEINRRIKWTAPKSNYGS
>HlCrtZ_viridip_RYR56124.1_Arachis_hypogaea
MAAGLSAAIAWKPLLRPHHHHHNKHQSFNPHTPTPASFFRTHQKLATIKFTACVLMEDPKKTASSHVAESEKDEEETVVV
YPQLVPPRVAERLARKKSERLTYLITAMMSSFGITSMAVFAVYYRFAWQFQGGEIPLSEMFGTFALSVGAAVGMEFWARW
AHRALWHASLWHMHESHHRPRDGPFELNDVFAIINAVPAIALLSFGFFHKGLVPGLCFGAGLGITVFGMAYMFVHDGLVH
RRFPVGPIANVPYFRRVAAAHKLHHSDKFNGVPYGLFLGPKEIEEVGGLEELEKEISRRTKSYNNNNNKNILFIYLFIYY
YYNCYYYYYTPTLSLSFFALSLSFLFQAHNFSLSFPTRLRFLQIQPQFRSPSPPPPPPTTFLLTSVFNHSDRFTPLLLSM
PFPQSGRVYLNRSVTAACRYFISLVELLAFSGWASARAVGS
>HlCrtZ_viridip_UBR90285.1_Osmanthus_fragrans
MAVGISVAVAGYSSRTILFKHSPFLGPKPTKLFSPSIHSFDKILRCKRRNNLAVCFVLDDEKFGTSRELERNPTVEEIER
DLSAARLAEKLAKKKSERFTYLVAAVMSSFGITSMAIMAVYYRFSWQMEGGVVPFSEMFGTFALSVGAAVGMEFWARWAH
KALWHASLWHMHESHHKPREGPFELNDIFAIINAVPAITLLSYGFFHKGLVPGLCFGAGLGITVFGMAYMFVHDGLVHRR
FPVGPIANVPYFRRVAAAHQLHHSDKFEGVPYGLFLGPKELEEVGGLEELEKEISRRIKI
>HlCrtZ_viridip_XP_055831880.1_Solanum_dulcamara
MAAARISFSSTSRTIYFRHIPFLGPKPTSTTPPVSPNLGAILRYRRKPSFTVCFVLEDEKLKPQFEDESEDIEKKIEEQI
SATRLAEKLARKKSERFTYLVAAVMSSFGITSLAAMAVYYRFSWQMEGGEVPLSEMLGTFALSVGAAVGMEFWARWAHKA
LWHASLWHMHESHHKPREGPFELNDVFAITNAVPAIALLNYGFFHKGLIPGLCFGAGLGITVFGMAYMFVHDGLVHKRFP
VGPVANVPYLRKVAAAHSLHHSEKFNGVPYGLFLGPKELEEVGGMEELEKEVNRRIRHSKGS
>HlCrtZ_viridip_AAS88426.Glycine_max
RGSSHSLLAGEHKHSLFASWRNSIEAIYPSMAAGLPTAAILKPYNLVQPPIPLSKPTTSLFFNPLRCFHHSTILRVRPRR
RMSGFTVCVLTEDSKEIKTVEQEQEQVIPQAVSAGVAEKLARKKSQRFTYLVAAVMSSFGITSMAVFAVYYRFSWQMEGG
DVPWSEMLGTFSLSVGAAVAMEFWARWAHRALWHASLWHMHESHHRPREGPFELNDVFAIINAVPAIALLSYGIFHKGLV
PGLCFGAGLGITVFGMAYMFVHDGLVHKRFPVGPIANVPYFRRVAAAHQLHHSDKFNGAPYGLFLGPKEVEEVGGLEELE
KEISRRIRSGS
>HlCrtZ_viridip_KAJ8632625.1_Persea_americana
MAAGISAAATAKISCTGRNPFLGPKPKTAAGSCFLLFSPPNHRRPARILSLRARTLTICFLTSDKSQDHPTVEKPEEEEI
EQQQISAVRVNERIARKKSERSTYLVAAVMSSFGITSMACAAVYYRFYWQMEGGAVPFSEMFGTFALSVGAAVGMEFWAR
WAHKALWHASLWHMHESHHRPREGPFELNDVFAIINAVPAIGLLSYGFFNKGLFPGLCFGAGLGITVFGMAYMFVHDGLV
HRRFPVGPIANVPYFRRVAAAHQIHHSEKFNGVPYGLFLGPKELEEVGGIGELEKEINKRIKMYNSS
>HlCrtZ_viridip_XP_045807623.1_Trifolium_pratense
MAAELSTATTLKPYKLPQTLTSPKTTSTLLFFTPLRDFRHSKILQTQTRTTTKKRFTVCVITDDPKNSTQIKTEENSEPP
INKTNPHFLVTQKLARKKSQRFTYLVAAVMSSFGVTSMAILAVYYRFSWQMEGGGEVPWSEMFGTFALSVGAAVGMEFWA
RWAHKVLWHASLWHMHESHHRPREGPFELNDVFAIINAVPAIALLSFGFFNKGLLPGLCFGAGLGITVFGIAYMFVHDGL
VHKRFPVGPIANVPYFTRVAAAHQLHHSDKFKGVPYGLFLGPKEVEEVGGLEELEKEISRRTRSYTGS
>HlCrtZ_viridip_XP_020220901.1_Cajanus_cajan
MAVGLSAAITLKPLHRFHQPHFPKPTPTLPFSPLRTSPRTHRLSNFTVCVLMQDPKQGSHIEIEPPEQPLSPQQVPVSAK
LAEKLARKESERFTYLVAAVMSTFGITSMAVLAVYYRFSWQMEGGDVPWAEMFGTFALSVGAAVGMEFWARWAHEALWHA
SLWHMHESHHRPREGPFELNDVFAIINAVPAIALLAYCFFHKGLVPGLCFGAGLGITVFGMAYMFVHDGLVHKRFPVGPI
ANVPYFRRVAAAHQLHHSEKFDGVPYGLFLGPKEVEKVGGLEELEKEINRRIKASKNSS
>HlCrtZ_viridip_AGN03857.1_Scutellaria_baicalensis
MAARLSVASTSGTIFHFKRTPFLCPRPTSVAAPPTSLISPSVLKSRRRKPNLMVCFVLEDEKSSSGTELGVLDSSEKESG
EENGQERISAEARVAEKVARKRSERFTYLVAAVMSSFGITSMAVLAVYCRFSWQMEGGGEVPYAEMFGTFALSVGAAVGM
EFWARWAHKALWHASLWHMHESHHKPREGPFELNDVFAIVNAVPAIALLSYGFFHKGLVPGLCFGAGLGITVFGIAYMFV
HDGLVHRRFPVGPVANVPYFRRVASAHQLHHSDKFQGVPYGLFLGPKELEEVGGLEELEKEINRRIKLSKNL
>HlCrtZ_viridip_GER25218.1_Striga_asiatica
MKCDNIMNEIMIFVQFEKGHSCNLKLVYLLNPPSISTSDLRNIDYRTMELRGWQQARGQGPANNTNDRLEPDSTGSNVDR
ATNGGVSRNVGVARRLECRAPSSGATTSLTRTPLTEAAKRSRPQTEAAPMAAGISFASSTAARFRRGPSLVPRPVPVVEP
PNLRHTSFFRKYRGMSWRESSSRRPNLTVCFVLETEKSVHSEEEGGGAVEASAASPAAVAEKMARKKSERFTYLVAAVMS
SFGITSMAVMAVYYRFAWQMEGGEVPYAEMFGTFALSVGAAVGMEFWARWAHKALWHASLWHMHESHHRPREGPFELNDV
FAIINAVPAIALLSYGFFHKGLVPGLCFGGGLGITVFGMAYMFVHDGLVHKRFPVGPIANVPYFRRVASAHQLHHSDKFN
GVPYGLFLGPKELEDVGGLEELEKEISRRIKLSKNLR
>HlCrtZ_viridip_ERN17507.1_Amborella_trichopoda
MNTVALFSHKSFLSPHDVFYRNRGLLSKKASINGGCLMPYFHTPKHGSVIKAQKEGVSPHEEKVERRKREKEVYLFAAIA
SSFGISTMAAGSVYYRFYWQMEGGDVPGAEMFGTFALALGAAVGMEHWARWAHRALWHSSLWHMHESHHRPREGPFELND
VFAIINSVPAMSLMAFGFFNKGLLPGLCFGAGLGITIFGMAYMFVHDGLVHRRFPVGPIENVPYLKKVAAAHQLHHADNF
NGVPYGLFLGPKELEEVGGSDELERLMAFVVKGNDHVSHAYQELYLEL
>HlCrtZ_viridip_TKY45249.1_Spatholobus_suberectus
MAVGLSAAITLKPLLRFHQPHFPKPTPTTLPFSPLRTFHHTTAPRTQKMSTFTVCVLMQDPKQSAHMEIEAQEPSPPQEV
VSAKLADKLARKRSERFTYLVAAVMSSFGITSMAVFAVYYRFSWQMEGGEVPWSEMFGTFALSVGAAVGMEFWARWAHRA
LWHASLWHMHESHHRPREGPFELNDVFAIINAVPAIALLSYGFFHKGLVPGLCFGAGLGITVFGMAYMFVHDGLVHKRFP
VGPIANVPYFRRVAAAHQLHHSDKFNGVPYGLFLGPKEVEEVGGLEELEKEISRRTRAYKNSS
>HlCrtZ_viridip_XP_020204586.1_Cajanus_cajan
MASTLFTTTIFKPSPPPPNFFNPLTSSHHSTILPLRPHKRITSFTLCLLTEDPKRDIHIKTEEQQQQQLNVTEKLARKRS
QRFTYLVAALMSSFGVTSMAVFAVYYRFSWQVQGGDVPWSEMLGTLSLSVGAVVAMEFWARWAHRALWHASLWHMHESHH
RPREGPFELNDVFAIINAVPAIALLSYGFFHKGLIPGLCFGAGLGITVFGMAYMFVHDGLVHKRFPVGPIANVPYFRRVA
AAHQLHHSDKFNGVPYGLFLGPKEVEEVGGLEELEKEISRRTRSRS
>HlCrtZ_viridip_XP_022874606.1_Olea_europaea_var._sylvestris
MAVGISVAVADCSSRNIVFKHSPFLGPKPTKLFSPSIHSFDQILRCKKRNKLTVCFVLEDKKFDASRELERNPTVEEIER
DLSTARLAEKLAKKKSERFTYLVAAVMSSFGITSMAIMAVYYRFSWQMEGGAVPFSEMFGTFALSVGAAVGMEFWARWAH
RALWHASLWHMHESHHKPREGPFELNDIFAIINAVPAITLLSYGFFHKGLVPGLCFGAGLGITVFGMAYMFVHDGLVHRR
FPVGPIANVPYFRRVAAAHQVHHSDKFKGVPYGLFLGPKELEEVGGLEELEKEISRRIKISKNS
>Pa_Z-cyano_NUN68051.1_Pseudanabaena_biceps
MPWLAFTLLTLAVFFLMEGVAWWSHKYIMHGWGWGWHRDHHEPHDKPLEVNDLYAVVGSVVAITLFVIGWATGLWWVYAI
ATGVTLYGAVYAFVHDGLVHQRWPFHFMPRNGYARRLVQAHKLHHAVQTKDGAVSFGFVFAPDPHKLRAKLKAMRAARKT
DA
>Pa_Z-cyano_QYU68805.1_Leptolyngbya_sp._15MV
MAVPLLVIVATFLAMEWVAWASHKYVMHGFGWAWHRDHHEPHDNVLEKNDLFGVVGAAMSMSMFALGSPLVLGEAAWPPA
TWIGVGILAYGIVYTLVHDGLVHQRYFRWVPKRGYAKRLVQAHKLHHATIGKEGGVSFGFVFAGDPARLKAELRRQREAG
EAVVRESAGA
>Pa_Z-cyano_MDF2384487.1_Nostoc_ellipsosporum_NOK
MSPWLGLALFLATIAAMEGFAWAMHRWVMHGPGWFLHASHHRPRTGRFEWNDLYAVIFAMPSILLLYGGVQAGWWPGSAW
IGAGIAGYGAIYFGFHDVIVHQRVRHRYVPRSRYMKRIVQAHRLHHAVESKHGAVSFGFLWAPPAEALKRQLRAKAGLAR
FRANPD
>Pa_Z-cyano_PXA85356.1_Nostoc_sp._3335mG
MVTLLPGIILFALTVAAMEGFAYAMHRWVMHGPGWFLHASHHRQRTGPFELNDLYAVIFAIPSILLLAGGVRWSWWPGCT
WIGAGIAAYGAIYFGFHDWIVHKRLPHRYVARSRYMKRIVQAHRLHHVVETKAGTVSFGFLVAPKPEALKAELKRRERAG
VRAATFPSSPPRT
>Pa_Z-cyano_MCC5613380.1_Nostoc_sp._CHAB_5834
MLLNVALVLGTFLFMEGVAWFTHKYVMHGILWSWHRDHHNHHPGFFERNDLFAVVFSFTAISLIVTGVEVPAYGYLAWIG
AGVTLYGLFYFIFHDIIVHRRVKMKIDTSGRYMQRIMRAHYIHHKVHSKQGAEAFGFLYAPKKYDKPVRSKPVDADSTTA
>Pa_Z-cyano_MDF2381409.1_Nostoc_ellipsosporum_NOK
MSILLYIGIALATFVLMEGFTWCLHRYVMHGFLWYLHKDHHQPQPGFFEKNDAFFLIFAIPSWLLIMLGVMNQAYWSIAI
GAGLSLYGFAYFMVHDVIIHQRFKWFSRSNNTYIRTLRWAHKMHHKHLDKHDGESFGMLWVAKKYWEKVQADKKRNASGR
GVTYPAIEKSES
>Pa_Z-cyano_NEQ48702.1_Leptolyngbya_sp._SIO3F4
MITFLQVSIVIATFFGMEFMAWFTHKYVMHGPFWYFHKDHHQKEPGFFEKNDVFFLIFAVPSWLFIMLGMIFGSWWAPAI
GWGILVYGFCYFLVHDVFIHQRFKWFRGAKHPYFKAIRQAHNVHHKHKGKEEGECFGMLVVPWKYYRQAFRSLRKPSKPA
SA
>Pa_Z-cyano_MBU6196675.1_Cyanobacteria_bacterium_REEB446
MFILYLSIIICTFLCMELVANVMHRYVMHGSMWNFHEDHHQKDIGFFEKNDVFFVIFALPSMLLIMGGFFFSNLYAYALG
LGITIYGLCYFLVHDVYIHRRFKFLDNFSHPYLDGLRRAHKDHHSHIYKEDGENFGMLWVPLKYYSKQFKDSVSCAI
>Pa_Z-cyano_MDL5049382.1_Oscillatoria_amoena_NRMC-F_0135
MHGVLWVWHKSHHTVHDHALEKNDWFAVVFSIPSIALFYYYSLINYSPYGLAVGLGIFCYGVFYIVFHDVVVHQRIRWRP
SKRSKYLQRMIHAHYVHHAKHSKEGCEAFGFLYAPKKYEPKQFIFKQQRQETQ
>Pa_Z-cyano_MBC7867717.1_Gloeobacteraceae_cyanobacterium_ES-bin-316
MNWLIFIPVMLGTFLLMEGVTWLTHRFVMHGFLWYLHEDHHRPGPGAFEKNDAFFLIFAIPSWLCIMFGLQQQRYWLAAI
GFGIAMYGLAYFLVHDVIIHQRFKWFTRSNNTYVRTIRWAHKMHHKHMDKEEGESFGMLYVAQKYWEKVKADKKRNGR
>PaCrtZ-Heterokonta_ASN76828.1_Aurantiochytrium_sp._Ch25
EVAGTLLLVVGGALGMEMYARYAHKAIWHESPLGWLLHKSHHTPRTGPFEANDLFAIINGLPAMLLCTFGFWLPNVLGAA
CFGAGLGITLYGMAYMFVHDGLVHRRFPTGPIAGLPYMKRLTVAHQLHHSGKYGGAPWGMFLGPQEL
>PaCrtZ0_Viridip_CAI5496844.1_Closterium_sp._Naga37s-1
MPKTRSPQTAKGSTLDEPIPLEDEKIKIAAAVAESLPAAASAGLSETALERKRRRQSERSTYQLAAIASSVGVTFLAVGA
VWYRFVFQTQGETVPIEEVVGTVALVIGAAVGMEFWARWAHDALWHGSLWSMHKSHHEPREGAFELNDVFAIINAVPAIA
LIAYGFFNPGLVPGLCFGAGLGITVFGMAYMFVHDGLVHRRFPVGPIADVPYLKRVAAAHQLHHADKFKATPRGQVQGGA
IWAVPGAGRAGESGRAGGSRGAAGSAARGRGEEAVRGGNSEERGEGELCRDVSRRAGEGGWAGGFRGAAGSAARQRGEEA
VRARGGESVMASSE
>PaCrtZ0_Viridip_CAI5482536.1_Closterium_sp._Yama58-4
MPRARRTRSVPRAAIQTPRHIAAAVAESLPAVASAGLSETALERKRRRQSERSTYQLAAIASSVGVTFLAVAAVWYRFVF
QTQGEPVPLEEVVGTVALVIGAAVGMEFWARWAHDALWHGSLWSMHKSHHEPREGAFELNDVFAIINAVPAIALIAYGFF
NPGLVPGLCFGAGLGITVFGMAYMFVHDGLVHRRFPVGPIADVPYLKRVAAAHQLHHADKFNGVPFGLFLGPEELERVGG
LADLEELLAARQGGEGKKQ
>PaCrtZ0_Viridip_CAI5516873.1_Closterium_sp._Naga37s-1
MPKTRSPQTANGSTLDEPTLLEDEKIKIAAAVAESLPAAASAGLSETALERKRRRQSERSTYQLAAIASSVGVTFLAVGA
VWYRFVFQTQGATVPIEEVVGTVALVIGAAVGMEFWARWAHDALWHGSLWSMHKSHHEPREGAFELNDVFAIINAVPAIA
LIAYGFFNPGLVPGLCFGAGLGITVFGMAYMFVHDGLVHRRFPVGPIADVPYLKRVAAAHQLHHADKFKGVPFGLFLGPG
ELERVGGLADLEELLAARQGGEGKKQ
>PaCrtZ0_Viridip_CAI5987983.1_Closterium_sp._NIES-65
MPKTRSPQTANGSTLDEPTLLEDEKIKIAAAVAESLPAAASAGLSETALERKRRRQSERSTYQLAAIASSVGVTFLAVGA
VWYRFVFQTQGETVPIEEVVGTVALVIGAAVGMEFWARWAHDALWHGSLWSMHKSHHEPREGAFELNDVFAIINAVPAIA
LIAYGFFNPGLVPGLCFGAGLGITVFGMAYMFVHDGLVHRRFPVGPIADVPYLKRVAAAHQLHHADKFKGVPFGLFLGPG
ELERVGGLADLEELLAARQGGEGKKQ
>PaCrtZ0_Viridip_CAI5474539.1_Closterium_sp._Yama58-4
MSCVAVAGCSLRASVPSKSFSLGAECRVHAVREVSLVQRSRRLVTYAVAEMPKTRSPTAKDSTLDEPVPLEDEKIKIAAA
VAESLPAAASAGLSETALERKRRRQSERSTYQLAAIASSVGVTFLAVGAVWYRFVFQTQGEPVPMEEVLGTVALVIGAAV
GMEFWARWAHDALWHGSLWSMHKSHHEPREGAFELNDVFAIINAVPAIALIAYGFFNPGLVPGLCFGAGLGITVFGMAYM
FVHDGLVHRRFPVGPIADVPYLKRVAAAHQLHHADKFNGVPFGLFLGPEELERVGGLADLEELLAARQGGEGKKQ
>PaCrtZ0_Viridip_CAI5946776.1_Closterium_sp._NIES-65
MPKTRSPQTANGSTLDEPTLLEDEKIKIAAAVAESLSAAASAGLSETALERKRRRQSERSTYQLAAIASSVGVTFLAVGA
VWYRFVFQTQGETVPIEEVVGTVALVIGAAVGMEFWARWAHDALWHGSLWSMHKSHHEPREGAFELNDVFAIINAVPAIA
LIAYGFFNPGLVPGLCFGAGLGITVFGMAYMFVHDGLVHRRFPVGPIADVPYLKRVAAAHQLHHADKFKGVPFGLFLGPG
ELERVGGLADLEELLAARQGGEGKKQ
>PaCrtZ0_Viridip_GBF99089.1_Raphidocelis_subcapitata
MQAGLRLPRARAATAPGDRATAEADRPAAAARDGLPAASSSGGGSGGSGGGGGGGGGPLISESVRARAAARRREQLTYRA
AAVAASLGIGALAVGATYYRFASHADGEFPWLDAACTLALIAGGAVGMELWARFAHKSLWHDFRPGWALHKSHHEPRTGP
FEANDVYAVVNAVPAIALCSYGFLNATLPGALCFGAGLGITLFGWAYLFTHDGLVHKRFPTGPIANHPYMLRVVAAHKLH
HTEKYGGVPFGLFFGPQELEAIGAGPELDRLVAEMEEQRGAKAGANGSQSP
>PaCrtZ0_Viridip_KAG2482852.1_Edaphochlamys_debaryana
MLQARIGSVAPSVARPRPLRPIALAARPGHQFLRLQPVNVANPLVEAPSTVETAPAEPAQPVQEKSAFELARIERAKQRK
KEQLTYQVTAIAASALVISIAIIATYYRFVWHADPNADLPWDQIAATLLLVCGGVFGMEMYARFAHKVLWHDWQPGWALH
KSHHEPRLGPFELNDIYAVANAVPAIALCYYGFVTPNLLGGICFGAGLGITLFGMSYMFFHDGLVHRRFPVGPIADVPYM
KRAMIAHQIHHTDKFGGVPFGMFLGPMELDAVPGGREELERLLADLEAREAEAREKALADSVHH
>PaCrtZ0_Viridip_EPS69050.1_Genlisea_aurea
VAERIRRKDSERMAYLTAAVMSSVGISFLAATAVYYRFVWQMEGAELPYVEILGTFSLSIGAAVGMEFWAKWAHEALWHA
SLWNMHESHHQPREGPFELNDVFAIINAVPAIALLSFGFFNKGVFPGLCFGAGLGITVYGMAYMFVHDGLVHRRFPVGPI
ADVPYLRRVASAHQLHHSNKFGGVPYGLFLGPQEIEEQEGGLEALEKEVRRRTK
>PaCrtZ0_Viridip_GLI71541.1_Volvox_africanus
MLVCSRAVSLTQASGFAKRVQPTSAVRLRVLSPKLPQPVTVVDSACEGSARQETADEPLKAVVMSDFQKQRLELKKQRVK
DAMAYRFSAIAATVLVLSIAIVATYYRFHWHLAEEGDVPLDEMAATLLLVFGGIFGMEMYARFAHKVLWHDFELGWALHK
SHHEPRTGPFEANDIYAVVNAVPAMVLCAYGFLTPHVIGGVCFGAGLGITLFGIMYMFFHDGLVHKRFPVGPIAEVPYMK
RILVAHQIHHTNKFDGVPFGMFLGPQELESVPGGKEELDRMLAALDAREAGARQVVTP
>PaCrtZ0_Viridip_XP_002957595.1_Volvox_carteri_f._nagariensis
MLLSARPMRVRLALASGHAKPIRPTLWPRLQVLSHQRLQPAGVADSASDGLSTHQVNLMLRQPQLVEPSDFQKLRLERKR
QRTKEAMAYRFSAIAATVLVLSIAVVATYYRFHWHLAEEGDVPLDEVAATLLLVFGGIFGMEMYARYAHKVLWHDFEPGW
ALHKSHHEPRTGPFEANDIYAVVNAVPAMALCLYGFLTPHVTGGVCFGAGLGITLFGIMYMFFHDGLVHRRFPVGPIAEV
PYMKRIMVAHQIHHSNKFGGVPFGMFLGPQELEAVPGGKEELDRLMAALEAREAEMKQQQAVAP
>PaCrtZ0_Viridip_GIL68607.1_Volvox_africanus
MLVCPRAVSLGQASGFAKRVQPTSGFRFRVLSPKRLQPVNVADSAGEGSARQETADEPLKQVVMSEFQKQRLELKKQRVK
DAMAYRFSAIAATVLVLSIAIVATYYRFYWHLAAEGDVPLDEMAATLLLVFGGIFGMEMYARFAHKVLWHDFEPGWALHK
SHHEPRTGPFEANDIYAVANAVPAMVLCAYGFLTPHVIGGVCFGAGLGITLFGIMYMFFHDGLVHKRFPVGPIAEVPYMK
RVLVAHQIHHTNKFDGVPFGMFLGPQELEAVPGGKEELDRMLATLEARETEARQAVTP
>PaCrtZ0_Viridip_XP_019451984.1_Lupinus_angustifolius
MAVGLSAAITMKPLRLHHPFFHLHPKPMSTILFNPLGSFCPPLTQRRRNTTVCVVKDPKQSTQIENVAENKNTPQTQVSY
PPLIPTHVAEKWARKESERSTYLVAALMSSLGFTSLAVLSVYYRFSWQMEGGEVPWAEMFGTFALAVGAAVGMEYWARWA
HRALWHDSLWNMHESHHRPRDGPFEVNDVFAIINAVPAIALLYYGFWNKGLVPGLCFGAGLGITAFGMAYMFVHDGLVHK
RFPVGPIANVPYFNRVAAAHRIHHSDKFDGVPYGLFFGPEELEDIGGLAALEKEINRSLKSYSRS
>PaCrtZ0_Viridip_GMH33767.1_Bryopsis_sp._KO-2023
MSATVLGGLTPLTLRLASRAERLSTATRRRSVPIDTRCDGRIGAPSDRPAGPHIGPCRRRTLVRCRTVNSSTAVGSCVVE
DASSVGGKEKTEEPAVSEQRQAELSAFRKMRQERRKNIRREQMMYMVTAIAATSLMGFLAVFATYYRFIFLRGGAANFPW
VEFAATLVLVFCGVAAMEMYARFAHKVLWHDFKPGWALHKSHHEPRMGPFEANDLYAVANAVPAISLCAYGFFHTGLVGG
ICFGCGLGITLFGIMYMFVHDGLVHKRFPVGPIANVPYLKRVAAAHKLHHSEKYGGLPWGMFLGPQELKNSPEALKEMEA
LMRLGKREETRELKNRLRKATVQKKPLQDGNGPSVPSPLPMPA
>PaCrtZ0_Viridip_CAI5936423.1_Closterium_sp._NIES-64
MPKTRSPQTANGSTLDEPTLLEDEKIKIAAAVAESLPAAASAGLSETALERKRRRQSERSTYQLAAIASSVGVTFLAVGA
VWYRFVFQTQGETVPIEEVVGTVALVIGAAVGMEFWARWAHDALWHGSLWSMHKSHHEPREGAFELNDVFAIINAVPAIA
LIAYGFFNPGLVPGLCFGAGLGITGLGITVFGMAYMFVHDGLVHRRFPVGPIADVPYLKRVAAAHQLHHADELNHVLPGL
FLGEGWLHHADKFKGVPFGLFLGPGKLGLLHHADKFKGVPFGLFLGPGELERVGGLADLEELLAARQGGEGKKQ
>PaCrtZ0_Viridip_GIL90262.1_Volvox_reticuliferus
MLVCSRPVPLAHTSGFAKRVQPTLGFRVRVFSPMRLQIARVVDSAGEGSNRQETADEPAKPVVMSEFQKQRLELKKQRVK
DAMAYRFSAIAATVLVLSIAIVATFYRFHWHLAEEGDVPLDEVAATLLLVFGGIFGMEMYARFAHKVLWHDFEPGWALHK
SHHEPRTGPFEANDIYAVANAVPAMVLCAYGFLTPHVVGGVCFGAGLGITLFGIMYMFFHDGLVHKRFPVGPIAEVPYMK
RVLVAHQIHHTNKFNGVPFGMFLGPQELEAVPGGKEELERMLAALEAREAEARQAVAP
>PaCrtZ0_Viridip_CAF1755383.1_Brassica_napus
MSLSSFINLPSMAAALSSIAVTLKPLNCSFSSSNSRLSHHPISAAVFPPSLRFNTFRRCKNITICFVIEDQKQSCPDILT
TSRLEKEERKKSERFTYLIAAMMSSFGITSMAIMSVYYRFYWQMKGGEVPVSEMFGTFAFSIGAVVGMEFWARWAHEALW
HTSLWNMHESHHKPREGAFELNDVFAIINAVPAIALLYYGFFNKGLVPGLCFGAGLGITVFGMAYMFVHDGLVHKRFPVG
PIANVPYFRKVAAAHQLHHTDKFKGVPYGFLLICMEVEEVGGKEELEKEISRRIKSYNKVSTS
>PaCrtZ0_Viridip_XP_047973807.1_Salvia_hispanica
MSAGTTVPVSSLALFQFKHSSFLAPKSTSLAASPSPLPPSVSRKKPNLTVRFLLKNEKLTELAIRDAPENQSGGDAEEER
IASAARLTEKLARKESERSTYLIAALMSSLGITSMAAAAVYSRFSWQMEGGEVPYVEMFGTFALVVGAVVGMEMWARWAH
RALWHDSLWHMHKSHHRPREGPFELNDVFAIINAVPAISLMYYGFFNKGLIPGLCFGAGLGITVFGMAYMFVHDGLVHKR
FPVGPIADVPYLRKIAAAHQIHHSDKYDGVPFGLFLGPEELEKVGGLGELDKEIGRRIKSSKK
>PaCrtZ0_Viridip_XP_020871706.1_Arabidopsis_lyrata_subsp._lyrata
MAAGLSSIAVTLKPLTRLNHPISAAVFPPSLRFNGLRRRKILTICFVVEERKQSSPMDDKPESTTSSSEILMTSRLLKKA
EKKKSERFTYLIAAVMSSFGITSMAIMAVYYRFSWQMKGGEVPLSEMFGTFALSVGAVVGMEFWARWAHRALWHDSLWNM
HESHHKPREGAFELNDVFAIINAVPAIGLLYYGFFNKGLVPGLCFGAGLGITVFGMAYMFVHDGLVHKRFPVGPIANVPY
LRKVAAAHQLHHTDKFKGVPYGLFLGPKEVEEVGGKEELEKEVSRRIKLYNKGSSTS
>PaCrtZ0_Viridip_XP_038907152.1_Benincasa_hispida
MATVIAAVATAAPFNQRFFHRPAGAPPPRLGFSNSFPWRCFAEQRSRRLLAMKKKKSEEDEMVKELKMSVDKKMGRKKAE
RDAYLVAAIVSSIGFTSMAAIAVYYRFSWQMEGREIPIWEMFGTFALSIGTAVGMEFWARWAHKELWHGSLWDMHESHHR
PRVGAFELNDVFAIINAVPAISLLSFGFFNQGFFPGLCFGAGLGITVFGMAYMFVHDGLVHRRFPLGPIAAVPYLRRVAA
AHHIHHTDKFDGVPYGLFLGPKELEEVDGEEELQKEIKRRIKVYRN
>PaCrtZ0_Viridip_KAF8113157.1_Sinapis_alba
MSLSSFISLPSMAAVLSSITVTLKPINRSFSSSNSRLNHHPISTAGFPPSLRFTTFQRRKIFTVCFVVEEQKNSSPEILT
MSRLEKAERKKSERFTYLIAAMMSSFGITSMAIMSVYYRFSWQMKGGEVPVSEMFGTFAFSIGAVVGMEFWARWAHEALW
HASLWNMHESHHKPREGAFELNDVFAIINAVPAIGLLYYGFFNKGLVPGLCFGAGLGITVFGMAYMFVHDGLVHKRFPVG
PIANVPYLRKVAAAHQLHHTDKFKGVPYGLFLGPREVDEVGGKQELEKEISRRIKSYNKGSTS
>PaCrtZ0_Viridip_KAG2432680.1_Chlamydomonas_schloesseri
MMLASRPAVALGARAQVLRPAPLAPRPGLVSNLRLQPVKVADPIVASETSQVMEAPQEKKQLSEFELMRIERKKQRAQEA
ATYKFSAIAATVLVLSIAVVATYYRFAWHFAEDGDLPVDEMVATLLLVFGGMFGMEMYARFAHKVLWHDFEPGWALHKSH
HEPRTGPFELNDIYAVANAVPAMALCAYGFFTPHVVGGVCFGAGLGITLFGIAYMFFHDGLVHRRFPVGPIANLPYMKRV
MVAHQIHHTNKFGGVPFGMFLGPQELEAVPGGREELDRLMADLEAREAAAAAAAKSA
>PaCrtZ0_Viridip_ALE33753.1_1_Erythranthe_lewisii
MAASFAGPTTTASTSNTVVKHIPYFGPKATSLVTPSLLLSPSVLKFHTILTVKKKKPKLAVCFVLEDSKLSSSGTQLGFT
DSSGEESAEQISAAAAAARVAEKLARKKSERSTYLIAAILSSLGITSMAIVAVYYRFAWQMEGGEIPYAEMFGTFALSVG
AAVGMEMWARWAHEALWHASLWHMHESHHKPREGAFELNDVFAIINAVPAIALLYYGFYNKGLIPGLCFGAGLGITVFGM
AYMFVHDGLVHRRFPVGPIANVPYLRRVAAAHQLHHSEKFNGVPYGLFLGPKELEEVGGLEELDREISRRIKLYKN
>PaCrtZ0_Viridip_UPQ98311.1_Chloropicon_primus
MVLRAKGVVRGLECGVARAPHRRVGATGRPRVLAARAQADRVRGSTATTAAVGVSDDGAVASRGRAAVRRAGVDQVESSS
SSRVYKLQPTSRPSNSRLSKEKRKNRKDPKLRKQEKEREARTYRFLAISSSLLMFGLASGATLVRFFFTDMGEDGISLVD
FYGTLSCTVGACVGMEFYARYAHKYVWHDWQPGWSLHESHHLPRTGPFEANDIYAVANAVPALSLCIYGFLNPGLVPAMC
WGTGLGITLFGWMYMFIHDGLVHKRFPVGPLGELPSLKRIAVAHTIHHSEKFGGVPYGLFLAENELEKCEGGVEELDMLM
ERAMAKEKAELEEAEAARM
>PaCrtZ0_Viridip_XP_031477826.1_Nymphaea_colorata
MTARISAAAASTTCCLCRKVPIVRLRGASGNGCVFFLRRRDRSPGLRKLTVCFFMEKRNETADHKLRLEKKSGEGGAEEE
LWKNEEGEEDNELPELTLPVAPTNQRQMERSARRKMERYTYLTAAILSSVGITSMAAASVYYRFAWQMEGGEVPMTEMLG
TFALSVGAAVGMEFWARWAHRALWHASMWAMHESHHRPREGPFELNDVFAIINAVPAIALLHFGFFHRGLFPGLCFGAGL
GITVYGMAYMFVHDGLVHKRFPVGPIADVPYLRRVASAHQIHHADKFDGVPYGLFLGPKEVEEVGGLEELDKEIRRRMKA
SNNRSSHVSTKE
>PaCrtZ0_Viridip_GLC71561.1_Pleodorina_starrii
MASHDEQPQHQAVQSEFQKSRLERKRQRVKEAMTYQVSAIATTVLILSIAIAATYYRFVWHADTPGEVPLDEVAATLLLV
FGGIFGMEMYARYAHKVLWHDFEPGWALHKSHHEPRTGPFEANDIYAVINAVPAMALCAYGFLTPHVIGGVCFGAGLGIT
LFGIMYMFFHDGLVHRRFPVGPIAEVPYMKRIMVAHQIHHTNKFGGVPYGMFLGVQELEAIPGGKEELDRLVEALEAREA
EAKAAAAGAR
>PaCrtZ0_Viridip_KXZ45494.1_Gonium_pectorale
MEPAGPSVPQADSSATASEQEPKQLSAFQLQRLERKQQRVREALTYRISAIAATVLVLSIAVVATYYRFEWHLEEAGEMP
WDEVAATLLLVLGGMFGMEMYARFAHKVLWHDWQPGWALHKSHHEPRTGPFEANDIYAVANALPAMFLCAYGFLTPHVFG
GVCFGAGLGITLFGISYMFFHDGLVHRRFPVGPIAEHPYLKRVVVAHQIHHTNKFDGVPFGMFLGPQELEAVPGGREELD
RMVAELEAREAARGAAV
>PaCrtZ0_Viridip_KAE9592568.1_Lupinus_albus
MNGPTFSHKSVTSLLSPLYINFHSKYSFPLHSKHFLHIPLAMAVGLSAAITMKPLRLHHPFFHLHSKPMPTMLLFNPLAS
FSPPLTQRIRSTTVCLVKDPKQSTEIESDAENKSTPQTQVNYPPIVPTHVAEKWARKKSERSTYLVAAVLSSLGFTSLAV
LSVYYRFSWQMEGGDVPWAEMFGTTALAVGAAVGMEYWARWAHRALWHDSLWSMHESHHRPRDGPFELNDVFAIINAVPA
IALLYYGFWNKGLVPGLCFGAGLGITAFGMAYMFVHDGLVHKRFPVGPIANVPYFNRVASAHRIHHSDKFEGVPYGLFFG
PEELEDVGGLAQLEKEINRSLKSLSRS
>PaCrtZ0_Viridip_QDZ19102.1_Chloropicon_primus
MVLRAKGVVRGLECGVARAPHRRVGATGRPRVLAARAQADRVRGSTATATTATTAAVGVSDDGAVASRGRAAVRRAGVDQ
VESSSSSRVYKLQPTSRPSNSRLSKEKRKNRKDPKLRKQEKEREARTYRFLAISSSLLMFGLASGATLVRFFFTDMGEDG
ISLVDFYGTLSCTVGACVGMEFYARYAHKYVWHDWQPGWSLHESHHLPRTGPFEANDIYAVANAVPALSLCIYGFLNPGL
VPAMCWGTGLGITLFGWMYMFIHDGLVHKRFPVGPLGELPSLKRIAVAHTIHHSEKFGGVPYGLFLAENELEKCEGGVEE
LDMLMERAMAKEKAELEEAEAARM
>PaCrtZ0_Viridip_VDD17383.1_Brassica_rapa
MSLSSFTNLPSMAAALSSIAVTLKPLNCSFSSSNSRLSHHPISAAVFPPSLRFNTFRRCKNITICFVIEDQKQSCPDILT
TSRLEKEERKKSERFTYLIAAMMSSFGITSMAIMSVYYRFYWQMKGVEVPVSEMFGTFAFSIGAVVGMEFWARWAHEALW
HASLWNMHESHHKPREGAFELNDVFAIINAVPAIGLLYYGFFNKGLVPGLCFGAGLGITVFGMAYMFVHDGLVHKRFPVG
PIANVPYFRKVAAAHQLHHTDKFKGVPYGFLLICMVWGWFWMVQEVEEVGGKEELEKEISRRIKSYNKGSTS
>PaCrtZ0_Viridip_GLC52561.1_Pleodorina_starrii
MTYQVSAIATTVLILSIAIAATYYRFVWHADTPGEVPLDEVAATLLLVFGGIFGMEMYARYAHKVLWHDFEPGWALHKSH
HEPRTGPFEANDIYAVINAVPAMALCAYGFLTPHVIGGVCFGAGLGITLFGIMYMFFHDGLVHRRFPVGPIAEVPYMKRI
MVAHQIHHTNKFGGVPYGMFLGVQELEAIPGGKEELDRLVEALEAREAEAKAAAAGAR
>PaCrtZ0_Viridip_GLC42214.1_Pleodorina_starrii
MLLSSRPFTPLALARGQLKPCRPTLLPRAGVISPQRLQPIRVADPVVGEGIVRQASHDEQPQHQAVQSEFQKSRLERKRQ
RVKEAMTYQVSAIATTVLILSIAIAATYYRFVWHADTPGEVPLDEVAATLLLVFGGIFGMEMYARYAHKVLWHDFEPGWA
LHKSHHEPRTGPFEANDIYAVINAVPAMALCAYGFLTPHVIGGVCFGAGLGITLFGIMYMFFHDGLVHRRFPVGPIAEVP
YMKRIMVAHQIHHTNKFGGVPYGMFLGVQELEAIPGGKEELDRLVEALEAREAEAKAAAAGAR
>PaCrtZ0_Viridip_XP_013717761.1_Brassica_napus
MSLSSFINLPSMAAALSSIAVTLKPLNCSFSSSNSRLSHHPISAAVFPPSLRFNTFRRCKNITICFVIEDQKQSCPDILT
TSRLEKEERKKSERFTYLIAAMMSSFGITSMAIMSVYYRFYWQMKGGEVPVSEMFGTFAFSIGAVVGMEFWARWAHEALW
HTSLWNMHESHHKPREGAFELNDVFAIINAVPAIALLYYGFFNKGLVPGLCFGAGLGITVFGMAYMFVHDGLVHKRFPVG
PIANVPYFRKVAAAHQLHHTDKFKGVPYGLFLGPKEVEEVGGKEELEKEISRRIKSYNKVSTS
>PaCrtZ0_Viridip_XP_022561398.1_Brassica_napus
MSLSSFINLPSMAAALSSIAVTLKPLNCSFSSSNSRLSHHPISAAVFPPSLRFNTFRRCKNITICFVIEDQKQSCPDILT
TSRLEKEERKKSERFTYLIAAMMSSFGITSMAIMSVYYRFYWQMKGGEVPVSEMFGTFAFSIGAVVGMEFWARWAHEALW
HTSLWNMHESHHKPREGAFELNDVFAIINAVPAIALLYYGFFNKGLVPGLCFGAGLGITVFGMAYMFVHDGLVHKRFPVG
PIANVPYFRKVAAAHQLHHTDKFKGVPYGLFLGPKEVEEVGGKEELEKEISRRIKSYNKI
>PaCrtZ0_Viridip_XP_010445052.1_Camelina_sativa
MAAGLSTILVTLKPLTRYSFSSKQPISTAVFPPSPRLNSFKRRKILTVCFVIEERKQSFPMDEDKPESTTSSLEMLATTR
LIKKAERKKTERMTYFIAAVMSSFGITSMAIIAVYYRFYWQMKGGEVPASEMFATFALAVGAAVGMEFWARWAHRALWHD
SLWNMHESHHKPREGAFELNDVFAIINAVPAIGLLYYGFFNNGLVPGLCFGAGLGITMFGMAYMFVHDGLVHKRFPVGPI
ANVPYLRKVAAAHQLHHTDKFKGVPYGLFLGPKELEEVGGKEELEKEISRRIRLYNKGSSTS
>PaCrtZ0_Viridip_VVB15636.1_Arabis_nemorensis
MATGLSSIAVTLKPLNRSFCSSNSRINHPIFNAVFPPSLRFNGFRRRKILTVCFVIEEREQSSPMDDDIPESTSSPEILA
TSRILKKAEKKKSERFTYLIAAVMSSFGITSMAIMAVYYRFSWQMKGGEVPVSEMFGTFALSVGAAVGMEFWARWAHRAL
WHASLWNMHESHHKPREGAFELNDVFAIVNAVPAIALLHYGFFNKGLVPGLCFGAGLGITVFGIAYMFVHDGLVHKRFPV
GPIANVPYLRKVAAAHQLHHTNKFKGVPYGLFLGPKEVEEMGGKEELEKEINLRIKLYNKGSTS
>PaCrtZ0_Viridip_CAE6236712.1_Arabidopsis_arenosa
MAAGLSTIAVTLKPLNRSCFSANHPISATVFPPSLRFNAFRRRKILTVCFVVEERKQSSPMDDKPESTTSSSEILMTSRL
LKKAEKKKSERFTYLIAAVMSSFGVTSMAIMAVYYRFSWQMKGGEVPLSEMFGTFALSVGAAVGMEFWARWAHRALWHDS
LWNMHESHHKPREGAFELNDVFAIINAVPAIGLLYYGFFNKGLVPGLCFGAGLGITVFGMAYMFVHDGLVHKRFPVGPIA
NVPYLRKVAAAHQLHHTDKFKGVPYGLFLGPKEVEEVGGKEELEKEISRRIKLYNKGSSTS
>PaCrtZ0_Viridip_KAG7537651.1_Arabidopsis_suecica
MAARLSPIAVTLKPLTRLNHPISAAVFPPSLRFNGFRRRKILTVCFVVEERKQSSPMDDKPESTTSSSEILMTSRLLKKA
EKKKSERFTYLIAAVMSSFGVTSMAIMAVYYRFSWQMKGGEVPLSEMFGTFALSVGAAVGMEFWARWAHRALWHDSLWNM
HESHHKPREGAFELNDVFAIINAVPAIGLLYYGFFNKGLVPGLCFGAGLGITVFGMAYMFVHDGLVHKRFPVGPIANVPY
LRKVAAAHQLHHTDKFKGVPYGLFLGPKARIYNTFSKI
>PaCrtZ0_Viridip_GBF98825.1_Raphidocelis_subcapitata
MPSPCSMVLSTRGVALARAPGSARIAAAPCPRGLVGLARTRIVRAGAAEGYEPSISGSGAGVAGACAPSASTSVARGGED
AARAARVRARAAARRREQMTYKFSAIAATLGIGGVALFATYQRFSFLYSRDGATLPWLDMACTLALVAGGMFGMEMWARW
AHKALWHDFEPGWAWHKSHHEPRVGPFETNDIYAVINAVPAMGLCLYGFLTPTLLGSLSFGAGLGITLFGWAYVFVHDGL
VHRRFPTGPIADLPYMRRVMVAHKVHHSERYGGVPFGLFFGPQELEAIGAGAELDRLVAEMDKAPARVN
>PaCrtZ0_Viridip_VDD21825.1_Brassica_oleracea
MAAGLSSLSVTLKPLNHSFSSSNSRLKHHRISAAVFPPSRRFNVFQRRTVCFVLEEQKQSSPMDDKPESTSSPDILTTSR
LLKKAERKKSERFTYLIAAMMSSFGVTSMAIMAVYYRFSWQMKGGEVPLSEMFGTFALSVGAAVGMEFWARWAHRVLWHA
SLWNMHESHHKPREGAFELNDVFAIINAVPAIGLLYYGFFDKGLVPGLCFGAGLGITMFGIAYMFVHDGLVHKRFPVGPI
ANVPYLRKVAAAHQLHHTDKFKGVPYGLFLGPKAMEEVGGKEELEKEISRRIKLYNKGSTS
>PaCrtZ0_Viridip_CAH2070219.1_Thlaspi_arvense
FFIKSLRAPSMAAGLSTIAVTLKPLNRSFSSSTSRLNHPTSAAVFPPSLRFNGFRRWKVLTLCFVVEEREQSSPMEDRPE
STSSPEILTTSRLLQKAERKKSERFTYLIAAMMSSFGITSMAIMAVYYRFSWQMKGGEVPVSEMFGTFALSVGAAVGMEF
WARWAHKALWHASLWNMHESHHRPREGAFELNDVFAIINAVPAIGLLYYGFFNKGLAPGLCFGAGLGITVFGIAYMFVHD
GLVHKRFPVGPIANVPYLRKVAAAHQLHHTDKFKVLGMVQEVEEVGGKEELDKEISRRIKLYNKGSIL
>PaCrtZ0_Viridip_KAG2280766.1_Brassica_carinata
MAAGLSSLSVTLKPLNHSFSSSNPRLKHHRISAAVFPPSRRFNVFQRRTVCFVLEEQKQSSPMDDKPESTSSPDILTTSR
LLKKAERKKSERFTYLIAAMMSSFGVTSMAIMAVYYRFSWQMKGGEVPLSEMFGTFALSVGAAVGMEFWARWAHRVLWHA
SLWNMHESHHKPREGAFELNDVFAIINAVPAIGLLYYGFFDKGLVPGLCFGAGLGITMFGIAYMFVHDGLVHKRFPVGPI
ANVPYLRKVAAAHQLHHTDKFKGVPYGLFLGPKAMEEVGGKEELEKEISRRIKLYNKGSTS
>PaCrtZ0_Viridip_CAH8279390.1_Arabidopsis_lyrata
MAAGLSSIAVTLKPLTRLNHPISAAVFPPSLRFNGLRRRKILTICFVVEERKQSSPMDDKPESTTSSSEILMTSRLLKKA
EKKKSERFTYLIAAVMSSFGITSMAIMAVYYRFSWQMKGGEVPLSEMFGTFALSVGAAVGMEFWARWAHRALWHDSLWNM
HESHHKPREGAFELNDVFAIINAVPAIGLLYYGFFNKGLVPGLCFGAGLGITVFGMAYMFVHDGLVHKRFPVGPIANVPY
LRKVAAAHQLHHTDKFKGVPYGLFLGPKEVEEVGGKEELEKEVSRRIKLYNKGSSTS
>PaCrtZ0_Viridip_KAG7537650.1_Arabidopsis_suecica
MAARLSPIAVTLKPLTRLNHPISAAVFPPSLRFNGFRRRKILTVCFVVEERKQSSPMDDKPESTTSSSEILMTSRLLKKA
EKKKSERFTYLIAAVMSSFGVTSMAIMAVYYRFSWQMKGGEVPLSEMFGTFALSVGAAVGMEFWARWAHRALWHDSLWNM
HESHHKPREGAFELNDVFAIINAVPAIGLLYYGFFNKGLVPGLCFGAGLGITVFGMAYMFVHDGLVHKRFPVGPIANVPY
LRKVAAAHQLHHTDKFKGVPYGLFLGPKEVEEVGGKEELEKEISRRIKLYNKGSSTS
>PaCrtZ0_Viridip_CAA0409363.1_Arabidopsis_thaliana
MAAGLSTIAVTLKPLNRSSFSANHPISTAVFPPSLRFNGFRRRKILTVCFVVEERKQSSPMDDDNKPESTTSSSEILMTS
RLLKKAEKKKSERFTYLIAAVMSSFGITSMAIMAVYYRFSWQMKGGEVSVLEMFGTFALSVGAAVGMEFWARWAHRALWH
DSLWNMHESHHKPREGAFELNDVFAITNAVPAIGLLYYGFFSKGLVPGLCFGAGLGITMFGMAYMFVHDGLVHKRFPVGP
IANVPYLRKVAAAHQLHHTDKFKGVPYGLFLGPKEVEEVGGKEELEKEISRRIKLYNKGSSTS
>PaCrtZ0_Viridip_KAG7533956.1_Arabidopsis_thaliana_x_Arabidopsis_arenosa
MAAGLSPIAVTLKPLTRLNHPISAAVFPPSLRFNGFRRRKILTVCFVVEERKLSFPMDDNKPESTTSSSEILMTSRLLKK
AEKKKSERFTYLIAAVMSSFGITSMAIMAVYYRFSWQMKGGEVPLSEMFGTFALSVGAAVGMEFWARWAHRALWHDSLWN
MHESHHKPREGAFELNDVFAIINAVPAIGLLYYGFFNKGLVPGLCFGAGLGITVFGMAYMFVHDGLVHKRFPVGPIANVP
YLRKVAAAHQLHHTDKFKGVPYGLFLGPKEVEEVGGKEELEKEISRRIKLYNKGSSTS
>PaCrtZ0_Viridip_KAF3780027.1_Nymphaea_thermarum
MTASVSAAAASTTCRLDRIPVVGRSPGRGTECVLFVRRPERRLGLRRLTVRFVVEERREMAGAQVKNREEEAGGEPEARG
VEEAGNEGLGLTIPVVNERMLERAARKKKERATYLLAAVMSSLGITSMAAAAVYYRFSWHMEGGEVPVAEMFGTFALSIG
AAVGMEFWARWAHRALWHASMWSVHESHHRPREGPFEMNDVFAIINAVPAIALMGFGFFNKGLVPGLCFGAGLGITVFGI
AYMFVHDGLVHRRFPVGPIANVPYFRRVAAAHQLHHAEKFDGVPYGLFLGPKELEDVGGLEELEKEINKRIKAYTSRLLV
GAEDTTSSEKLES
>PaCrtZ0_Viridip_XP_013618437.1_Brassica_oleracea_var._oleracea
MAAGLSSISVTLKPLNHSFSSSNPRLKHHRISAAVFPPSRRFNVFQRRTVCFVLEEQKQSSPMDDKPESTSSPDILTTSR
LLKKAERKKSERFTYLIAAMMSSFGVTSMAIMAVYYRFSWQMKGGEVPLSEMFGTFALSVGAAVGMEFWARWAHRVLWHA
SLWNMHESHHKPREGAFELNDVFAIINAVPAIGLLYYGFFDKGLVPGLCFGAGLGITMFGIAYMFVHDGLVHKRFPVGPI
ANVPYLRKVAAAHQLHHTDKFKGVPYGLFLGPKEVEEVGGKEELEKEISRRIKLYNKGSTS
>PaCrtZ0_Viridip_XP_010442795.1_Camelina_sativa
MAAGLSTIPVTLKPLTRYSFSSNQPISTAVFPPSPRLNSFKRRKILTVCFVVEERKQSFPMDEDKPESTTSSLEMLARTR
LIKKAERKKTERMTYFIAAVMSSFGITSLAIIAVYYRFYWQMKGGEVPASEMFGTFALAVGAAVGMEFWARWAHRALWHD
SLWNMHESHHKPREGAFELNDVFAIINAVPAIGLLYYGFFNKGLVPGLCFGAGLGITMFGMAYMFVHDGLVHKRFPVGPI
ANVPYLRKVAAAHQLHHTDKFKGVPYGLFLGPKELEEVGGKEELEKEISRRIRLYNKGSSTS
>PaCrtZ0_Viridip_XP_042037874.1_Salvia_splendens
MSAGTSAPVSSLALFQFKHSSFLAPKSTSLAAPPSLLPPSVSRKKPNLTVCFLLKNEKLTELEIRDAAENQSGGEAEEER
IASAARLAEKLSRKESERSTYLIAALMSSLGITSMAAAAVYSRFSWQMEGGEVPYVEMFGTLALVVGAVVGMEMWARWAH
RALWHDSLWHMHESHHRPREGPFELNDVFAIINAVPAISLMYYGFINKGLIPGLCFGAGVGITIFGMAYMFVHDGLVHKR
FPVGPIADVPYLRTIAAAHQIHHSDKFDGVPFGLFLGPEELEKVGGLGELDKEIGRRIKLSNK
>PaCrtZ0_Viridip_XP_009119803.1_Brassica_rapa
MSLSSFTNLPSMAAALSSIAVTLKPLNCSFSSSNSRLSHHPISAAVFPPSLRFNTFRRCKNITICFVIEDQKQSCPDILT
TSRLEKEERKKSERFTYLIAAMMSSFGITSMAIMSVYYRFYWQMKGVEVPVSEMFGTFAFSIGAVVGMEFWARWAHEALW
HASLWNMHESHHKPREGAFELNDVFAIINAVPAIGLLYYGFFNKGLVPGLCFGAGLGITVFGMAYMFVHDGLVHKRFPVG
PIANVPYFRKVAAAHQLHHTDKFKGVPYGLFLGPKEVEEVGGKEELEKEISRRIKSYNKGSTS
>PaCrtZ0_Viridip_KAG2310410.1_Brassica_carinata
MAAGLSSLAVTLKPLNHSFSSSNSRLNHHRISAAVFPPSLRFNGFRRRKILTVCFVLEEQRQSSPMDDIPESTRSHDILT
TSRLLKKAERKKSERFTYLIAAIMSSFGITSMAIMAVYYRFSWQLKGGEMPVSEMFGTFALSVGAAVGMEFWARWAHRAL
WHASLWNMHESHHKPREGAFELNDVFAIINAVPAIVLLYYGFFNKGLVPGLCFGAGLGITVFGIAYMFVHDGLVHKRFPV
GPIANVPYFRKVAAAHQLHHTDKFEGVPYGLFLGPKEVEEVGEKEELEKEITRRIKLYNKGSTS
>PaCrtZ0_Viridip_AVK93178.1_Brassica_oleracea_var._viridis
MAAALSSISVTLKPLNHSFSSSNPRLKHHRISAAVFPPSRRFNVFQRRTVCFVLEEQKQSSPMDDKPESTSSPDILTTSR
LLKKAERKKSERFTYLIAAMMSSFGVTSMAIMAVYYRFSWQMKGGEVPLSEMFGTFALSVGAAVGMEFWARWAHRVLWHA
SLWNMHESHHKPREGAFELNDVFAIINAVPAIGLLYYGFFDKGLVPGLCFGAGLGITMFGIAYMFVHDGLVHKRFPVGPI
ANVPYLRKVAAAHQLHHTDKFKGVPYGLFLGPKEVEEVGGKEELEKEISRRIKLYNKVSTS
>PaCrtZ0_Viridip_UAJ74778.1_Buddleja_davidii
MAAGMSVATTSRTVLHLKHTPFLGPKPTSLVTLLSPSVLKFHRILRYKRRNPSFRVCFVLEDEKLSSLTRLGEISDSERE
SGEERERRVSAAARVVEKAARKKSERFTYLVAAVMSSLGITSMAVLAVYYRFAWQMEGGEVPYAEMFGTFALSYGAAVGM
EFWARWAHKALWHASLWHMHESHHKPREGPFELNDVFAIINAVPAIALLYYGFFNKGLIPGLCFGAGLGITVFGMAYMFV
HDGLVHRRFPVGPIANVPYFRRVAAAHQLHHSEKFDGVPYGLFFGPQELEEVGGLEELDKEVNRRIKLSKTQ
>PaCrtZ0_Viridip_KAG2299143.1_Brassica_carinata
MAAVLSSTPVTLKPLNCSFSSSDSRLSHHHVSATVFPPSLRLNTFRRCKNITICFVIEDEKQSSPDILTTSRLEKAERKK
SERFTYLIAAMMSSFGITSMAIMSVYYRFYWQLKGGEVPVSEIFGTFAFSFGAVVGMEFWARWAHEALWHASLWNMHESH
HKPREGAFELNDVFAIINAVPAIGLLYYGFFNKGLVPGLCFGAGLGITVFGMAYMFVHDGLVHKRFPVGPIANVPYLRKV
AAAHQEVEKVGGKEDLEKEISRRIKSYNKGSTS
>PaCrtZ0_Viridip_CAF2378851.1_Brassica_napus
MAAGLSSLSVTLKPLNHSFSSSNSRLKHHRISAAVFPPSRRFNVFQRRTVCFVLEEQKQSSPMDDKPESTSSPDILTTSR
LLKKAERKKFERFTYLIAAMMSSFGVTSMAIMAVYYRFSWQMKGGEVPLSEMFGTFALSVGAAVGMEFWARWAHRVLWHA
SLWNMHESHHKPREGAFELNDVFAIINAVPAIGLLYYGFFNKGFVPGLCFGAGLGITMFGIAYMFVHDGLVHKRFPVGPI
ANVPYLRKVAAAHQLHHTDKFKGVPYGLFLGPKAMEEVGGKEELEKEISRRIKLYNKGSTS
>PaCrtZ0_Viridip_CAD5334707.1_Arabidopsis_thaliana
MAAGLSTIAVTLKPLNRSSFSANHPISTAVFPPSLRFNGFRRRKILTVCFVVEERKQSSPMDDDNKPESTTSSSEILMTS
RLLKKAEKKKSERFTYLIAAVMSSFGEVSVLEMFGTFALSVGAAVGMEFWARWAHRALWHDSLWNMHESHHKPREGAFEL
NDVFAITNAVPAIGLLYYGFFNKGLVPGLCFGAGLGITMFGMAYMFVHDGLVHKRFPVGPIANVPYLRKVAAAHQLHHTD
KFKGVPYGLFLGPKEVEEVGGKEELEKEISRRIKLYNKGSSTS
>PaCrtZ0_Viridip_XP_013609622.1_Brassica_oleracea_var._oleracea
MSLSSFINLPSMAAALSSIAVTLKPLNCFFSSSNSRLSHHPISAAVFPPSLRFNTFRRCKNITICFVIEDQKQSCPDILT
TSRLEKEERKKSERFTYLIAAMMSSFGITSMAIMSVYYRFYWQMKGGEVPVSEMFGTFAFSIGAVVGMEFWARWAHEALW
HTSLWNMHESHHKPREGAFELNDVFAIINAVPAIGLLYYGFFNKGLVPGLCFGAGLGITVFGMAYMFVHDGLVHKRFPVG
PIANVPYFRKVAAAHQLHHTDKFKGVPYGLFLGPKEVEEVGGKEELEKEISRRIKSYNKVSTS
>PaCrtZ0_Viridip_MQL74636.1_Colocasia_esculenta
MTTAVASSLGVHSVRRGSGFCDPSRPVGNFVCSFDPLLFSGHGPRLGSRTGGRGDPDPLHFGRGARKAVAPCCAVPEDWK
RADVGVGAAAEGGIGLEGAVALGASAARVAERQARKKAQRYTYLAGAVMSSVGITSLAVAAVGSRFFWQLDGAEVPLTET
LSTFALAVSAVVGMEFWARWAHRELWHNTLWSMHESHHRPRDGPFELNDIFAIVNAVPAISLISYGFSNRGLLPGLCFGA
GIGITLYGMAYMIIHDGLGHRRLPVGPLGNVPYLRRVVAAHQIHHSGKLDGVPFGLFLGPEEVEEVGGTEELQKEINRRI
ASARV
>PaCrtZ0_Viridip_KAF8061312.1_Scenedesmus_sp._PABB004
MALTMRTSLAGRVAPSAARRSSVVVRAASRPTWYPGATPPKHLDGSMLGDYGFDPLRLGTNPENLKYYREGELTNGRWAM
AAVAGILFTDLVGLPKFWLAGAEEYPIDNKVLLAIEVVVMAILEGKRYEGYKKTGETGFLGSFPFDPMGMRSEKTKLNEL
KNGRLAMLAFIGFCSQAAVRGKGPIDCLKDHIADPWNNNIYTSSVGKETCVTVALLCVWPIIIEATKSLNKGKPESVPLF
PWNQPWKAEPLRRLAAATVAWPWEADVSGECASTFGVSLQWTSGAGAVACFTLVQAGGSLASLCPTTAWSLERVDVLGMG
LEMGGPPHAAAAQPRPRAAGRRAGAHPAGRAAPRRARARRAAPCGAGTACAGSVASATLYNASAGGGASDVTGGVTYAAP
GASRVLNLTTRLDLSTANGSRVCLSLGGACPSINYLCSAGAATTTCRTCARRGRGAARAARRAPRAPRPQLYAPAAGGSA
AMVIGGNLSLSGVTVTPLGPALMPAGASAARRAALNGSLAFTRLGGGLAGGLAVPVAGNFSLRRAINWTFDPAAGAAGAF
TSGVYDWSGGLALAPDPFDDDAWRPGAPPSRRLAGARPGASGGGGAAAAGAELLPVVGRVAVVEWGSADGSGGPARGGAA
GSGAPAGDDGSISVWGPFVPGRGVNASCWGGVACRPGDGGPQRGFPEAPAPPRPPAPPPRAPTPRGGAALPALRWLAPAG
GVLGGLLAAALLAWAVVPAPSQELGEEPAAAGERASAGAEDQQGVEQERKGDRWPAQEEQQPRGCAGHELQLPGSARLTA
EGLDDQARQLPLPACEPFRPRRLSQLEAAAAAAAAGNRAPAVPARWAEAAALATGGAEAARATRVQPGWSLPAAAGGAQS
MTTAARRNAVGQAGAGGEQRPPPPSRGGLLGVLRRLLGSTSAGSSRLGSAAGSARSTAEAPPGRALARDAGSVSRGSSRT
VSRDDVQLLCAEPGGGGLQGWASDGPVGGGSGRPLPSPLAAMPRCASADVVAAGAGAGAADRVPLLRRLARRSAPQLADG
GGGAPAAPALAWAATAPAAAAGPRLSRQTRALGLQDAAARPASPRQPPRHSAGAVAPLAEASPAQNLVVGPSLQPPGPQL
PGDETFAWDDAGDWGDARDGDAGGDAPAAAAGEAGGASVDAAPASEPQQSLGADVQQLAENLEFAKRTATRRLARRRQQL
TYQVSAIAATTGVSALAVLATYYKFSRHMAGPDAAFPWIDMAGTLALVVGGVVGMEMWARWAHRALWHDFAPGWSLHKSH
HEPRVGPFEANDVYALVNAAPAIGLCLYGFLSPTLPGSLAFGAGLGITLFGIAYMFVHDGLVHKRFPTGPIAELPYMKRV
TVAHRLHHSEKYGGVPWGLFLGPQELEAIGAGPELDRLVEEMESKSLSPSRR
>PaCrtZ0_Viridip_XP_048603489.1_Brassica_napus
MAAGLSSLSVTLKPLNHSFSSSNSRLKHHRISAAVFPPSRRFNVFQRRTVCFVLEEQKQSSPMDDKPESTSSPDILTTSR
LLKKAERKKFERFTYLIAAMMSSFGVTSMAIMAVYYRFSWQMKGGEVPLSEMFGTFALSVGAAVGMEFWARWAHRVLWHA
SLWNMHESHHKPREGAFELNDVFAIINAVPAIGLLYYGFFNKGFVPGLCFGAGLGITMFGIAYMFVHDGLVHKRFPVGPI
ANVPYLRKVAAAHQLHHTDKFKGVPYGLFLGPKEVEEVGGKEELEKEISRRIKLYNKGSTS
>PaCrtZ0_Viridip_EFJ12773.1_SELMODRAFT_14977_Selaginella_moellendorffii
SRIKAERSTYLFAAVASTVGITTLAAASVYYRFVWQMQVGEVPVLEMFGTFSLAFGAAVGMEFWARWAHKALWHASLWDM
HESHHRPREGPFELNDVFAIVNAVPAIALLAYGFFNKGLFPGLCFGAGLGITVFGMAYMFVHDGLVHRRFPVGPIANVPY
FQKVAAAHKLHHADLFQGVPYGLFLGPKELEEVGGSEELER
>PaCrtZ0_Viridip_XP_001698698.1_Chlamydomonas_reinhardtii
MMLASRPAVALGARAQPQVLRPTLVPRPGMVSNLRLQPVKVADPIVASETSQVMEAPQEKKLSEFELKRLERKQQRAQEA
ATYKFSAIAATVLVLSIAVVATYYRFAWHFAEDGDLPVDEMAATLLLVFGGMFGMEMYARFAHKVLWHDFEPGWALHKSH
HEPRTGPFELNDIYAVANALPAMALCAYGFFTPHVIGGVCFGAGLGITLFGIAYMFFHDGLVHRRFPVGPIANLPYMKRI
MVAHQIHHTNKFGGVPFGMFLGVQELEAVPGGKEELDKLMADLEAREAAAAKAAGSS
>PaCrtZ0_Viridip_EFJ13935.1_Selaginella_moellendorffii
MSSSNCGASSSRAARARRFVLAAAGREQGGNAGEQLALPKSEIVKEPRSSLREVASSSSSRIKAERSTYLFAAVASTVGI
TTLAAASVYYRFVWQMQVGEVPVLEMFGTFSLAFGAAVGMEFWARWAHKALWHASLWDMHESHHRPREGPFELNDVFAIV
NAVPAIALLAYGFFNKGLFPGLCFGAGLGITVFGMAYMFVHDGLVHRRFPVGPIANVPYFQKVAAAHKLHHADLFQGVPY
GLFLGPKELEEVGGSEELERVMNLRKKAQT
>PaCrtZ0_Viridip_GFH17396.1_Haematococcus_lacustris
MPSQRQPLAQVLRVAAPDTEAVESSRVQPSVGAGNQQTADDALQQLDRSIALRRAQRKREQLTYQAAAIAASVGISSLAI
LATYTRFSMHITSDGEMPWSDLLGTLSLVAGGAFGMEMYARYAHKALWHESPLGWLLHKSHHTPRTGPFEANDLFAIING
LPAMLLCYYGFWEPGMVGASCFGAGLGITLYGMAYMFIHDGLVHRRFPTGPISDLPYMKRLTVAHQIHHSGKYDGAPWGM
FLGPQELEAIPGATEELDRLVADLDWSKRRV
>PaCrtZ0_Viridip_GFH15113.1_Haematococcus_lacustris
VQPSVGAGNQQTADDALQQLDRSIALRRAQRKREQLTYQAAAIAASVGISSLAILATYTRFSMHITSDGEMPWSDLLGTL
SLVAGGAFGMEMYARYAHKALWHESPLGWLLHKSHHTPRTGPFEANDLFAIINGLPAMLLCYYGFWEPGMVGASCFGAGL
GITLYGMAYMFIHDGLVHRRFPTGPISDLPYMKRLTVAHQIHHSGKYDGAPWGMFLGPQELEAIPGATEELDRLVADLDW
SKRRV
>PaCrtZ0_Viridip_UAW09502.1_Haematococcus_lacustris
MALSKMQPMGVQGRRIALPRDISRPQMPSQRQPLAQVLRVAAPDTEAVESSRVQPSVGAGNQQTADDALQQLDRSIALRR
AQRKREQLTYQAAAIAASVGISSLAILATYTRFSMHITSDGEMPWSDLLGTLSLVAGGAFGMEMYARYAHKALWHESPLG
WLLHKSHHTPRTGPFEANDLFAIINGLPAMLLCYYGFWEPGMVGASCFGAGLGITLYGMAYMFIHDGLVHRRFPTGPISD
LPYMKRLTVAHQIHHSGKYDGAPWGMFLGPQELEAIPGATEELDRLVADLDWSKRRV
>PaCrtZ0_Viridip_KAJ9521810.1_Haematococcus_lacustris
MALSKMQPMGVQGRRIALPRDISRPQMPSQRQPLAQVLRVAAPDTEAVESSRVQPSVGAGNQQTADDALQQLDRSIALRR
AQRKREQLTYQAAAIAASVGISSLAILATYTRFSMHITSDGEMPWSDLLGTLSLVAGGAFGMEMYARYAHKALWHESPLG
WLLHKSHHTPRTGPFEANDLFAIINGLPAMLLCYYGFWEPGMVGASCFGAGLGITLYGMAYMFIHDGLVHRRFPTGPISD
LPYMKRLTVAHQIHHSGKYDGAPWGMFLGPQELEAIPGATEELDRLVADLDWSKRRVRGTTK
>PaCrtZ0_Viridip_KAG0457077.1_Vanilla_planifolia
MASSFSFASTRIPSSVLPATGGGYVLLMDSLRTPRSLQSTANTTELAIRPLLRRPNRNAALCFVLKKEGEAGPLSADMAK
SEKGISARSAQKRAERQIYLFAAMMSSLGFTSMAAAAVYYRFAMQTEGLEIPLVEMVGTFSLAVGATVGMEYWARWAHRA
LWHASLWHMHKSHHRPRDGPFELNDIFAVINAAPAVCLLAFGFFNRGLIPSLCFGAGLGITLFGMAYMFVHDGLVHRRFP
VGPIANVPYFRRVAAAHQLHHADKFGGVPHGLFLGPAELEDVGGGEELQKEINRRTKVYDKASDGSI
>PaCrtZ0_Viridip_KAG7605827.1_Arabidopsis_thaliana_x_Arabidopsis_arenosa
MAAGLSTIAVTLKPLNRSSFSANHPISTAVFPPSLRFNGFRRRKILTVCFVVEERKQSSPMDDDNKPESTTSSSEILMTS
RLLKKAEKKKSERFTYLIAAVMSSFGITSMAIMAVYYRFSWQMKGGEVSVLEMFGTFALSVGAAVGMEFWARWAHRALWH
DSLWNMHESHHKPREGAFELNDVFAITNAVPAIGLLYYGFFNKGLVPGLCFGAGLGITMFGMAYMFVHDGLVHKRFPVGP
IANVPYLRKVAAAHQLHHTDKFKGVPYGLFLGPKEVEEVGGKEELEKEISRRIKLYNKGSSTS
>PaCrtZ0_Viridip_NP_200070.1_2_Arabidopsis_thaliana
MAAGLSTIAVTLKPLNRSSFSANHPISTAVFPPSLRFNGFRRRKILTVCFVVEERKQSSPMDDDNKPESTTSSSEILMTS
RLLKKAEKKKSERFTYLIAAVMSSFGITSMAIMAVYYRFSWQMKGGEVSVLEMFGTFALSVGAAVGMEFWARWAHRALWH
DSLWNMHESHHKPREGAFELNDVFAITNAVPAIGLLYYGFLNKGLVPGLCFGAGLGITMFGMAYMFVHDGLVHKRFPVGP
IANVPYLRKVAAAHQLHHTDKFKGVPYGLFLGPKEVEEVGGKEELEKEISRRIKLYNKGSSTS
>PaCrtZ0_Viridip_KAJ9521373.1_Haematococcus_lacustris
MALSKMQPMGVQGRRIALTRDISRPQMLSQRQPLAQVLRVAAPDTEAVESSQVQPSVGAGNQQTADDALQQLDREQLTYQ
AAAIAASVGISSLAILATYTRFSMHITSDGEMPWSDLLGTLSLVAGGAFGMEMYARYAHKALWHESPLGWLLHKSHHTPR
TGPFEANDLFAIINGLPAMLLCYYGFWEPGMVGASCFGAGLGITLYGMAYMFIHDGLVHRRFPTGPISDLPYMKRLTVAH
QIHHSGKYDGAPWGMFLGPQELEAIPGATEELDRLVADLDWSKRRV
>PaCrtZ0_Viridip_KAG2426606.1_Chlamydomonas_incerta
MMLASRPAVALGARSQPQVLRPTLVARPGLVANLRLQPVKVADPIVASETSHQVMMEAPQERKLSEFELMRLERKKQRAQ
EAATYKFSAIAATVLVLSIAIVATYYRFAWHFAEDGDLPVDEMVATLLLVFGGMFGMEMYARFAHKVLWHDFQPGWALHK
SHHEPRTGPFELNDIYAVANAVPAMALCAYGFFTPHVIGGVCFGAGLGITLFGIAYMFFHDGLVHRRFPVGPIANLPQMK
RILVAHQIHHTNKFGGVPFGMFLGPQELEAVPGGREELDRLMADLEAREAEAAAKAGSA
>PaCrtZ0_Viridip_CAF2323767.1_Brassica_napus
MSLSSFTNLPSMAAALSSIAVTLKPLNCSFSSSNSRLSHHPISAAVFPPSLRFNTFRRCKNITICFVIEDQKQSCPDILT
TSRLEKEERKKSERFTYLIAAMMSSFGITSMAIMSVYYRFYWQMKGVEVPVSEMFGTFAFSIGAVVGMEFWARWAHEALW
HASLWNMHESHHKPREGAFELNDVFAIINAVPAIGLLYYGFFNKGLVPGLCFGAGLGITVFGMAYMFVHDGLVHKRFPVG
PIANVPYFRKVAAAHQLHHTDKFKGVPYGLLICMVWGWFWMVQEVEEVGGKEELEKEISRRIKSYNKGSTS
>PaCrtZ0_Viridip_XP_017246058.1_Daucus_carota_subsp._sativus
MAARLSVGLFRVGKYEIQVPKQMTAVKTIRELSPSFIGLRLGNKRKLSMCFAVEENESPVAAAEAEESSRELERKIIESF
TVAGGNRAEERMARKKTERFTYLVAAVMSSFGITSMAVFAVYSRFAWQMEGGEVPHSEMLATFSLAFGAAVGMEYWARWA
HKALWHDSLWHMHESHHKPREGAFELNDVFAIINAVPAIALLAYGFFHKGLFPGLCFGAGLGITVFGMAYMFVHDGLVHK
RFPVGPVANVPYLRKVAAAHQLHHMEKFNGVPFGLFLGPQELEQVGGNEELEKEINRRIKSSN
>PaCrtZ0_Viridip_ACX49331.1_Zea_mays
GGEVPVIETLGTFALSVGAAVGMEFWARWAHRALWHASLWHMHESHHRPREGPFELNDVFAIVNAAPAISLLAYGFFHRG
LVPGLCFGAGLGITLFGMAYMFVHDGLVHRRFPVGPIADVPYFRRVAASHKIHHMDKFGGVPYGLFLGPKELEEVGGLDE
LVSSPVSEATDTEDAGEEKTRPVVCVVRTSVFMGQSVPNEF
>PaCrtZ0_Viridip_ACX49264.1_Zea_mays
GGEVPVIETLGTFALSVGAAVGMEFWARWAHRALWHASLWHMHESHHRPREGPFELNDVFAIVNAAPAISLLAYGFFHRG
IVPGLCFGAGLGITLFGMAYMFVHDGLVHRRFPVGPIADVPYFRRVAASHKIHHMDKFGGVPYGLFLGPKELEEVGGLDE
LVSSPVSEATDTEDAGEEKTRPVVCVVRTSVFMGQSVPNEF
>PaCrtZ0_Viridip_CAC06712.1_Narcissus_pseudonarcissus
MAVWISAAPPALAISSAPRIRRVILFSPLHSRQIGWPPIRNRRKRSKSTVFFASDVDVGKSNGGDGIVDKIERLKKQEQL
MISKSRTTERMERKRSERTTYLIAAMMSSLGITSMAIVSVYYRFAWQMEEGEIPVTEMLGTFALSVGAAVGMEFWARWAH
RALWHASLWHMHESHHKPRDGPFELNDVFAVINAVPAISLLYYGFFNRGLVPGLCFGAGLGITLYGMAYMFVHDGLVHRR
FPVGPIADVPYFRRVAAAHRIHHTEKFNGVPYGLFLGPKELEEVGGEEELEKLIKRRIEINSRSLDVK
>PaCrtZ0_Viridip_XP_047321565.1_Impatiens_glandulifera
MAVGFSIASLHVFRLTQNAFFGSEPKLILNPASTSILLSSPIRRQFDLVVPYSVRRKNSTMVSFVAGNAKSDYTIKDPNK
EGGGEDEGEEDKVDEVERQISSARLEEKLARKQSERFTYLVAAVMSTFGITSMAVMAVYYRFHWQMEGGEIPYSEMFGTF
ALSVGAAVGMEFWARWAHKALWHASLWNMHESHHRPREGAFELNDVFAIINAVPAIALLYYGFFNKGLIPCFSFGAGLGI
TVFGMAYMFVHDGLVHKRFAVGPIANVPYLRKVAAAHQLHHSEKFDGVPYGLFLGPKELEEVGGLDELEKEINRRIKLAK
KTP
>PaCrtZ0_Viridip_KAJ8768591.1_Erythroxylum_novogranatense
MAASISATSSSLLYCFQRCYFASIESKSMSLNLATHLQRKAFALGKRQRLVICSVTEQRKEEGGNAVYEGDYLSGDHVAV
NKKYVREYSSLVEMRLARKRSERYTYLVAAILSSFGISLMALMSVYYRFSWQVEGGEVPILELFGTCALSVGAAVGMEYW
ARWAHKALWHSSLWNMHESHHRPRNGAFELNDVFAVINAVPAIALMSYGFYNKGLVPGLCFGAGLGITMFGMAYMFVHDG
LVHRRFPVGPVANVPYLRRVAAAHQFHHSEKFGGVPYGLFLGPQEVEAAGGTEELAKEVQRRIKQSQRN
>PaCrtZ0_Viridip_ACX49512.1_Zea_mays
GGEVPVIETLGTFALSVGAAVGMEFWARWAHRALWHASLWHMHESHHRPREGPFELNDVFAIVNAAPAISLLAYGFFHRG
IVPGLCFGAGLGITLFGMAYMFVHDGLVHRRFPVGPIADVPYFRRVAASHKIHHMDKFGGVPYGLFLGPKELEEVGGLDE
LVSSPVSEATDTEDAGEEKTRVVRTSVFMGQSVPNEF
>PaCrtZ0_Viridip_KAF9685856.1_Salix_dunnii
MASATAISTPPNSLARHSGQSSLLASKPNSLTNRSHFKTKGFDWKNKTLNISSFMEKKAEDFVEVRNDKKEPAPDDVKRV
SRVEEKLQRKKSQRYTYLVAAILSSAGITSMAAVAVYYRFSLQMEDGEFPLLEMFGTFALSVGAAVGMEFWARWAHRALW
HASLWHMHESHHRPREGPFELNDVFAIINAVPAIALFSYGWFNRGLVPGLCFGAGLGITVFGIAYMFVHDGLVHRRFPVG
PIANVPYLRRAAAAHQLHHEGKFGGVPYGLFLGPNELEEVGGLDELNKEVQRRIKKI
>PaCrtZ0_Viridip_KAG7612751.1_Arabidopsis_suecica
MAAGLSTIAVTLKPLNRSSFSANHPISTAVFPPSLRFNGFRRRKILTVCFVVEERKQSSPMDDDNKPESTTSSSEILMTS
RLLKKAEKKKSERFTYLIAAVMSSFGITSMAIMAVYYRFSWQMKGGEVSVLEMFGTFALSVGAAVGMEFWARWAHRALWH
DSLWNMHESHHKPREGAFELNDVFAITNAVPAIGLLYYGFFNKGLVPGLCFGAGLGITMFGMAYMFVHDGLVHKRFPVGP
IADVPYLRKVAAAHQLHHTDKFKGVPYGLFLGPKEVEEVGGKEELEKEISRRIKLYNKGSSTS
>PaCrtZ0_Viridip_CAI5491829.1_Closterium_sp._Naga37s-1
MPNTRSPQTAKGSTLDEPIPLEDEKIKIAAAVAESLPAAASAGLSETALERKRRRQSERSTYQLAAIASSVGVTFLAVGA
VWYRFVFQTQGETVPIEEVVGTVALVIGAAVGMEFWARWAHDALWHGSLWSMHKSHHEPREGAFELNDVFAIINAVPAIA
LIAYGFFNPGLVPGLCFGAGLGITVFGMAYMFVHDGLVHRRFPVGPIADVPYLKRVAAAHQVCLPCPASIGGRLKGNTSI
PSGFIADAPNLKRVAAAHQLHHADKFNGVPFGLFLGPGELERVGGLSDLEELLAARQGGEGKKQ
>PaCrtZ0_Viridip_GFH07023.1_Haematococcus_lacustris
QAAGVGDEHSADVALQQLDRAIAERRARRKREQLSYQAAAIAASIGVSGIAIFATYLRFAMHMTVGGAVPWGEVAGTLLL
VVGGALGMEMYARYAHKAIWHESPLGWLLHKSHHTPRTGPFEANDLFAIINGLPAMLLCTFGFWLPNVLGAACFGAGLGI
TLYGMAYMFVHDGLVHRRFPTGPIAGLPYMKRLTVAHQLHHSGKYGGAPWGMFLGPQELKHIPGAAEEVERLVLELDWSK
R
>PaCrtZ0_Viridip_XP_024545834.1_Selaginella_moellendorffii
MGAYSMLTVPYKLRILGGLERSLLPSLHSVMMSSSNCGASSSRAARARRFVLAAAGREQGGNAGEQLALPKSEIVKEPRS
SLREVASSSSSRIKAERSTYLFAAVASTVGITTLAAASVYYRFVWQMQGSGEVPVLEMFGTFSLAFGAAVGMEFWARWAH
KALWHASLWDMHESHHRPREGPFELNDVFAIVNAVPAIALLAYGFFNKGLFPGLCFGAGLGITVFGMAYMFVHDGLVHRR
FPVGPIANVPYFQKVAAAHKLHHADLFQGVPYGLFLGPKELEEVGGSEELERVMNLRKKAQT
>PaCrtZ0_Viridip_QPI34816.1_Haematococcus_lacustris
MLSKLQSISVKARRVELARDITRPKVCLHARRSLVRLRVAAPQTEEAVGTVQAAGVGDEHSADVALQQLDRAIAERRARR
KREQLSYQAAAIAASIGVSGIAIFATYLRFAMHMTVGGAVPWGEVAGTLLLVVGGALGMEMYARYAHKAIWHESPLGWLL
HKSHHTPRTGPFEANDLFAIINGLPAMLLCTFGFWLPNVLGAACFGAGLGITLYGMAYMFVHDGLVHRRFPTGPIAGLPY
MKRLTVAHQLHHSGKYGGAPWGMFLGPQEPKHIPGAAEEVERLVLELDWSKR
>PaCrtZ0_Viridip_XP_019246720.1_Nicotiana_attenuata
MAAGSASSQTICFNHNPILAPKPTTTSPPVLFFSPLTRNFGGTNYLRCRRKPKLTVCFVLENENLNAQSEIIEAKEIEVK
IEEQRSAARLAEKLARKRSERFTYLVAAVISSLGITSIAVLAVYYRFSWQMEGGEVSFSEMFGTFALSFGAAVGMEFWAI
WAHKALWHDSLWHMHESHHKPREGAFELNDVFAITNAIPAIALLAYGFFNKGLIPGLYFGAGLGITVFGMAYMFVHDGLV
HKRFPVGPIANVPYFRRIAAAHQLHHSEKFDGVPYGLFLGPKELEEVEGVEELEKEVNRRIKNSKGL
>PaCrtZ0_Viridip_XP_012852277.1_Erythranthe_guttata
MAASFAGAATTTTTTTSNTVVKHIPYFGPKPTSLVTPSLLLSPSVLKFHRILTLKKKKPKLAICFVLEDKTKTLSTSTSS
SGGGGTQLEFPDSSGEQSVDQISAAAARVAEKLARKKSERSTYLIAAVMSSLGITSMAIVAVYYRFAWQMEGGEIPYAEM
FGTFLLAVGAAVGMEMWARWAHEALWHASLWHMHESHHKPREGAFELNDVFAITNAVPAIALLYYGFYTKGLIPGLCFGA
GLGITVFGMAYMFVHDGLVHRRFPVGPIANVPYFRRVAAAHQLHHSEKFNGVPYGLFLGPKELEEVGGLEELDREVSRRI
KMSKNL
>PaCrtZ0_Viridip_XP_024515817.1_Selaginella_moellendorffii
MGAYSMLTVPYKLRILGGLERSLLPSLHSVMMSSSNCGASSSRAARARRFVLAAAGREQGGNAGEQLALPKSEIVKEPRS
SLRGVASSSSSRIKAERSTYLFAAVASTVGITTLAAASVYYRFVWQMQGSGEVPVLEMFGTFSLAFGAAVGMEFWARWAH
KALWHASLWDMHESHHRPREGPFELNDVFAIVNAVPAIALLAYGFFNKGLFPGLCFGAGLGITVFGMAYMFVHDGLVHRR
FPVGPIANVPYFQKVAAAHKLHHADLFQGVPYGLFLGPKELEEVGGSEELERVMNIHKKAQT
>PaCrtZ0_Viridip_ACF85370.1_Zea_mays
MSSLGVTSMAVAAVYYRFSWQMEGGEVPVIETLGTFALSVGAAVGMEFWARWAHRALWHASLWHMHESHHRPREGPFELN
DVFAIVNAAPAISLLAYGFFHRGIVPGLCFGAGLGITLFGMAYMFVHDGLVHRRFPVGPIADVPYFRRVAASHKIHHMDK
FGGVPYGLFLGPKELEEVGGLDELVSSPVSEATDTEDAGEEKTRPVVCVVRTSVFMGQSVPNEF
>PaCrtZ0_Viridip_QLC28621.1_Haematococcus_lacustris
MLSKLQSISVKARRAELARDITRPKVCLHAQRCSLVRLRVAAPQTEGAVGTVQAAGAGDEHSADVALQQLDRAIAERRAR
RKREQLSYQAAAIAASIGVSGIAIFATYLRFAMHMTVGGAVPWGEVAGTLLLVVGGALGMEMYARYAHKAIWHESPLGWL
LHKSHHTPRTGPFEANDLFAIINGLPAMLLCTFGFWLPNVLGAACFGAGLGITLYGMAYMFVHDGLVHRRFPTGPIAGLP
YMKRLTVAHQLHHSGKYGGAPWGMFLGPQELQHIPGAAEEVERLVLELDWSKR
>PaCrtZ0_Viridip_UAW09501.1_Haematococcus_lacustris
MLSKLQSISVKARRAELARDITRPKVCLHAQRCSLVRLRVAAPQTEEAVGTVQAAGAGDEHSADVALQQLDRAIAERRAR
RKREQLSYQAAAIAASIGVSGIAIFATYLRFAMHMTVGGAVPWGEVAGTLLLVVGGALGMEMYARYAHKAIWHESPLGWL
LHKSHHTPRTGPFEANDLFAIINGLPAMLLCTFGFWLPNVLGAACFGAGLGITLYGMAYMFVHDGLVHRRFPTGPIAGLP
YMKRLTVAHQLHHSGKYGGAPWGMFLGPQELQHIPGAAEEVERLVLELDWSKR
>PaCrtZ0_Viridip_XP_027103699.1_Coffea_arabica
MAAGIAVAAGAQTVCFRVNSFLTRKPTSLVADSLTFSPLAQQFSTTRRHRRKPRLTVCFVLEDEELKAQLVTSEEEARER
EKAMAKRISDARTAEKLARKRSERFTYLVAAVMSSFGITSMAVLAVYYRFVWQMEGGEVPYSEMFGTFALSVGAAVGMEF
WARWAHKALWHASLWHMHESHHRPREGPFELNDVFAIINAVPAIALLSYGFFHKGLIPGLCFGAGLGITVFGMAYMFVHD
GLVHKRFPVGPIANVPYFRRVAAAHQLHHSDKFNGVPFGLFLGPKELEKVGGLEELEKEINRRIKLRKGS
>PaCrtZ0_Viridip_ACX49362.1_Zea_mays
GGEVPVIETLGTFALSVGAAVGMEFWARWAHRALWHASLWHMHESHHRPREGPFELNDVFAIVNAAPAISLLAYGFFHRG
LVPGLCFGAGLGITLFGMAYMFVHDGLVHRRFPVGPIADVPYFRRVAASHKXHHMDKFGGVPYGLFLGPKELEEVGGLDE
LVSSPVSEATDTEDAGEEKTRPVVCVVRTSV
>PaCrtZ0_Viridip_ABA43903.1_Coffea_arabica
MAAGIAVAAGAQTVCFRVNSFLTRKPTSLVADSLTLSPLAQQFSTTRRHRRKPRLTVCFVLEDEELKAQLVTSEEEARER
EKAMAKRISDARTAEKLARKRSERFTYLVAAVMSSFGITSMAVLAVYYRFVWQMEGGEVPYSEMFGTFALSVGAAVGMEF
WARWAHKALWHASLWHMHESHHRPREGPFELNDVFAIINAVPAIALLSYGFFHKGLIPGLCFGAGLGITVFGMAYMFVHD
GLVHKRFPVGPIANVPYFRRVAAAHQLHHSDKFNGVPFGLFLGPKELEKVGGLEELEKEINRRIKLRKGS
>PaCrtZ0_Viridip_ACX49287.1_Zea_mays
GGEVPVIETLGTFALSVGAAVGMEFWARWAHRALWHASLWHMHESHHRPREGPFELNDVFAIVNAAPAISLLAYGFFHRG
IVPGLCFGAGLGITLFGMAYMFVHDGLVHRRFPVGPIADVPYFRRVGASHKIHHMDKFGGVPYGLFLGPKELEEVGGLDE
LVSSPVSEATDTEDAGEEKTRPVVCVVRTSVFMGQSVPNEF
>PaCrtZ0_Viridip_VAI24577.1_Triticum_turgidum_subsp._durum
MSSLGITSMAAAAVYYRFAWQMEGGEIPVTEMLGTLALSVGAAVGMEFWARWAHRALWHASLWDMHESHHLPRDGPFELN
DVFAIVNAVPAMALLAFGFFNRGLLPGLCFGAGLGITLFGMAYMFVHDGLVHRRFPVGPIENVPYFRRVAAAHQIHHMDK
FDSVPYGLFLGPKVSSRSAALVSGLMLSIHGRIN
>PaCrtZ0_Viridip_XP_009766565.1_Nicotiana_sylvestris
MAAGSASSQTICFNHNPILAPKPTTTSPPVLFFSPLTRNFGKTNLQCRRKPKMTACFVLENEKLNTHSDIIEAKQMGVKN
EEQRSDARLAEKLARKRSERFTYLVAAVMSSLGITSMAVLAVYYRFSWQMEGGEVSFSEMFGTFALSFGAAVGMEFWAIW
AHKALWHDSLWHMHESHHKPREGAFELNDVFAITNAVPAIALLAYGFFNKGLIPGLCFGAGLGITVFGMAYMFVHDGLVH
KRFPVGPIANVPYFRRIAAAHQLHHSEKFDGVPYGLFLGPKELEEVGGNEELEKEVNRRIKNSEGL
>PaCrtZ0_Viridip_KAJ9513324.1_QJQ45_001374_Haematococcus_lacustris
MLSKLQSISVKARRAELARDITRPKVCLHAQRCSLVRLRVAAPQTEEAVGTVQPGHGPRISVLKCTEQQAAGAGDEHSAD
VALQQLDRAIAERRARRKREQLSYQAAAIAASIGVSGIAIFATYLRFAMHMTVGGAVPWGEVAGTLLLVVGGALGMEMYA
RYAHKAIWHESPLGWLLHKSHHTPRTGPFEANDLFAIINGLPAMLLCTFGFWLPNVLGAACFGAGLGITLYGMAYMFVHD
GLVHRRFPTGPIAGLPYMKRLTVAHQLHHSGKYGGAPWGMFLGPQELQHIPGAAEEVERLVLELDWSKR
>SyneCrtR_Fungi_KAI8607841.1_Chytriomyces_sp._MP71
MIRKRPMAAAIVFLAAALGPAVAILKPKKQSRSNSDTIDVTVTPRTQPQKRVSIVAAEDLKNPKIAWPTILLFVTALAGA
SGSAYAGWKGKIHPVAAIAIQSICQFVLFTPAHDATHSAIGKGRYKWMNNLIGRVYGWTILAPFGALRYCHLQHHKNTNI
EHHDPDMWASGGTLPRVFLPFFWMTQDLHYYTVYLPRIFTRPKAEVVESISTLFVLYGLVVYGFRKGYGEKIVLHWLLPL
RLSVMMLAFSFDYVPHRPHKVDIKANPYLATTKIDGLFSKDDVNLDWLILFQNYHNIHHLYPTIPFYNYKKIWVKYEKEL
LVLGTPVGHFISTDPWFAKPRG
>SyneCrtR_Fungi_KAG0238625.1_Actinomortierella_wolfii
MTAVQINASLVSSTSEIVTSPTKAAKVVGGSDFKVKRLSLLTSDDLRTPLIAWPTVAVSTSSLAVWSSILYYGAYKRKFP
AWVSFPFMTAAIFAAFTPVHDATHYSVAKGPYKAFVNELVGTLSGIPLMLPFGAYRQLHLLHHRFVNDPERDPDHWDATG
PNILRPFKWFFPDIFWVKDALTGKVKRPQVLEGLFFYVVFFAALRKMHQKDMAYVKYWLAPMKAAHWLLVWLFAYVPHKM
GEANGNIYKTTSVTGGVLRSNGLNLAIPLLNQHLHNIHHLYPQLPFTHYSAIWRKHKDALIEAGTEIHPVYSRENSWI
>SyneCrtR_Fungi_KAG0225878.1_Actinomortierella_wolfii
MAAVQINASLVSNTTEVVTSPTKAAKVVGGSDLKVKRLSLLTSDDLRTPLIAWPTVAVSASSLAVWSSILYFGAYKRKFP
AWVSFPFMTAAIFAAFTPVHDATHYSVAKGPCKAFVNELVGTLSGIPLMLPFGAYRQLHLLHHRFVNDPERDPDHWDATG
PNILRPFKWFFPDVFWVKDALTGKVKRPQVLEGLFFYVVFFAALRKMHQKDMAYVKYWLAPMKAAHWLLVWLFAYVPHKM
GEANGNIYKTTSVTGGVLRSNGLNLAIPLLNQHLHNIHHLYPQLPFTHYSAIWRKHKDALIEAGTEIHPVYSHENSWI
>SyneCrtR_Fungi_KAF9975163.1_Actinomortierella_ambigua
MSATKTDASLVSTTAEITTSPTKAVKIAEDGIRVKRLSLLTPDDLRTPLVAWPTIAVSAGSLAVWASVLYYGAHKRMIPA
WLSFPVMTAAIFASFTPVHDATHYSVAKGKFKVVVNELIGTLSGIPLMLPFGAYRQLHLQHHRYVNIPDKDPDHWDATGP
NILRPFKWFFPDVFWVKDAMMGRVKQPQVFQGLVFYAFFFAALRKMHQKDMAYVKYWLAPMKMAHWLLVWLFAYVPHKMG
EASGNIYKTTSVTGGVLRSDGLNLAIPLLNQHLHNIHHLYPQLPFTHYSAIWRKHKDALIRAGTETHPVYSHENKWL
>SyneCrtR_Fungi_KAF9903092.1_Linnemannia_zychae
MTVSIEQLDAQVEVEEEEVEDTLTDNEDNEEQTAKSTSATNASRGPLLSPTKAANQATTAAETAAPATRVKRLALISSED
LKTPTIAVPTIAVAVGSVSVWATLMYYGAYKKKISSLLSFPLMTAAIFASFTPVHDGTHSSIAKGKYKVPVNNLVGYFSG
IPLMLPFGVYRQLHLLHHRHVNTDDDPDIWDSQGPMVVRAIKWFFPDVFWIKRVLEGKVKNPKMFDAALFYLSIFWALKK
MNDKNMSFVKYWLIPQRAAYWLLVWLFAYVPHRPDGDQKFNQKDNVYKTTSVTGGILNSNGFNLAIPLLNQHLHNIHHLY
PQLPFTRYGNIWAKHKDALIAAGTETHPVYEAKKDWAWNETIDGRKK
>SyneCrtR_Fungi_KAF9928966.1_Linnemannia_zychae
MTEIAEQYVATVVEEEDVEDTLSDVEEDTKATTTITAPNGVANGKAEVVLSPTMAAKQASTSGSTRVKRLALISSEDLKT
PTIAIPTIAVALGSVGVWASILYYGGYKKKFSALLSFPVMTAAIFASFTPVHDGTHSSIAKGKYKVPVNNLVGYFSGIPL
TLPFGAYRQLHLLHHRYVNTEDDPDIWDSQGPMVVRAMKWFFPDVFWIRRVLQGKTKYHKIYESCLYYLTIFLFIKKLND
KNVAFVKYWLIPQRAAYWLLMWLFAYVPHRPEGDHQYNQNDNVYKTTSVTGGILNSNGFNLAIPLLNQHLHNIHHLYPQL
PFTRYGAIWAKHKDALIAAGTEIHPVYESKKGWAWNEGFDGRPRQN
>SyneCrtR_Fungi_KAF9165616.1_Actinomortierella_ambigua
MSAAKIDASLLNTTTEIAMTSPTKAAKVIEKGVRVKRLSLLSSEDLRTPLIAWPTIAVSAGSLAVWASILYYGAHKRRVP
AWLSFPVMTAAIFASFTPVHDATHYSVAKGKYKVEINELVGTLSGFPLMIPFGAYRQLHLLHHRYVNEPERDPDHWDATG
PNILRPFKWFFPDFFWVSDAVRGRVKRPQVLQGLVFYAFFFAVLRRMHQKNMAYVKYWLVPLKMAHWLLVWLFAYVPHKM
GEASGNIYKTTSVTGGILRSDGLNLAIPLLNQHLHNIHHLYPQLPFTHYSAIWQKHKDALIGAGTEIHAVYTHENKWL
>SyneCrtR_Fungi_KAG0269103.1_Linnemannia_exigua
MTVSIEQQYVTPVEEEDVEDTLSDNEEEEVGKTIKGAAAFNATTGGGVLLSPTKAVNQSSTTTAAAGELAPATRVKRLAL
ISSEDLKTPTIAVPTIAVAVGSVSVWASLMYFGAYKKKISPLLSFPLMTAAIFASFTPVHDGTHSSIAKGKYKVPVNNLV
GYFSGIPLILPFGVYRQLHLLHHRHVNTEEDPDIWDSQGPMVFRAVKWFFPDFFWIKRIFDGKVKNPKMIDAGLFYLSIF
WVLKKMNDKNMAFVKYWLIPQRAAYWLLVWLFAYVPHRPDGDHQFNQKDNVYKTTSVTGGILNSNGFNLAVPLLNQHLHN
IHHLYPQLPFTRYGTIWAKHKDALIAAGTETHPVYEAKKGWAWN
>SyneCrtR_Fungi_KAF8980100.1_Entomortierella_lignicola
MPGSNQPGSQIDLDTGANDVTGVTLLSPVKAANEVASSKVKRLALISSEDLKTPKIAVPTVAVAAGSIAVWGSVLYYGAY
KKKISSILTFPIMTAACFAAFTPVHDGTHSSIAKGSYKTIVNNLVGNLSGVPLNLPFPVYRQLHLLHHRYTNTEKDPDVW
DAQGPMVFRAFKWFFPDFFWIKSVLSGEIKNPKIIEAALFYFSMFFMMKKMNDKGMAFVKYWLIPQRAAYWLLMWLFAYV
PHRPDGDHQFSAHDNVYKMTSVTGGILNSNGFNLAIPLLNQHLHNIHHLYPQLPFTHYGHIWAKHKDALIAAGTEIHPVY
SAKQGWKWNESLDGSKK
>SyneCrtR_Fungi_KAF9425286.1_Entomortierella_beljakovae
MTEHSSDMKPTSLLLSPTKATSEVTPGKVKRLALISSEDLVTPTIAIPTIAVAAGSLATWGAIIYYGAHKRKISSVLAFP
IMTFACFASFTPIHDGTHYSIAKGPYKKLVNQLVGNISGIPLNIPFPVYRQLHLMHHRYTNTENDPDLWDSQGPMVARCF
KWFFPDYFWIKAVLTGHVKDAKIFKAAVFYLSMVLMMAAMHKKGMAYVKYWLLPQRFAYWFLAWLFAYVPHRPDGDQKFS
ATENIYKMTSVTGGIMRSDGLNLAIPLLNQHLHNIHHLYPHLPFTHYGHIWAKHKDALIAAGTEVHPIYSSKHGWHWDEN
LDGSKKI
>SyneCrtR_Fungi_KAF9207607.1_Haplosporangium_sp._Z_27
MPGSNQPGSQIDLDTGANDVTGVTLLSPVKAANEVASSKVKRLALISSEDLKTPKIAVPTVAVAAGSITVWGSVLYYGAY
KKKISSILTFPIMTAACFAAFTPVHDGTHSSIAKGSYKTIVNNLVGNLSGVPLNLPFPVYRQLHLLHHRYTNTEKDPDVW
DAQGPMVFRAFKWFFPDFFWIKSVLSGEIKNPKIIEAALFYFSMFFMMKKMNDKGMAFVKYWLIPQRAAYWLLMWLFAYV
PHRPDGDHQFSAHDNVYKMTSVTGGILNSNGFNLAIPLLNQHLHNIHHLYPQLPFTHYGHIWAKHKDALVAAGTEIHPVY
SSKQGWKWNESLDGSKK
>SyneCrtR_Fungi_KAH7050840.1_Linnemannia_elongata
MTVDAEQHAAQVRLEEDVEDTLSDTEDSAEATTATMATNGTAGVVLSPTKAANQATASTTVPGQAAPPTRVKRLALISSE
ELKTPTIAVPTIAVAVGSVSVWASILYYGAYKKKFSPLVSFPFMTAAIFASFTPVHDGTHSSIAKGKYKVPVNNIVGYFS
GIPLSLPFGTYRQLHLLHHRHVNTDADPDIWDSQGPMVVRAIKWFFPDYFWIRQVLLKKVKNGKILDASLFYLSIFWFMK
KLNDKNMAFVKYWLIPQRAAYWLLMWLFAYVPHRPDGDRQFNQKDNVYKTTSVTGGILNSNGFNLAVPLLNQHLHNIHHL
YPQLPFTRYGKIWAKHKDALIAAGTETHPVYHAKKDWAWNEPFNGNKK
>SyneCrtR_Fungi_KAF9291026.1_Linnemannia_elongata
MTVDAEQHAAQVRLEEDVEDTLSDTEDSAEATTATMATNGTAGVVLSPTKAANQATASTTIPGQAAPPTRVKRLALISSE
ELKTPTIAVPTIAVAVGSVSVWASILYYGAYKKKFSPLVSFPFMTAAIFASFTPVHDGTHSSIAKGKYKVPVNNIVGYFS
GIPLSLPFGTYRQLHLLHHRHVNTDADPDIWDSQGPMVVRAIKWFFPDYFWIRQVLLKKVKNGKILDASLFYLSIFWFMK
KLNDKNMAFVKYWLIPQRAAYWLLMWLFAYVPHRPDGDRQFNQKDNVYKTTSVTGGILNSNGFNLAVPLLNQHLHNIHHL
YPQLPFTRYGKIWAKHKDALIAAGTETHPVYHTKKDWAWNEPFNGKKK
>SyneCrtR_Fungi_KAG0059693.1_Linnemannia_elongata
MTVDAEQHAAQVRLEEDVEDTLSDTEDSAEATTATMATNGTAGVVLSPTKAANQATASTTIPGQAAPPTRVKRLALISSE
ELKTPTIAVPTIAVAVGSVSVWASILYYGAYKKKFSPLVSFPFMTAAIFASFTPVHDGTHSSIAKGKYKVPVNNIVGYFS
GIPLSLPFGTYRQLHLLHHRHVNTDADPDIWDSQGPMVVRAIKWFFPDYFWIRQVLLKKVKNGKILDASLFYLSIFWFMK
KLNDKNMAFVKYWLIPQRAAYWLLMWLFAYVPHRPDGDRQFNQKDNVYKTTSVTGGILNSNGFNLAVPLLNQHLHNIHHL
YPQLPFTRYGKIWAKHKDALIAAGTETHPVYHAKKDWAWNEPFNGKKK
>SyneCrtR_Fungi_KAG0375028.1_Mortierella_sp._AD032
MTVSIEQQYVTLVEEEDVEDTLSDNEEEEVGKTIKCTATTTVGGVLLSPTKAANQSSATAAAAGEPAPATRVKRLALISS
EDLKTPTIAIPTIAVAVGSVSVWASIMYFGAYKKKISPLLSFPIMTAAIFASFTPVHDGTHSSIAKGKYKVPINNLVGYF
SGIPLILPFGVYRQLHLLHHRHVNTEEDPDIWDSQGPMVFRAFKWFIPDFFWVKRVFDGKLKNPKMIDAGLFYLSIFWVL
KKMNDKNMAFVKYWLIPQRAAYWLLVWLFAYVPHRPDGDHQYNQKDNVYKTTSVTGGILNSNGFNLAVPLLNQHLHNIHH
LYPQLPFTRYGAIWAKHKDALIAAGTETHPVYEAKKGWAWN
>SyneCrtR_Fungi_KAF9156832.1_Linnemannia_schmuckeri
MTVAAEQYVAPVVQEEDVEDTLSDIDDSAEATTTTTITNTTTATSGTGEVLLSPTKAANQAVTTITATGEAAPPTRVKRL
ALVSSEDLKTPTIAVPTIAVAVGSVSVWASILYYGAYKKKFSPLLSFPFMTAAIFASFTPVHDGTHSSIAKGKYKVLVNN
LVGYFSGIPLTLPFGSYRQLHLLHHRHVNTDADPDIWDSQGPMVVRAIKWFFPDFFWIRQILLKKVKNGKILDASLFYLS
IIWFMKKMNDKNMAFVKYWLIPQRAAYWLLVWLFAYVPHRPDGDHQFNQKDNVYKTTSVTGGILNSNGFNLAIPLLNQHL
HNIHHLYPQLPFTRYGKIWAKHKDALIAAGTETHPVYHAKKDWAWNETFDGKKK
>SyneCrtR_Fungi_KAF8948700.1_Haplosporangium_gracile
MTVTAEQYVAPVVQKEDVEDTLSDIEDSAEATTKTTITNTTTATNGTEGVLLSPTKVANQAATTITATGEAALPTRVKRL
ALVSSEDLKTPTIAVPTIAVAVGSVGVWASILYYGAYKKKFSALVSFPVMTAATFASFTPVHDGTHSSIAKGKYKVPINN
LVGYFSGIPLTLPFGSYRQLHLLHHRHVNTDADPDIWDSQGPMLVRAVKWFFPDFFWIKQILQKKVKNGKILDASLFYLS
IIWFIKKMNDKNMAFVKYWLIPQRAAYWLLVWLFAYVPHRPDGDHQFNQKDNVYKTTSVTGGILNSNGFNLAIPLLNQHL
HNIHHLYPQLPFTRYGKIWAKHKDALIAAGTETHPVYNAKKDWAWNETIDGKKT
>SyneCrtR_Fungi_KAF9342019.1_Linnemannia_elongata
MTVDAEHAAQVRLEEDVEDTLSDTEDFAEATTATMATNSTAGVVLSPTKAANQATASTTIPGQAAPPTRVKRLALISSEE
LKTPTIAVPTIAVAVGSVSVWASILYYGAYKKKFSPLVSFPFMTAAIFASFTPVHDGTHSSIAKGKYKVPVNNIVGYFSG
IPLSLPFGSYRQLHLLHHRHVNTDADPDIWDSQGPMVVRAIKWFFPDFFWIRQVLLKKVKNGKILDASLFYLSIFWFMKK
LNDKNMAFVKYWLIPQRAAYWLLTWLFAYVPHRPDGDHQFNQKDNVYKTTSVTGGILNSNGFNLAVPLLNQHLHNIHHLY
PQLPFTRYGKIWAKHKDALIAAGTETHPVYHAKKDWAWNEPFNGNKK
>SyneCrtR_Fungi_KAF9123380.1_Mortierella_sp._14UC
MTVSIEQYVAPMEVEEEDVEDTLSDNEENEEVMVKSTGATNAARGILLSPTKTVSQATTTTAATASAVETTAAGPTTRVK
RLALISSEDLKTPTIAVPTIAVAIGSVAVWASIMYYGAYKKKFSPLLSFPLMTAAIFASFTPVHDGTHSSIAKGKYKVPV
NNLVGYFSGIPLILPFGVYRQLHLLHHRHVNTEEDPDIWDSQGPMVVRAIKWFFPDMFWIKRVGEGKVKNAKILDAALFY
LSVFWALKKMNDKNMAFVKFWLIPQRVAYWLLVWLFAYVPHRPDGDHKYNQKDNVYKTTSVTGGILNSNGFNLAIPLLNQ
HLHNIHHLYPQLPFTRYGTIWAKHKDALIAAGTEIHPAYEAKKDWAWNETFGGRKK
>SyneCrtR_Fungi_OAQ33372.1_Linnemannia_elongata_AG_77
MTVDAEQHAAQVRLEEDVEDTLSDTEDSAEATTATMATNGTAGVVLSPTKAANQATASTTIPGQAAPPTRVKRLALISSE
ELKTPTIAVPTIAVAVGSVSVWASILYYGAYKKKFSPLVSFPFMTAAIFASFTPVHDGTHSSIAKGKYKVPVNNIVGYFS
GIPLSLPFGSYRQLHLLHHRHVNTDADPDIWDSQGPMVVRAIKWFFPDFFWIRQVLLKKVKNGKILDASLFYLSIFWFMK
KLNDKNMAFVKYWLIPQRAAYWLLMWLFAYVPHRPDGDHQFNQKDNVYKTTSVTGGILNSNGFNLAVPLLNQHLHNIHHL
YPQLPFTRYGKIWAKHKDALIAAGTETHPVYHAKKDWAWNEPFNGKKK
>SyneCrtR_Fungi_KAF8929831.1_Haplosporangium_bisporale
MASSSPPSPVPSSSAVFPPSSTIVPRNAIRRNNSTPAVQTITSIVDSPERTKTRVSSRVSMDSFDRAKFFRSAVSGTTEA
ISPSPSSVGRTRHKKTSSSPSVLTSPPLAPTTSPFVFPGTPALSSTSKENDVEPLNLGDAAATLEPPVQCPPSITRSFFG
NFSANTTPATTPPASPALRASAKKTLDNLTPPPSPSLLTRSKAYIPSIPRPSPLMPFRAAQKVVSSVTSVGTGLLPSKEQ
LGSIPVAGRILKHPVMDSTLTYIASKTTRRGSQGDARMILPEEVNYRKLNRKLVDQSITLSALAIEREEQSKYMDDEAGD
DAFELYLAAIATLMHALPIETCDPLRREAFESQLRSFLDDNHLEPTDKDSNSNNKKLRRSRRRRHRHHRDQATSLIDHYS
STTGFGDGKTAAKQQPNPSDPKRSRRHRRGHQRTPSGSLGNTIINTAIESAIRLKQSPIPDVIRTCFRVSGAVLAKVDER
FHLQEKAWQISKQSIEKAIELDEQYAIHEVVTETLFATVTGLVKAGIAYKETPSYATVQASLPSNQAALLPRPSRNSGKK
SAPKSGSMLSMPSVLSRRYSIIKEEEEEDDQDRRKAFEGQDPESDDYDSEYSTESSSSSSSRFSSEGSDRSSPSSMGDLE
GEGAVDMGPYADIRNKMDLFMALKAPVPETQLLEPVTDTPSVAVLEEIEDTLSDSEDYNVDDPSYPSTSSSAPEITGIIL
SPSKAASSSSSSSSSTTPKKVKRLALISSDELKTPTIAVPTIAVATGSLLVWGSILYVGAHKRWVSPVLTFPIMTAACFA
SFTPVHDATHSSVAKGVYKKPVNNMVGYLSGLPLKLPFGIYRQLHLLHHRYTNTDKDPDVWDSRGPMVLRCIKWFFPDFF
WMKSILGGEVPNARVGESLVYYLGVLLMIQKFHQRGMAYVKYWLIPQRAAYWLLMWLFAYVPHRADGDHEQYTATDNIYK
MTNVTGGILRSDGLNLAIPLLNQHLHNIHHLYPQLPFTRYGAIWRKHKDALIAAGTEIHPVYAKNQGWRWKEKLDGTRK
>SyneCrtR_Fungi_KAF9372055.1_Podila_verticillata
MSSKPRRSSPQAILPEHKHYIHSPPKNEMNDNLGRYRSRSHGSQAPPMASSSPPSPVPSSSAVFPPSSTIVPRNAIRRNN
STPAVQTITSIVDSPERTKTRVSSRVSMDSFDRAKFFRSAVSGTTEAISPSPSSVGRTRHKKTSSSPSVLTSPPLAPTTS
PFVFPGTPALSSTSKENDVEPLNLGDAAATLEPPVQFPPSITRSFFGNFSANTTPATTPPASPALRASAKKTLDNLTPPP
SPSLLTRSKAYIPSIPRPSPLMPFRAAQKVVSSVTSVGTGLLPSKEQLGSIPVAGRILKHPVMDSTLTYIASKTTRRGSQ
GDARMILPEEVNYRKLNRKLVDQSITLSALAIEREEQSKYMDDEAGDDAFELYLAAIATLMHALPIETCDPLRREAFESQ
LRSFLDDNHLEPTDKDSNSNNKKLRRSRRRRHRHHRDQATSLIDHYSSTTGFGDGKTAAKQQPNPSDPKRSRRHRRGHQR
TPSGSLGNTIINTAIESAIRLKQSPIPDVIRTCFRVSGAVLAKVDERFHLQEKAWQISKQSIEKAIELDEQYAIHEVVTE
TLFATVTGLVKAGIAYKETPSYATVQASLPSNQAALLPRPSRNSGKKSAPKSGSMLSMPSVLSRRYSIIKEEEEEDDQDR
RKAFEGQDPESDDYDSEYSTESSSSSSSRFSSEGSDRSSPSSMGDLEGEGAVDMGPYADIRNKMDLFMALKAPVPETQLL
EPVTDTPSVAVLEEIEDTLSDSEDYNVDDPSYPSTSSSAPEITGIILSPSKAASSSSSSSSTTPKKVKRLALISSDELKT
PTIAVPTIAVATGSLLVWGSILYVGAHKRWVSPVLTFPIMTAACFASFTPVHDATHSSVAKGVYKKPVNNMVGYLSGLPL
KLPFGIYRQLHLLHHRYTNTDKDPDVWDSRGPMVLRCIKWFFPDFFWMKSILGGEVPNARVGESLVYYLGVLLMIQKFHQ
RGMAYVKYWLIPQRAAYWLLMWLFAYVPHRADGDHEQYTATDNIYKMTNVTGGILRSDGLNLAIPLLNQHLHNIHHLYPQ
LPFTRYGAIWRKHKDALIAAGTEIHPVYAKNQGWRWKEKLDGTRK
>SyneCrtR_Fungi_KAF9099557.1_Mortierella_sp._AD031
MTVTAEQYSAAVLVGVAEEDVEDTLSDNEPATTINGKPLNSTNPTTTPTTTTPSPPTKVKRLALISSEDLKTPTIAVPTI
AVALGSIAVWASVLYYGAYKKKFSPLVTFPVMTAACFASFTPVHDGTHSSIAKGKYKVPVNNIIGYLNGVPLILPFGVYR
QLHLLHHRFVNTQNDPDIWDSQGPMAVRAIKWFFPDFFWIKQVFSGKIKDPKILDASLFYLSMFWLMKKMNNKGMDFVKY
WLIPQRAAYWLLVWLFAYVPHRPEGDHQYSQNDNVYKTTSVTGGILNSNGFNLAIPLLNQHLHNIHHLYPQLPFTRYGAI
WAKHKDALIAAGTEVHPVYESKKSWAWNEGFNGRQKK
>SyneCrtR_Fungi_KAF9109331.1_Mortierella_sp._AM989
MTEALQPRYTNSPESQVGSDTSAIALPGAALLSPAEAAKEVAPTKVKRLALISSEDLRTPTIAVPTIAVAAGSLAVWGSV
LYYGAYKKKVSSILTFPIMTAACFASFTPVHDGTHSSIAKGPYKKSINNLVGYLSGIPLSLPFEVYRQLHLLHHRYTNTE
KDPDVWDSQGPMVFRAFKWFFPDYFWIKTVLSGKVKGANIPKAFLYYLGVILMAKKMNDKGMAFVKYWLLPQRAAYWLLM
WLFAYVPHRPDGEHQFNANDNVYKMTNVTGGILNSDGFNLAVPLLNQHLHNIHHLYPQLPFTHYGHIWAKHKDALIAAGT
EIHPVYSTKQGWKWDEGLDGARK
>SyneCrtR_Fungi_KAG0263367.1_Mortierella_polycephala
MSLNGTQSVPYSLEDIIAAEGKSKDGAQKFALLSPAKATKVATTSPKVKRLSLITSEDLRTPTVALPTIAVSVISFAVWG
SVLYYGAYKRKVSPVLTFPVMTAACFASFTPVHDATHSSVAKGAYKKPINNLVGYFSGIPLNLPFGVYRQLHLLHHRYTN
TDRDPDVWDARGPMVVRFIKWFFPDVMWMRIALTDRVKDAKILDAVLFYLGMFWMMKKMNDKNMAFVKYWLIPQRAAYWL
LMWLFAYVPHRPDGDRQYSATDNVYKMTNVTGGILNSNGFNLAIPLLNQHLHNIHHLYPQLPFTRYGAIWAKHKDALIAA
GTEIHPVYSSKQGWKWDESLDGSKRQ
>SyneCrtR_Fungi_KAG0028267.1_Podila_clonocystis
MTPVPETQHLEPIADTPSVVVLEEVEDTLSDSEDYIVESPSHNSTSSSAPEIKGIILSPSKAASSCSSSATGTPKKVKRL
ALISSEELRTPTIAVPTIAVAAGSLLVWGSVLYAGAYKRWVSPVLTFPIMAAACFASFTPVHDAAHSSVAKGVYKKPVNN
LVGYLSGLPLSLPFGVFRQLHLLHHRYTNTDKDPDVWDSRGPMVVRFIKWFFPDFFWLKSVLSGQVPNARIGESALYYLG
IMFIMRQFHKQGMGFVKYWLIPQRAAYWLLMWLFAYVPHRADGDHEQYSATDNIYKMTNVTGGIMRSDGLNLAIPMLNQH
LHNIHHLYPQLPFTRYGAIWRKHKDALITAGTEIHPLYSKNQGWRWDEKLDGTRPKQ
>SyneCrtR_Fungi_KAF9108596.1_Mortierella_sp._GBA35
MTVTAEQYSAAVLVGVAEEDVEDTLSDNEPATTINGKPLNSTNPTTTPTTTTPSPPTKVKRLALISSEDLKTPTIAVPTI
AVALGSIAVWASVLYYGAYKKKFSPLVTFPVMTAACFASFTPVHDGTHSSIAKGKYKVPVNNIIGYLNGVPLILPFGVYR
QLHLLHHRFVNTQSDPDIWDSQGPMAVRAIKWFFPDFFWIKQVFSGKIKDPKILDASLFYLSMFWLMKKMNNKGMDFVKY
WLIPQRAAYWLLVWLFAYVPHRPEGDHQYSQNDNVYKTTSVTGGILNSNGFNLAIPLLNQHLHNIHHLYPQLPFTRYGAI
WAKHKDALIAAGTEVHPVYESKKSWAWNEGFNGRQKK
>SyneCrtR_Fungi_KAF9547353.1_Mortierella_hygrophila
MAVAVEQHVAQVKEEDVEDTLSDTEDTTTIATNGTGGVLVSPTEAANQATATTTTVTGEAAPPTRVKRLALISSEDLKTP
TIAVPTIAVAVGSVSIWASVLYYGAYKKKFSPLASFPLMTAAIFASFTPVHDGTHSSIAKGKYKVPINNLVGYFSGIPLA
LPFGSYRQLHLLHHRHVNTEADPDIWDSQGPMVIRSIKWFFPDVFWILQVLQKKVKNGKILDASLFYLSIFWFMKKMNDK
NMAFVKYWLIPQRAAYWLLVWLFAYVPHRPDGDHQFNQKDNVYKTTSVTGGILNSNGFNLAIPLLNQHLHNIHHLYPQLP
FTRYGKIWAKHKDALIAAGTETHAVYNPKKDWAWNETFDGKKK
>SyneCrtR_Fungi_KAF9364354.1_Mortierella_sp._NVP85
MSSSVSENHDDVVVVDVDQILLSPAKAAEKAGVSPGKVKRLSLITSEDLKTPTIAVPTIAVAAGSLAVWGSVLYYGAYKR
KVSPLLTFPIMTAACFASFTPVHDGTHSSIAKGPYKKLINNVVGYLSGIPLNIPFGVYRQLHLLHHRYTNTDKDPDVWDA
RGPMVLRFFKWFVPDYFWIKSVLTGEVKDAKLLDAALFYLTMIWMVRKMSSKGLAVLKYWILPQRTAYWLLMWLFAYVPH
RPDGEHQFNATDNVYKMTNVTGGILNSDGFNLAIPLLNQHLHNIHHLYPQLPFTHYGKIWSKYKNELIAAGTEIHPVYSS
KQDWKWDEGLDGRKRK
>SyneCrtR_Fungi_KAG0311128.1_Linnemannia_gamsii
MTVTAEQYVAQVGEEDVEDTLSDTENSAEATASTTTTTTNGTEGVLLSPTKAANQATTTTATEEAVPPTRVKRLALISSE
DLKTPTVAIPTIAVAVGSVSVWASILYYGAYKKKFSPLVSFPVMTAAIFASFTPVHDGTHSSIAKGKYKVPVNNLVGYFS
GIPLILPFGSYRQLHLLHHRHVNTDADPDIWDSQGPMVVRAIKWFFPDFFWIKQVATKKVKNGKILDATIFYMSILWLIK
KMNDKNMAFVKYWLLPQRAAYWLLVWLFAYVPHRPDGDHQFNQKDNVYKTTSVTGGILNSNGFNLAVPLLNQHLHNIHHL
YPQLPFTRYGKIWAKHKDALIAAGTETHPVYHAKKDWAWNETFDGKKK
>SyneCrtR_Fungi_KAG0296647.1_Linnemannia_gamsii
MTVAAEQPEPHVAQIVEEDVEDTLSDTEDSAEAATSTTTTTNGTGGVLLSPAKAANQATNTTAAGEAAPSTRVKRLALIS
SEDLKTPTIAIPTIAVAAGSVGAWASIMYYGAYKKKFSPLVSFPFMTAAIFASFTPVHDGTHSSIAKGKYKIPVNNLVGY
ISGVPLTLPFGSYRQLHLLHHRHVNTDADPDIWDSQGPMVVRAIKWFFPDFFWIRQILTKKVKNGKILDASIFYLSILWI
FKKMSDKNMSFVKYWLLPQRAAYWLLVWLFAYVPHRPDGDHQFNQKDNVYKTTSVTGGILNSNGFNLAIPLLNQHLHNIH
HLYPQLPFTRYGKIWAKHKDALIAAGTETHPVYEAKKDWAWNETFDGKKK
>SyneCrtR_Fungi_KAG9070087.1_Linnemannia_hyalina
MTAAVEQHVAQVIQEEDVEDTLSDTEDTTTIATNGTGVLLSPTKAANQATATTATTVTGEAAPPTRVKRLALISSEDLKT
PTIAVPTIAVAVGSVSIWASVLYYGAYKKKFSPLVSFPLMTAAIFASFTPVHDGTHSSIAKGKYKVPINNLVGYFSGIPL
VLPFGSYRQLHLMHHRHVNTDADPDIWDSQGPMVIRSIKWFFPDVFWILQILQKKVKNGKIMDASLFYLSIFWFMKKMND
KNMAFVKYWLIPQRAAYWLLVWLFAYVPHRPDGDHQFNQKDNVYKTTSVTGGILNSNGFNLAIPLLNQHLHNIHHLYPQL
PFTRYGKIWAKHKDALIAAGTETHAVYDPKKDWAWNETFDGKKK
>SyneCrtR_Fungi_KAG0302691.1_Dissophora_globulifera
MTSSPSSPVVVPRGFIRRNNSTPTVHTLPSTSVPGRASMDNYDRARFLRSTRADRDFSASVPAITLNKSQQSPPLIPTSP
SSSSSSSLSPPDTLSKMSFVSIPAIVLGNELGPLDLPPSELLHPSSDDIPVIAAVSPTPSASFFFGRRSSSTSNTPIATP
PASPGLRAAATNPSVSPSPSTTPPSSPSPSFLSTWHGRLPMIPRPSPMTPFRAAKKVVNSVTSVGTGLLPSKEQLGSIPV
AGRILMHPVMDSTLTYIASKTTNRRKGAESKVIPPKDVNYFKLNKKLIDQAMTLAALALEREDESKTTCDSLRREAFQSQ
LRGFLKENELEAATEEYDVKQLRRRRRRRHRAYREQASSLIYQHSPLHAATDNSQAGSPPMNSQSSAERSRRHGRSGNRK
DRGRRRYGRDTDASSTLGETIIATAVESAIRLKRSPIPNVVKTCYEASQMIFIKVDERFRLQERAWQLSKQSIEKAIELD
QQYAIHELITETFFATVTGLVKAVIAYKEAPSYSSLKLLSHVEGSTTAFEAKRSRHPQEIPETKWPGTSLRRRYSTIEEE
EEEITGETSEQYEHARRMSSESSSSSSSSSVSSLSYFATTEEERGYESEDEAGSRRSSSDMRRQSLFTSYTLTVENRTEA
PQAPMNRKDEVQTAAIQSHDMTAEAAVTTPKVKRLALITSEDLKTPTIAIPTIAVAAGSLAVWGSVLYYGAHKRKISPVL
SFPIMTAACFASFTPVHDGTHSSIAKGPYKKSVNNLVGYLSGIPLIIPFGVYRQLHLLHHRYTNTDKDPDVWDSRGPMVF
RFFKWFGPDFFWIKSVVLGEIKDAKIMHSVLFYLGIFFMAKKMNDKGMAFVKYWILPQRAAYWLLVWLFAYVPHRPDGEH
QFHANDNVYKMTSVTGGILKSNGLNLAIPLLNQHLHNIHHLYPQLPFTHYGAIWAKHKDALIAAGTETHPIYSAKQGWKW
DEGLDGRKRAK
>SyneCrtR_Fungi_KAF9134896.1_Mortierella_sp._GBA39
MTVAVEQHAAQVIQEEDVEDTLSDTEDSAEATTTTIATNGIGGVLLSPTKAANQATATTATVTGEAAPPTRVKRLALISS
EDLKTPTIAVPTIAVAVGSVSIWASVLYYGAYKKKFSPLVSFPLMTAAIFASFTPVHDGTHSSIAKGKYKVPINNLVGYF
SGIPLVLPFGSYRQLHLLHHRHVNTDADPDIWDSQGPMVIRSIKWFFPDVFWILQILQKKVKNGKILDASLFYLSIFWFM
KKMNDKNMAFVKYWLIPQRAAYWLLVWLFAYVPHRPDGDHQFNQKDNVYKTTSVTGGILNSNGFNLAIPLLNQHLHNIHH
LYPQLPFTRYGKIWAKHKDALIAAGTETHAVYDPKKDWAWNETFDGKKK
>SyneCrtR_Fungi_KAF9585166.1_Lunasporangiospora_selenospora
MTLVGDIEQQSSLPYAIVIGREEDIQSTPQDGEEGSSSSSPILNPTDAVQATAKAATSGENGPKIKRLSLISSEDLKTPT
IAVPTIAVAAGSLAVWGSILYYGAYKRKVSPVLTFPLMTAACFASFTPVHDATHSSVAKGVYKKPVNWLVGYLSGIPLCL
PFSAYRKLHLLHHRYTNTEKDPDVWDAQGPMVARFFKWFFPDGFWIKAVLGGITKGQHLSESAIYYLAMMAMIRKFHTLG
MAYVKYWLIPQRMAYWLLMWLFAYVPHRPDGDHQFSAADNIYKMTNVTGGILRSDGFNLAIPLLNQHLHNIHHLYPQLPF
TRYGAIWSKHKDALIEAGTEIHPVYSSKQGWKWNERLDGTQRNQ
>SyneCrtR_Fungi_KAG0020109.1_Entomortierella_chlamydospora
MTDRTRNAYPFEFQASADDLKGVTLLSSASAAKEVGPTKVKRLALISSEDLKTPTIAIPTIAVAAGSLAVWGSILYYGAH
KRKVSSILTFPIMTAACFAVFTPIHDGTHYSIAKGPYKKVINNLVGNLSGIPLNLPFGVYRQLHLLHHRYTNTEKDPDIW
DSQGNMVLRAVKWFFPDYFWIKAVLSGEVKNAKIIQAALYYLGMIFMMKKMNDKGMAFVKYWLIPQRAAYWLLMWLFAYV
PHRPDGDHQFNANDNIYKMTSVTGGILRSDGFNLAIPLLNQHLHNIHHLYPQLPFTHYGRIWAKHKDALIAGGTEIHPVY
SAKQGWRWDERMDGTRK
>SyneCrtR_Fungi_KAF9175507.1_Mortierella_sp._AD010
MTDQTRNAYPLESQASADDLKGVTLLSPASAVKEVGPTKVKRLALISSEDLKTPTIAIPTIAVTAGSLAVWGSILYYGAH
KRKVSPILTFPIMTAACFAAFTPVHDGTHYSIAKGPYKKVINNLVGNLSGIPLNLPFGVYRQLHLLHHRYTNTEKDPDIW
DSQGNMVLRAVKWFFPDYFWVKAVLSGEIKDPKIIQAALYYVGMIFMMKKMNDKGMAFVKYWLIPQRAAYWLLMWLFAYV
PHRPDGDHQFNANDNIYKMTNVTGGILRSDGFNLAIPLLNQHLHNIHHLYPQLPFTHYGRIWAKHKDALIAAGTEIHPVY
SAKQGWHWDERMDGTRK
>SyneCrtR_Fungi_KAF9183411.1_Haplosporangium_sp._Z_11
MSLSDTQSNPYSPEAVEMVKDSAQKSALLSPVKATNVAAASTKVKRLSLITSEDLRTPTIALPTIAVSVGSFAVWGSVLY
YGAYKKKVSPILTFPVMTAACFASFTPVHDATHSSVAKGPYKKSINNFIGYFSGIPLSLPFGIYRRLHLLHHRYTNTDKD
PDVWDARGPMVVRFFKWFIPDVMWIRMVLTGKVKDAKILDGVLFYLGLIWLMKKMNSKGMAFVKYWLIPQRAAYWLLMWL
FAYVPHRPGGDHQYSATDNVYKMTNVTGGILNSNGFNLAIPLLNQHLHNIHHLYPQLPFTRYGAIWAKHKDALIAAGTEI
HPVYSSKQGWKWDENLDGSKKQ
>SyneCrtR_Fungi_KAG0099680.1_Podila_epicladia
MTPVPETQLLEPITDTLSAVVLEEVEDTLSDSEDYIVDNPSHNCTSSSAPEIKGIILSPSKAASSSSSATGAPKKVKRLA
LISSEELRTPTIAVPTIAVAAGSLLVWGSVLYAGAYKRWVSPVLTFPLMTAACFASFTPVHDATHSSVAKGVYKKPVNNL
VGYLSGLPLNLPFGVYRQLHLLHHRYTNTDKDPDVWDSRGPMVFRFIKWFFPDFFWMKSVLGGDVPNARLGESALYYLGV
LFMMRQFHKRGMAFVKYWLIPQRAAYWLLMWLFAYVPHRADGDHEQYSATDNIYKMTNVTGGILRSDGLNLAIPLLNQHL
HNIHHLYPQLPFTRYGAIWRKHKDALIAAGTEIHPVYSKNQGWRWDEKQDGTRPKRS
>SyneCrtR_Fungi_KAG0054717.1_Gryganskiella_cystojenkinii
MAVDLESRPESPLSLHQKETLADEEEDIEDTLSGVEDEVDLEAVKVVLTPSEAIRASKTQGASTTEPHRVKRLALISSED
LKTPTIAVPTIAVAAGSLATWGSVLYWGAYKKKFSPLVTFPVMTAAIFASFTPVHDGTHSSIAKGKYKKVVNNLIGYLSG
IPLYLPFGTYRQLHLLHHRYTNQPGDPDKWDAEGPMVVRFVKWFFPDFFWMKMVLMGKIPNPKMYHAALFYLAVLGSSLK
MHRRGMDIIKYWLIPQRAAYWLLMWLFAYVPHRPDGDHQFNAKDNVYKMTNVTGGILHSNGVNLAIPLLNQHLHNIHHLY
PQLPFTRYGTIWAKHKDALIAAGTEIHPIYSSTQGWKWNENIDGAPRK
>SyneCrtR_Fungi_KAI9241817.1_Podila_humilis
MTAPVPETQLLEPVTDTPSVAVLEEIEDTLSDSEDYNVDDPSYPSTSSSAPEITGIILSPSKAASSSSSSSSTTPKKVKR
LALISSDELKTPTIAVPTIAVATGSLLVWGSILYVGAHKRWVSPVLTFPIMTAACFASFTPVHDATHSSVAKGVYKKPVN
NMVGYLSGLPLKLPFGIYRQLHLLHHRYTNTDKDPDVWDSRGPMVLRCIKWFFPDFFWMKSILGGEVPNARVGESLVYYL
GVLLMIQKFHQRGMAYVKYWLIPQRAAYWLLMWLFAYVPHRADGDHEQYTATDNIYKMTNVTGGILRSDGLNLAIPLLNQ
HLHNIHHLYPQLPFTRYGAIWRKHKDALIAAGTEIHPVYAKNQGWRWKEKLDGTRK
>SyneCrtR_Fungi_KFH67875.1_Podila_verticillata_NRRL_6337
MTAPVPETQLLEPVTDTPSVAVLEEIEDTLSDSEDYNVDDPSYPSTSSSAPEITGIILSPSKAASSSSSSSSSTTPKKVK
RLALISSDELKTPTIAVPTIAVATGSLLVWGSILYVGAHKRWVSPVLTFPIMTAACFASFTPVHDATHSSVAKGVYKKPV
NNMVGYLSGLPLKLPFGIYRQLHLLHHRYTNTDKDPDVWDSRGPMVLRCIKWFFPDFFWMKSILGGEVPNARVGESLVYY
LGVLLMIQKFHQRGMAYVKYWLIPQRAAYWLLMWLFAYVPHRADGDHEQYTATDNIYKMTNVTGGILRSDGLNLAIPLLN
QHLHNIHHLYPQLPFTRYGAIWRKHKDALIAAGTEIHPVYAKNQGWRWKEKLDGTRK
>SyneCrtR_Fungi_KAF9353776.1_Mortierella_sp._AD094
MTGRGAYPLESQVEDTGADDLKGVTLLSPTLAAKEVAPTKVKRLALISSEDLKTPTIAIPTIAVAAGSLAVWGSILYYGA
HKRKVSSILTFPIMTAACFAAFTPVHDGTHSSIAKGPYKKVINNLVGNLSGIPLNLPFGVYRQLHLLHHRYTNTEKDPDI
WDSQGNMVFRAFKWFFPDYFWIKAVISGEVKDAKIIQASLYYLGMILMMKKMNDKGMAFVKYWLIPQRAAYWLLMWLFAY
VPHRPDGDHQFNANDNVYKMTNVTGGILRSDGFNLAVPLLNQHLHNIHHLYPQLPFTHYGHIWAKHKDALIAAGTEIHPV
YSAKQGWNWDERMDGTRK
>SyneCrtR_Fungi_KAG9327334.1_Mortierella_alpina
MTTMTAMDGKESEIKDSSEDIMIEESTEGEDDGEELSAKKVTVTRLSRSTTEPVRVKRLSLISSEDLKTPTVAIPTVAVA
AGSLAVWASVLYYGAYKKKFSALLTFPVMTAACFASFTPVHDGTHSSIAKGVHKKTINNLVGYLSGVPLILPFGFYRQLH
LLHHRYTNTDKDPDAWDARGPMVVRFFKWFVPDFFWIRWLLELKIQKPKLLETGLFYLGMTLLMRRMRHQGISRTAILKY
WILPQRTAYWLLVWLFAYVPHRMEGEHKFNAKDNVYKMTNVTGGILNSNGFNLAIPLLNQHLHNIHHLYPQLPFTHYGAI
WAKHKDALIAAGTEIHPGPTSESRVDVTFCFGNTILLALPSLLSVILFIKRGHSLYSRDGKWRRRLPLDRWLYWISLACM
LIACAALITRLVVLDEARSPASTLATAALLVAWLVATGLNYLENQHSTRSSTYIYGFYVICLIASAISIRTMHDIHLTSQ
PQFISFCVYFGAICCGFIAEAWPRRLLADTHTKSHLQGGQSMEKKGQEQEDDVDKPTAFDRANLFSRISFHFLQKVVSLG
YRRPLQDSDIANMMPRHTRTLRSYEFVSAVWGRHVQKRQAANKAPSLLWVVFKAGGWATWSSIVFFALTESAMDYVQPVM
LDVILNYIASFSTDAPQSTSVGVILSIGLFVTSLVASLATGQYYLRGTNLGIELKSGLTSMIYRKSLKLSPGARREATVG
EITNHMSVDAERICHAVTLIPRAISAPVELALGIWLLYRQLGPSAFTGLGVVLLAMPVQGFIGKVLNKAKDKKLEAMDGR
VRLLTEVLSGIKIVKLYAWERSFQKKLETIREKELKHLMHIGTTMAFMLIMYTSLPSLMSLLSFVVYALLGGPGGTRGVM
SAQVVFVSITLFNRLAKPIGTASSIVNQIISLNVAVKRVQGFLLQEEIDDSHMEYQEPSYEGDLEKSASETTLLGAKSDH
DGAVGHERTTTRRPALRIQDGTFSWNNQETTTLTTPGAPLDESALSTTITTTTAGEKETETPATTDSALVRAALRDINFV
VPQGSLTVIMGRVGQGKSSLVSAIIGDMYTIQGRVQIHGRMAYVPQQAWIFNATVRDNIIFGKEFNQELYDKIVRASGLE
PDLKMLPAGEVDQIAVIKDGAIDETGAYEDLMTAQGSFCQLIREYAMKEQKAQEEVAAVEAESSGAGGVKDGGLLEESLK
TAVVSDKGAIDSTAPAAAELADDEDGELIMEEKAAEGSVGFEVFKGYAKATTYLFAFLGPLGFAMSQASQIGISIWLQNW
ASTENNGDQASVGTLLGVYAALVALYILCDTGVNLIILVSAGIRAARILHRNLLQTVMRLPMSFFDTTPVGRIVNRFSSD
MDNVDELVPFNISDFYFFLSSVLGTLVVISFSVPIFMALIPFLVVIYLVLQIYYIRSSRALKRLHSISKSPLYQHFGETL
TGVSTIRAMRVHHQFILDNAIRSDRSSNAFFVFTIAARWLSVRLELLGSIIVLATSLLAVLGREKLGPSMAGLALSYALN
VTFSITYLVTSFTDLQNQLVSVERIQEYTAKKQEAPLDMPRDQQLPESWPSSGKIVFKQYSTRYRQGMDLVIKKISFEVE
PSEKVGIVGRTGAGKSSLTLALFRIIEAANSHWAKASDNAAADSDAEVRTIVHSVE
>SyneCrtR_Fungi_KAI1312630.1_Mortierella_claussenii
MTVTAQTTARVAPEGVCMPPLLNLSKAAAVATTATEAEAIGSKAPAKVKRLSLITSEDLKTPTIAVPTIAVAAVSLVVWG
SVLYFGAYKKRISSIWTFPIMTAACFASFTPVHDGTHSSIAKGVYKKPINNLVGYLSGIPLNLPFGIYRQLHLMHHRYTN
TERDPDIWDSQGPMVLRFFKWFFPDVFWFKTVLTSGLVKDAKVLDAALFYLSMFWMTKKMSDQGMAFVKYWLIPQRAAYW
LLMWLFAYVPHRSDGDHQYNAQDNIYKMTNVTGGILRSDGLNLAVPLLNQHLHNIHHLYPQLPFTHYGRIWTKYKDALIA
AGTEIHPVYSAKQGWKWDEDLDGSRRQRREK
>SyneCrtR_Fungi_KAF9196327.1_Haplosporangium_sp._Z_27
MTSNLQTNANPHSDSEAPSDARFRLSSTTLLSPTEAVDAAPKVKRLSLISSEDLKTPTIAIPTIAVAVGSLAIWGSILYF
GAYKNQFSPIMSFPFMTAACFASFTPVHDGTHYSIAKGHHKKLINHLVGYLSGIPLSLPFGIYRQMHLLHHKHTNTEKDP
DVWGLTGPQWLRSLKWLFSDYFTVKSLVQGEVKNAKTFETVLYYIVTILAIQWMDNKGVDTLRYWIIPQRTAYWLLVWLF
SYIPHRSSGDHLISAKDNIYKTTSAIGGILHSNGFNLAIPLLNQHLHNIHHLYPQLPFTHYGHIWAKHKDALIAAGTEIN
PVYDSKQGWKWDEPLDGSLKKDK
>SyneCrtR_Fungi_KAF9428225.1_Podila_epigama
MTVTLQPETQLLEPATTTSAMAVLEEVEDTLSDSEDFVVSNDYHHQTLPTKEIKGILLSPSNAAATTTAKMGPSKVKRLA
LISSDELKTPTIAVPTIAVAAGSILVWASVLYAGAYKRWVSPVLTFPIMTAACFAAFTPVHDATHSSVAKGVYKKPVNYL
VGSLSGVPLNIPFGVYRQLHLLHHRYTNTDRDPDVWDSRGPMILRFFKWFFPDYFWIKAIINGEVKNPRILEAALFYSAI
ALMCKKFHARGMAYVKYWLIPQRAAYWLLVWLFAYVPHRPDADHDHYSATDNIYKMTNVTGGILRSDGLNLAIPLLNQHL
HNIHHLYPQLPFTRYGAIWAKHKDTLIAAGTEIHPVYSTRQGWRWSEK
>SyneCrtR_Fungi_XP_051410186.1_Gamsiella_multidivaricata
MAITALDRATLPQTRPNAEDVQKNTLRDHSRPFEATETPTRVKRLALITSEDLKTPTIAIPTITVAAGSLAVWAAVLYYG
AYKKKVSAILTFPAMTAACFASFTPVHDGTHSSIAKGVYKKPINNLVGYLSGIPLNIPFGVYRQLHLLHHRHTNTDKDPD
VWDARGPMVLRFFKWFVPDFFWIKAVLMGEVKDAKILDAALFYLSMFWMIKKMNDKGLAFIKYWIIPQRTAYWLLTWLFA
YVPHRPDGGHTYNAKDNVYKMTSVTGGILYSNGLNLAIPLLNQHLHNIHHLYPQLPFTQYGAIWSKHKDALIAAGTEIHP
VYSSTQEWKWDEGLDGRRKLR
>SyneCrtR_Fungi_KAF9310216.1_Podila_horticola
MTPDPETQLLEPITDSPSVVMLEEVEDTLSDSEDYKVDDLSHPSSNSSAPVIKGIILSPSKASSSSSAAGTPKKVKRLAL
ISSEELRTPTIAVPTIAVAAGSLLVWGSVLYAGAHKRWVSPVLTFPIMTAACFASFTPVHDATHSSVAKGVYKKPVNNLV
GYLSGVPLSLPFGVYRQLHLLHHRYTNTDKDPDVWDSRGPMVVRFIKWFFPDFFWFKSVLSGEVPNARLRESALYYLGVF
FMMRQFHKRGMAFVKYWLIPQRAAYWLLMWLFAYVPHRADGDHDQYSATDNIYKMTNVTGGILRSDGLNLAIPLLNQHLH
NIHHLYPQLPFTCYGAIWRKHKDALIAAGTEIHPVYAKNQGWRWDEKLNGTRSKQ
>SyneCrtR_Fungi_KAF9299578.1_Mortierella_antarctica
MTPVAETQLLEPITDTPSVVVLEEVEDTLSDSEDYIVDNPSHNSTSSSAPEIKGIILSPSKAASSPSANGTPKKVKRLAL
ISSEELRTPTIAVPTIAVAAGSLLVWGSVLYAGAHKRWVSPVLTFPLMTAACFASFTPVHDATHSSVAKGVYKKPVNNLV
GYLSGLPLNLPFGVYRQLHLLHHRYTNTDKDPDVWDSRGPMVVRFIKWFFPDFFWMKSVLGGEVPNARLGEAALYYLGVL
FMMRQFHKRGMAFVKYWLIPQRAAYWVLMWLFAYVPHRADGDQEHYSATDNIYKMTNVTGGILRSDGLNLAIPLLNQHLH
NIHHLYPQLPFTRYGAIWRKHKDALIAAGTEIHPVYSKNQGWRWDEKLDGTRSKHT
>SyneCrtR_Fungi_KAF9373473.1_Podila_verticillata
MTAPVPETQLLEPVTDTPSVAVLEEIEDTLSDSEDYNVDDPSYPSTSSSAPELKGIILSPSKAASSSSSSSSTTPKKVKR
LALISSDELKTPTIAVPTIAVGAGSLLVWGSILYVGAHKRWVSPLLTFPIMTAACFACFTPVHDATHSSVAKGVYKKPVN
NLVGYLSGLPLNMPFGIYRQLHLLHHRYTNTDKDPDVWDSRGPMVVRCIKWFFPDFFWLKSILGGEVPNARVGESLVYYL
GVLLMIRKFHQRGMAFVKYWLIPQRAAYWLLMWLFAYVPHRADGDHEQYSATDDIYKMTNVTGGILRSNGLNLAIPLLNQ
HLHNIHHLYPQLPFTRYGAIWRKHKDALIAAGTEIHPVYARNQGWRWNEKLDGTRK
>SyneCrtR_Fungi_KAF9327565.1_Podila_minutissima
MTPLAETQLLEPITDTPSVVVLEEVEDTLSDSEDYIVDNPSHNSTSSSAPEIKGIVLSPSKAASSSSSSANGNPKKVKRL
ALISSEELRTPTIAVPTIAVAAGSLLVWGSVLYAGAHKRWVSPLLTFPLMTAACFASFTPVHDATHSSVAKGVYKKPVNN
LVGYLSGLPLNLPFGVYRQLHLLHHRYTNTDKDPDVWDSRGPMVVRFIKWFFPDFFWMKSVLGGEVPNARLGEAALYYLG
VMFMMRQFHKRGMAFVKYWLIPQRAAYWLLMWLFAYVPHRADGDHEHYSATDNIYKMTNVTGGILRSDGLNLAIPLLNQH
LHNIHHLYPQLPFTRYGAIWRKHKDALIAAGTEIHPVYSKNQGWRWDEKLDGIRSKHS
>SyneCrtR_Fungi_KAF9208959.1_Podila_verticillata
MPFRAAQKVVSSVTSVGTGLLPSKEQLGSIPVAGRILKHPVMDSTLTYIASKTTRRGSQGDARMILPEEVNYRKLNRKLV
DQSITLSALAIEREEQSKYMDDEAGDDAFELYLAAIATLMHALPIETCDPLRREAFESQLRSFLDDNHLEPTDKDSNSNN
KKLRRSRRRRHRHHRDQATSLIDHYSSTTGFGDGKTAAKQQPNPSDPKRSRRHRRGHQRTPSGSLGNTIINTAIESAIRL
KQSPIPDVIRTCFRVSGAVLAKVDERFHLQEKAWQISKQSIEKAIELDEQYAIHEVVTETLFATVTGLVKAGIAYKETPS
YATVQASLPSNQAALLPRPSRNSGKKSAPKSGSMLSMPSVLSRRYSIIKEEEEEDDQDRRKAFEGQDPESDDYDSEYSTE
SSSSSSRFSSEGSDRSSPSSMGDLEGEGAVDMGPYADIRNKMDLFMALKAPVPETQLLEPVTDTPSVAVLEEIEDTLSDS
EDYNVDDPSYPSTSSSAPEITGIILSPSKAASSSSSSSSSTTPKKVKRLALISSDELKTPTIAVPTIAVATGSLLVWGSI
LYVGAHKRWVSPVLTFPIMTAACFASFTPVHDATHSSVAKGVYKKPVNNMVGYLSGLPLKLPFGIYRQLHLLHHRYTNTD
KDPDVWDSRGPMVLRCIKWFFPDFFWMKSILGGEVPNARVGESLVYYLGVLLMIQKFHQRGMAYVKYWLIPQRAAYWLLM
WLFAYVPHRADGDHEQYTATDNIYKMTNVTGGILRSDGLNLAIPLLNQHLHNIHHLYPQLPFTRYGAIWRKHKDALIAAG
TEIHPVYAKNQGWRWKEKLDGTRK
>SyneCrtR_Fungi_KAG0325323.1_Dissophora_globulifera
MNRKDEVQTPAIQSHDMTAEAAMTTPKVKRLALITSEDLKTPTIAIPTIAVAAGSLAVWGSVLYYGAHKRKISPVLSFPI
MTAACFASFTPVHDGTHSSIAKGPYKKSVNNLVGYLSGIPLIIPFGVYRQLHLLHHRYTNTDKDPDVWDSRGPMVFRFFK
WFGPDFFWIKSVVLGEIKDAKIMHSALFYLGIFFMAKKMNDKGMAFVKYWILPQRAAYWLLVWLFAYVPHRPDGEHQFHA
NDNVYKMTSVTGGILKSNGLNLAIPLLNQHLHNIHHLYPQLPFTHYGAIWAKHKDALIAAGTETHPIYSAKQGWKWDEGL
DGRKRAK
>SyneCrtR_Fungi_KAF9569918.1_Mortierella_alpina
MTTTTTMEGKESEEVKDFSEDILIEESTEGEEDGEEQQSTKKVTVTKLSRSTTEPVRVKRLSLITSEDLKTPTVAIPTVA
VAAGSLAVWASVLYYGAYKKKVSALLTFPVMTTACFASFTPVHDGTHSSIAKGVHKKTINNVVGYLSGIPLIIPFGFYRQ
LHLLHHRYTNTEKDPDAWDARGPMVVRFLKWFVPDYFWIRWLLDLKVQKPKLLETGLFYLGITLLMRKLRHRGISKTAIL
KYWILPQRTAYWLLMWLFAYVPHRMEGEHKFNAKDNVYKMTNVTGGILNSNGFNLAIPLLNQHLHNIHHLYPQLPFTHYG
KIWAKHKDALIAAGTEIHPVYSSTQGWKWDENMDGTKRR
>SyneCrtR_Fungi_KAG0352287.1_Podila_minutissima
MTPVAETQLLEPITDTPSVVVLEEVEDTLSDSEDYIVDNPSHNSTSSSAPEIKGIILSPSKAASSPSTNGTPKKVKRLAL
ISSEELRTPTIAVPTIAVAAGSLLVWGSVLYAGAHKRWVSPVLTFPLMTAACFASFTPVHDATHSSVAKGVYKKPVNNLV
GYLSGLPLNLPFGVYRQLHLLHHRYTNTDKDPDVWDSRGPMVVRFIKWFFPDFFWMKSVLGGEVPNARLGEAALYYLGVL
FMMRQFHKRGMAFVKYWLIPQRAAYWLLMWLFAYVPHRADGDHEHYSATDNIYKMTNVTGGVLRSDGLNLAIPLLNQHLH
NIHHLYPQLPFTRYGAIWRKHKDALIVAGTEIHPVYSKNQGWRWDEKLDGTRSKQS
>SyneCrtR_Fungi_KAG0334286.1_Podila_horticola
MTPVPETQLLEPITDSPSVVMLEEVEDTLSDSEDYKVDDLSHPSSNSSAPVIKGTILSPSKASSSSSAAGTPKKVKRLAL
ISSEELRTPTIAVPTIAVAAGSLLVWGSVLYAGAHKRWVSPVLTFPIMTAACFASFTPVHDATHSSVAKGVYKKPVNNLV
GYLSGVPLSLPFGVYRQLHLLHHRYTNTDKDPDVWDSRGPMVVRFIKWFFPDFFWLKSVLSGEVPNARLGESALYYLGVF
FMMRQFHKRGMAFVKYWLIPQRAAYWLLMWLFAYVPHRADGDHDQYSATDNIYKMTNVTGGILRSDGLNLAIPLLNQHLH
NIHHLYPQLPFTCYGAIWRKHKDALVAAGTEIHPVYAKNQGWRWDEKLNGTRSKQ
>SyneCrtR_Fungi_KAF9953817.1_Mortierella_alpina
MTTTSAMDRKESEIKELSEDIMIEESTGEEDDGDAHSTKKVTVMKLARSTTDPGRVKRLSLITSEDLKTPTVAIPTVAVA
AGSLAVWASVLYYGAYKKKVSALLTFPIMTATCFAAFTPVHDGTHSSVAKGAHKKTINNVVGYLSGIPLFIPFGIYRQLH
LLHHRYTNTDQDPDAWDGRGPMVVRFFKWFVPDFFWIRWVLGRKVQKPKLVETGLFYLGIALMMRKMRQKGISRAAILKY
WILPQRAAYWLLTWLFAYVPHRMEGDHKFSAKDNVYKMTNVTGGILNSNGFNLAIPLLNQHLHNIHHLYPQLPFTHYGAI
WAKHKDALMAAGTEIHPVYSATQGWKWDENVDGSKRR
>SyneCrtR_Fungi_KAG0073520.1_Podila_epicladia
MTAACFASFTPVHDATHSSVAKGVYKKPVNNLVGYLSGLPLNLPFGVYRQLHLLHHRYTNTDKDPDVWDSRGPMVFRFIK
WFFPDFFWMKSVLGGDVPNARLGESALYYLGVLFMMRQFHKRGMAFVKYWLIPQRAAYWLLMWLFAYVPHRADGDHEQYS
ATDNIYKMTNVTGGILRSDGLNLAIPLLNQHLHNIHHLYPQLPFTRYGAIWRKHKDALIAAGTEIHPVYSKNQGWRWDEK
QDGTRPKRS
>SyneCrtR_Fungi_KAG0201831.1_Mortierella_sp._GBA30
MTIAIQHRNDDENTFPLEEDVMIEESMEDTLSGAEDGEEGSTKKVTMLSSSEAAATTDHKHRPAKVKRLSLITSEDLKTP
TIAVPTITVAVGSLAVWGSVLYYGAYKKNVSALLTFPVMAAACFASFTPVHDGTHSSIAKGRYKKPINNLVGYLSGIPLL
LPFGTYRQLHLLHHRYTNTDKDPDVWDSRGPMVLRFFKWFCPDYFWVRAVLSGKINAKLIDASIYYLGVFWMVRKMLKSG
VSGKDLFKYWLVPQRTAYWLLMWLFAYVPHRPAGDHQFNAKDNVYKMTNVTGGILNSNGFNLAIPLLNQHLHNIHHLYPQ
LPFTRYGAIWAKHKDALIAAGTEIHPVYSAEQGWKWDENLDGTKRR
>SyneCrtR_Fungi_GJJ73424.1_Entomortierella_parvispora
MAVDNEEAQLVLQVEVEGQEEEEIEDTLSGVEDEPEVVKVILTPTKAIQASKTQGASTTPRVKRLALISSEDLKTPTIAV
PTIAVAAGSLAVWSSILYWGAYKKKFSSVLSFPVMTAAIFAAFTPVHDGTHSSIAKGKYKIPVNNLVGYLSGVPLYLPFG
TYRQLHLLHHRYTNTEGDPDKWDAEGPMVVRFIKWFFPDVFWQKAVLTGKIPNAKIHHATIFYAVMFLMTRKMHKMGMDV
LKYWLIPQRAAYWLLMWLFAYVPHRADGDHQFSAKDNVYKMTNVTGGILRSDGLNLAIPLLNQHLHNIHHLYPQLPFTRY
GAIWAKHKDALIAAGTEIHPVYSSTQGWRWSERFDGTRRN
>SyneCrtR_Fungi_KAF9938745.1_Mortierella_alpina
MNAMAGKESEIKDSSDDIMIEESTEGEDDGEELSAKKVTVTRLSRSTTEPARVKRLSLITSEDLKTPTVAIPTVAVAAGS
LAVWASVLYYGAYKKKFSALLTFPVMTAACFASFTPVHDGTHSSIAKGVHKKTINNVVGYLSGVPLLLPFGFYRQLHLLH
HRYTNTDKDPDAWDARGPMVVRFFKWFVPDFFWIRWLLELKIQKPKLLETGLFYLGMTLLMRRMRHQGISRTAILKYWIL
PQRTAYWLLMWLFAYVPHRMEGEHKFNAKDNVYKMTNVTGGILNSNGFNLAIPLLNQHLHNIHHLYPQLPFTHYGAIWAK
HKDALIAAGTEIHPVYSATQGWKWDENVDGTKRR
>SyneCrtR_Fungi_KAF9980589.1_Mortierella_antarctica
MNAMDGKESEIKDSSDDIMIEESTEGEDDGEELSAKKVTVTRLSRSTTEPARVKRLSLITSEDLKTPTVAIPTVAVAAGS
LAVWASVLYYGAYKKKFSALLTFPVMTAACFASFTPVHDGTHSSIAKGVHKKTINNVVGYLSGVPLLLPFGFYRQLHLLH
HRYTNTDKDPDAWDARGPMVVRFFKWFVPDFFWIRWLLELKIQKPKLLETGLFYLGMTLLMRRMRHQGISRTAILKYWIL
PQRTAYWLLMWLFAYVPHRMEGEHKFNAKDNVYKMTNVTGGILNSNGFNLAIPLLNQHLHNIHHLYPQLPFTHYGAIWAK
HKDALIAAGTEIHPVYSATQGWKWDENVDGTKRR
>SyneCrtR_Fungi_KAG0219658.1_Mortierella_sp._GBA43
MTVEVQDSEINDMDLSYNGTTATTEDTVLLSPTKAAEKTLAAPKVKRLALITSEDLRTPTVAWPTIAVAAGSLAVWGSVL
YYGAYKRKVSSLLTFPIMTAACFASFTPVHDGTHSSIAKGPYKKLINNVVGYLSSIPLNIPFTAYRKLHLLHHRYTNTDK
DPDVWDSRGPMLVRFFKWFVPDYFWLKAVLGGEVQGANIPLSFLYYGAMFLMMRKMQNKGMQLFKYWILPQRAAYWLLMW
LFAYVPHRSEHDHQFSAQDNVYKMTNVTGGILNSDGFNLAVPLLNQHLHNIHHLYPQLPFSHYGRIWAKYKTELIAAGTE
IHPVYSSTQGWKWDEGLDGKRRQ
>SyneCrtR_Fungi_KAF9569919.1_Mortierella_alpina
MTNTSAMDGKEIEVKDCSEDILIEESTEGEDDSEEQSAKMVSVTKLSRSTTEPVKVKRLSLITSEDLQTPTVAIPTVAVA
AGSLAVWASVLYYGAYKKKVSALLTFPVMTAACFASFTPVHDGTHSSIAKGVHKKTINNVVGYLSGIPLFIPFGLYRQLH
LLHHRYTNTDDDPDAWDAHGPMVVRFFKWMVPEFFWLPWVMFKLQKPKLLETGLFILGINLMTRKMRRKGISRNAILKYW
ILPQRTAYWLLMWLFAYVPHRMEGEHKFNAKDNVYKMTNVTGGILNSNGFNLAIPLLNQHLHNIHHLYPQLPFTHYGKIW
AKHKDALIAAGTEIHPVYSATQGWKWDENMDGTKRQ
>SyneCrtR_Fungi_KAG9327335.1_Mortierella_alpina
MADTLRVDANTTVSTPPLDAGSITDFMAGLECQDLAISPYTSAKVKRLVLITAEDLRTPTIALPTIAVAAGSLAAWASVL
YYGAYKRKVSSLWTFPVMTAACFASFTPAHDAAHSSIAKGAYKTPIHQFVGILSGVPLFLPFHGFRHEHLLHHKHTGTDK
DPDMVVLQGSTMTRFFVWLLPEFFMLQDPKALAKRPKAVESVMFHLIVLCLMKMMCNRGVSKMALMKYWALPSRAAWWLL
TCLFAYVPHRQQGEHHYTVLDNVYKTTSVTGGILSSNGLNLAVPLLNQHLHNIHHLYPQLPFSHYGAIWAKHKDALIEAG
TEIRPLLARPSRTDTGRRT
>SyneCrtR_Fungi_KAG0039005.1_Podila_clonocystis
MTPVPETQLLEPTADTPLVVVLEEVEDTLSDSEDYIVDSPSHISTSSSAPEIKNIILSPSKAASSSSSSSSATGTPKKVK
RLALISSEELRTPTIAVPTIAVAAGSLLVWGSVLYAGAHKRWVSPVLTFPIMTAACFASFTPVHDATHSSVAKGVYKKPV
NNLVGYLSGLPLILPFGVYRQLHLLHHRYTNTDKDPDVWDSRGPMVVRFIKWFFPDFFWLKSVLSGQVPNARLGESALYY
MGIMFIMRQFHKRGMGFVKYWLIPQRAMTNVTGGILRSDGLNLAIPLLNQHLHNIHHLYPQLPFTRYGAIWCKHKDALIA
AGTEIHPVYSKNQGWRWDENLDGTRPKQ
>SyneCrtR_Fungi_KAJ3059179.1_Podochytrium_sp._JEL0797
SLYVPYLREVLAGKRSAAEMVESLAALVGTYGLVGYLFQHGYGREAVLFWLVPVRLSVLLLAYTFDYVPHRPHQVTILQN
PYLAIDGLLSPNDVDLSYVLLYQNYHNIHHLYPTIPFYNYKMIWDKYETELKELGTPVSQLYSKDSWFL
>SyneCrtR_Fungi_KAF9953816.1_Mortierella_alpina
MAITPRTNANKTAGSPRLDAKAITHSTEGLEHPDPAIKSAKVKRLALLTPEDLKTPTIALPTIAVAAGSLATWASVLYYG
AYKGEVSSLWTFPVMTAACFASFTPVHDAAHSSIAKCVYKTPINNLIGIVSGVPLFLPFHAFRHDHLLHHKHTGTDNDPD
LLYVQGSRMKRFFVWLLPEFFILQESKAQANASATVMFYLVVLFLIKMMCNRGMSMIAIIKYWVLPYRAAMWLLAYLFSY
VPHRSSGEHQYTVLDNVYKATSVTGGILSSNGMNLAVPLLNQHLHNIHHLYPQLPFTHYGAIWAKHKDALIAAGTEVRPL
IYHTPKADTAR
>SyneCrtR_Fungi_KAF9285856.1_Mortierella_alpina
MTTTTAMDGKECETNDISEDIMIEESTEGEDSGGEQATKKVTVTRLVRSTTEPVRVKRLSLITSEDLKTPTVAIPTVAVA
AGSLAVWASVLYYGAYKKKFSALLTFPVMTAACFASFTPVHDGTHSSIAKGVHKKTVNNVVGTLAGVPLVIPFGFYRQLH
LLHHRYTNTDKDPDAWDARGPMVVRFFKWFVPDFFWIRWLLEGKIQKPKLYQTGLFYLGISLLMRSMRQKGISRAAIIKY
WILPQRAAYWLLMWLFAYVPHRMEGEHKFNAKDNVYKMTNVTGGILNSNGFNLAIPLLNQHLHNIHHLYPQLPFTHYGAI
WAKHKDALIAAGTEIHPVYSATQGWKWDENVDGTKRQ
>SyneCrtR_Fungi_KAG0005229.1_Entomortierella_chlamydospora
MTDRTRNAYPFEFQASADDLKGVTLLSSASAAKEVGPTKVKRLALISSEDLKTPTIAIPTIAVAAGSLAVWGSILYYGAH
KRKVSSILTFPIMTAACFAVFTPIHDGTHYSIAKGPYKKVINNLVGNLSGIPLNLPFGVYRQLHLLHHRYTNTEKDPDIW
DSQGNMVLRAVKWFFPDYFWIKAVLSGEVKNAKIIQAALYYLGMIFMMKKMNDKGMAFVKYWLIPQRAMTSVTGGILRSD
GFNLAIPLLNQHLHNIHHLYPQLPFTHYGRIWAKHKDALIAGGTEIHPVYSAKQGWRWDERMDGTRK
>SyneCrtR_Fungi_KAI8849477.1_Chytridium_lagenaria
MSNFYVGDLDPSEVEKPSEFDEDLAKLKTTLVDMGVYQSNKAYYIFKLLTNFSMLALSVAILLRWPGNSVAVVTSGAVLA
LFWQQSGWLAHDFLHHQVFTNRVYNDIVGYLVGNIAQGFSVSWWKNKHCTHHSIPNVHAGDPDINTMPYLAWSEHALELF
TDLKEADVARFMVAYQPVLYFPILALARMAWAYASILYNLNHWVPMKTKVLELTTLGLHWGLYLGFVFSTLTPLRGLLFI
AVSQMTCGILLALVFSVNHNGMPVYTKKGIQKINFYELQVLTGRDVHSNPFVDWFTGGLNYQIEHHMFPMIPRHQFHRIQ
PLVESLCKKHGINYHKTSFWTGLTEVVSRLASIAKTASSIRPKAA
>SyneCrtR_Fungi_KAJ3056837.1_Rhizophlyctis_rosea
MCATDKSTVRRQAPSKPLLTREQITDRVDKGETLVIIHNKIYNLTKWIKYHPGGDLPIKHLTGKDATDAFLAFHPLWVID
KKLPHFHIADVHPDSRRTTKISVAYRKLETQLQAEGWYNTNYWFFAREVLKFLCMWAGMVYLAVWGPKHWLSYTVSALLG
ASLWHQAAFVAHDAGHSGISHDAKIDTTFGVCLGNFLGGLSLGWWKHNHNVHHIVTNDPEHDPDIQHVPFFAVSARFLNN
LYSSYYNRVMEFDAAARFFIPVQHYLYYIVLCFGRFNLYVLSWQHLLSSRQVPLRALEITGLCTFWVWYLAMLSQLPSWG
WVAFYVALSHMATMFLHLQITLSHFGMGTENPPGEEEFAAMGLRTTMDIECPRWMDWFHGGLQYQVEHHLFPRIPRHNLR
KLQPIIKQFAKDHGLPFHSYGFIRSNGLVLDALKDVADQIANVLRVDPKTVHMH
>SyneCrtR_Fungi_KAF9569917.1_Mortierella_alpina
MADTLRADANDTVSTPRLDAMSFTECKAVLKDQNLATSPCASAKAKRLALITSEDLKTPTIALPTIAVAVGSLAVWASVI
YYGAYKRKASCLWMFPVMTAACFASFTPAHDAAHSSIAKGVYKVPVNHLVGILSGVPLFLPFHAFRHEHLLHHKHTGTDK
DPDMVVLKGSMMTRFFLWLLPEFFMLQDPKALVKRPKAVKSVMFHLAVLWMMKIMCNRGMSKMALMKYWILPSRAAWWLL
TYLFAYVPHRQDAEHHYTVLDNIYKATSVTGGIMSSNGVNLAIPLLNQHLHNIHHLYPQLPFSHYGAIWAKHKHALIAAG
TDIRPLFSRSSEKRKARR
>SyneCrtR_Fungi_CAG8455805.1_Paraglomus_occultum
MSKTLSRTPPPIDHIDYRYPLYIGEWTKSLPTVESQFATDNLDEPHLKRRLTILKHYPEIEKLYGYDSCTVLIALFAVFV
QLCAAFVFGRVLVDWHWTMCVCAYVVGGSASQLLGNIIHEAAHGLTARTMFQNRIVGLIANIGIPVPLAMSFRRYHLEHH
VNLGIVGIDPDLPMKWEAEFIGGNAIMKFLWLNIYPILYVARGIAIQKYPPQMWEYLNVVFTSVVDLSIYVAFGMRGFGY
LCLSAWFGYGLHPAAARLIQEHYTFDDGQETYSYYGILNYFFMNSGYHNEHHDFTKIPWSRLPEVRKIANEYYENLAYHT
SWFMVHWNFITQTEIGPQSRVKRTTISQKRGRKLLGLLKEALNKELKKE
>SyneCrtR_Fungi_KAF9285857.1_Mortierella_alpina
MGDTRRLDANKVISKKRFFDAIPVEDCMKGLDLATSPSTSAKVKRLVLITPEDLKTPTIALPTIAVAAGSLTAWASVLYY
GAYKGKVSSLWTFPAMTAACFASFTPAHDAMHSSIAKGIYKTPINHLIGIVSGVPLFLPFHAFQHEHLLHHKHTGTDKDP
DIVLLQGSVLRRFFVWLLPELLMLRKPTALIKRPKALESVIFHLVVLYLMKMMCNRGMSKTALMKYWILPSRAAWWLLIY
RFAYVPHRQHGKHHHTVLDNIYKATNVTGGILNSNGLNLAVPLLNQHLHNIHHLYPRLPFSHYGAIWAKHKVALIAAGTE
IRPLYSRRPRRTERTLGR
>SyneCrtR_Fungi_EJW02147.1_Edhazardia_aedis_USNM_41457
MKSTEENDINEDIRAPYYKGFWKRSIPYQNEGFAYDLDFDEPHRKRRQAILKKYPQVTKLYGVSEYTWYIVLLVAFANLL
GMYVSTLITSKYVFIFLCYFYGATLTALGGVLIHECGHHLVTKNKYGNIIMGYVSNSPIIFPIFSSFQKFHHFHHIHQGI
EGKDPDLPLRIEYQLIKGSIPTKIIYIAVYPFLYIARSAFVKSKIWKTEIVNWIVHYTYLYVIYQILGIKPIFYCILSTY
FGYSFHPAAAHLIQEHFTYVDGQETYSYYGPFNKLFMNIGYHNEHHDFPSVPWNKLPDIKKMAPEFYNCFHAQTSWFGVL
FTFITKPTLGPQSRLARFDKTKNQ
>SyneCrtR_Fungi_XP_013254283.1_Exophiala_aquamarina_CBS_119918
MSTATEIRSVTRSRQTLQSPAQAAVETWPEKEKDGQRAESQLPEDKFFWTYTEEPHRTRRQAIIKAHRDILKLCGPEPLT
IYTVTLVVLLQVTCALLLKDSPVLSWPFFLTAYIIGATANQNLFLAIHEISHNLAFRTPIYNRLFAVFANLPIGLPYSAG
FRQYHLTHHKSLGVDGLDTDLPTALEAVFLDSVFGKAFFCTFQLIFYAIRPMMVYQIPFGSIHYCNIAAQVIFDYLIVRF
LGPKALVYLLLSSFLAGSIHPCAAHFISEHYVFAKSTLPNGKMPRDIPIPETYSYYGILNILTYNVGYHNEHHDFPAIPW
TKLPQVYEIAREFYEPLPCHRSWPLVLWQFITDNEVGLWCRVKRAEGGRMVGGWQDGEVQS
>SyneCrtR_Fungi_KXH52425.1_Colletotrichum_salicis
MATSAGTASGGKQPKRTREYSLMSRREIEDLIAQGRTVTIVDDFVVKLDGWLAYHPGGDKAIQHMVGRDATDEVTVLHSP
EAKAQMARYRIGRIEGHWRNFVPPIQGGKFRTIDQGGPEFDPAEDDDALRFFGASSPSDISSREGSPVFDTAENHVRHRH
GAAPSPSSASGSSATSVTDDGHNDKEMDGTAFLDSETRKQIRLDLDKYPALDDETQSDIVRKYRLLDKRIKAEGLYDCDY
RAYAIEVSRYTLLFVGMLTFLRWGWYFPSAACLGCFWHQLVFTAHDAGHMGITHNFHVDTCLGIFIADFMGGLSIGWWKR
NHNVHHIVTNSPEHDPDIEHLPFFAVSHRFLGNLTSTYYERVMEYDFAAKLFLKAQSYLYYPIMLFGRFNLYRLSWDHLI
MGRGPKKGIAWWHRWLEMAGQVFFWIWFGYGIVYKSIPNNWDRFVFVIISHMFQAPLHVQITLSHFAMSTADLGPHESFP
QKMLRTTMDVDCPTWLDFFHGGLQFQVVHHMYPRIPRHNLRKTQRLVQDFCNDVGIPYALYGFVDGNKDVIGRLAEVSRQ
AAILAKCQKVAADHIQNGGHGH
>SyneCrtR_Fungi_XP_024511307.1_Sordaria_macrospora_k_hell
MASESPPSRAAAEATGTAQQSTVKTTERTYPLISRREIEALISEGRHIIIVDQYVLKVDPWVKYHPGGDKAIKHMIGRDA
TDEVNGLHSPEARTQMNRYRVGRIEGRWKNFLPPIQGGKFRPRGEQGEEWEEESPETRSKATSYDEDTSFLSSSYASQAA
SVDSESSRTPSPAPSPVFDGDAAPETNELRARTNARSKSAVSRSDSFTSISSVEDEKPTAKRVNNGPRDGMAHLDALTRQ
EIRLDLDKYPPLDEETQDTVIRKYRQLHERIKAEGLYDCNYVAYAIEGFRYTLLFTGCLLFLKWGWYVPSAFCLGSFWHQ
LVFTAHDAGHMGITHHFHVDTVIGIIIADFIGGLSLGWWKRNHNVHHIITNSPEHDPDIEHLPFFAISHRFFTNLRSTYY
DRVMEYDMAAKFFVSLQHYLYYIVMMFARLNLYRLSWEYLLKGQAPKHGPAWWHRHLELAGQVFFWYWFGYGIMYKAIDG
NWNRFIFFMISHAVTSPLHVQITLSHFAMSTSDLGPHESFPQRMLRTTMDVDCPEWLDFFHGGLQFQAIHHLYPRIPRHN
LRKTQKLVQEFCDDVGIPYALYGFVEGNKHVIGRLADVARQAAILKKCQQTIVDGSIGHSHAH
>SyneCrtR_Fungi_RMZ85511.1_Chaetothyriales_sp._CBS_132003
MATSDLDQLIDMGFEREKAGMAVKKTGSLAAAIDWLDQNSEKTCGKRFRGTAEAEFHASKTEHQDFSESTEELAPLTEEE
KKAKLAGLREKLAAKRAATSEQDKIDKKRNEEISRKKTKESQDIKEQLKVKEQIKDAEKKRREKREEIEAKKKIQAQIAA
DKEERRLRAERDKAQRAGAAAPPQPTAAPLPAVPSKPASEYTETRLRLQTSQGNIIKTFPADTTLFEVAAIVKQAVGHEI
ESFTQNFPKKIFDQEYFGETLKELKLTKEMTTTRAAQTQATTKLSGIAREVAKPLPDDNFLWTYTEEPHRTRRQEIIKAH
KDVLGLCGPEPLTKYLVLAVVSVQIACAIALKNTPPKSWSFWLTAYLVGATANQNLFLAIHEISHNLAFKSPLYNRAFAI
LANLPIGLPYSAGFRQYHLTHHKSLGVDGLDTDLPTALEAIFFDSVFGKAFFCTFQLLFYAVRPMFIYRVPFGIIHYCNI
VAQLVFDLIIVKFLGWNAMVYLLLSSFLAGSLHPCAGHFISEHYVFARSSIKEAKMPRDIPIPETFSYYGPLNILTYNVG
YHNEHHDFPAIPWTRLPKLHELANEFYQPLPCHRSWSLVIWQFIVDKEVGMWPGPEFSFEGALGKLAYFAPALPDMSTRF
LTPGDSTTHRQDLERDEFGFSDREGRLLQVSSQLDFDSKTSIGCVGALINYLQRKRTSGYLREDQEAQLAYRILRIEMLS
LRNTINPTRIAPQYVQSRSRTSGSKDGLSVFGLFQRHAQTPQGKAQLRTIFLRPSIDVNAINERLDFVSTLVRPSNIEVV
NRLSKNLTKIKNMRNIIALPHKGVVGRSHKQGSFKSGVWSSLLESCYHTIDLAGAIQDILGGEHLPLCARVSKALTGFEL
QRICRMIHDVIDVELSVEQHRTVIKRGIDQQLDQIKDHYDGISNLLTQIADEIIQTMPSDVNCSLNVVFFPQFGFHITVP
RKKNTNEALWSGADWEQTFSTANQVYFKNVQMRQIDHDQGGLWGNISDIEIELTYDLAQSVLESEEMLIEASDACGELDS
LLAFVHGAIEHKLTRPRLVEENIIDIKAGRHLLQEMTVPLYVPNDTRLAGGDATMNDESRMPNMLVLTGPNYSGKSVYQK
QVGLVAYMAQIGSFVAAEACTIAITDKIPTNIATTETVSKAQSTFTIDLQQIALALNLCTSRSLVLIDKFGRGTDSCDGA
GLAAEVFCHLLDRGPETPKVLVASHFHEVFETGFFDDHPKLSHGHMTVYIDEASTPDQDRSTLHADMTEVTYLYTLQGGR
RGSGDGVRSAARAGYSAATKGRDISQGIHGT
>SyneCrtR_Fungi_XP_022475705.1_Colletotrichum_orchidophilum
MATPSGPASCGKQTRTKEYPLMSRRQIEHLIAQGRVVTIIDDFVVKLDGWLAYHPGGDKAIQHMIGRDATDEVTVLHSRE
AKAQMARYRIGRIEGYWRNFVPPIQGGRFRTIEQRGPDFNDAEDDDALRFFGTSSPCDISSREASPVFDTTENHVRHRHN
AGQSPESASGSSATSVIDCYDDKEMDGTAFLNSETRKQIRLDLDKYPALDDETQSEIVRKYRLLDKRIKAEGLYDCDYRA
YAIEVTRYTLLFAAMLTFLRWGWYFPSAACLGCFWHQLVFSAHDAGHMGITHNFHVDTCIGIFIADFMGGLSIGWWKRNH
NVHHIVTNSPEHDPDIEHLPFFAISHRFLGNLTSSYYERVMEYDLAAKLFLKAQSYLYYPIMLFGRFNLYRLSWDHLIMG
RGPKKGIAWWHRWLEIAGQIFFWIWFGYGIVFKSIPTNWDRFVFVIISHMFQAPLHVQITLSHFAMSTADLGPYESFPQK
MLRTTMDVDCPTWLDFFHGGLQFQVVHHMYPRIPRHNLRKTQRLVQEFCNDVGIPYALYGFVEGNKDVIGRLAEVSRQAA
ILAKCQKVAADHIQGGHGH
>SyneCrtR_Fungi_XP_022397697.1_Aspergillus_glaucus_CBS_516.65
MKPTKADTSNFDQVLSARQVEGLITSGHSIIILDQKVLKVDAWIKYHPGGHKTIEHMVGKDATDEITVFHSDETRSQMFR
YQIGRIEGRWENLVPPIQGGQHREYPKANGEASLQQSTPRLDSPCGLSFLDSLTVNEVVLTMDKYPSLDQNTQDGITEKY
RELHDKIQAEGLYDCNYTAYAWEFGRCSLIFGLMLLLLHAGWYCTSAICLGWFWSQLVFAAHDSGHMGITHNLTIDSLIG
MIIAAPIGGLSLGWWKRTHNVHHIVTNAPEHDPDNQHLPFFAVNHRFLGSLFSTYHERLMSYDAVGRHLHRWFEIVGNLV
FWYWFGYRLVYKSIPTAWARFTFVMVSHMVTMPLHVQFTLSHFAMSTTDLGPTESFPQKMLRTTMDIDCPEWLDFLRGGL
QFQAIHHLFPRVPRHNLRRTQKLVLQFCREVGIPYALYGFVGGNRKVVGSLAEVSRQAAILAHCQRTIAKRGDLIHGR
>SyneCrtR_Fungi_XP_016254796.1_Cladophialophora_immunda
MSTATETQSVSRARRANLSHTTKAEERGTSEELGHKQRSAEDKFFWTYTEEPHRTRRQAIIKSHKEILQLCGPEPLTKYV
VLAVVLLQILCAYLLKDSPVFSWRFCLTAYVIGATANQNLFLAIHEISHNLAFRTAIYNRLLAIFANLPIGVPYSAGFRQ
YHLTHHKSLGVDGVDTDLPTALEAIFLDSVFGKAFFCTFQLLFYAVRPMMVYKIPFGPIHYCNIAAQVVFDILIVRYLGW
KALSYLIMSSFLAGSLHPCAAHFISEHYVFAKSTLQNGKVPKDVPIPETYSYYGPLNVLTYNVGYHNEHHDFPAIPWTRL
PEVYETAREFYEPLPCHKSWPLVLWQFITDKEVGMWCRVKRAEGGRIVGGWQDAEVQS
>SyneCrtR_Fungi_XP_016621013.1_Cladophialophora_bantiana_CBS_173.52
MSTATETQSISRARQTNLSNTAKVDDRGTTEELGHKKRFAEDKFFWTYTEEPHRTRRQAIIKSHKEILQLCGPEPLTKYV
VLLVVLLQILCAYLLKDSAFFSWQFFLTAYIIGATANQNLFLAIHEISHNLAFRTGIYNRLFAIFANLPIGIPYSAGFRQ
YHLTHHKSLGVDGVDTDLPTALEAIFLDSVLGKAFFCTFQLIFYAIRPMMVYKIPFGPIHYCNIGAQIVFDILIIRFLGW
KAFSYLLTSSFLAGSLHPCAAHFISEHYVFAKSTLENGKVPKDVPIPETYSYYGPLNALTYNVGYHNEHHDFPAIPWTRL
PKVYEIAREFYDPLPCHKSWPFVLWQFITDKEVGMWCRVKRAEGGRIVGGWQDAEVQS
>SyneCrtR_Fungi_CAG8715582.1_Cetraspora_pellucida
MPSTNHEYNTVYDYRHPLYIGGWRRNIAYIDEDFINDNLDEPHMKRKITILSQYPEIKRLYGYDTITVDIAIVGVLVQVT
AAYIFGRWLISGNLTMLITSFILGGTMTQIYSIIIHETAHCLAARTEFQNRIVGLIANIALPIPISMSFRRHHLKHHAFQ
GVEGIDPDLPSEWEKSFGCSTIFKLLWLFFYPIIYPIRNISIFKELEIWEYINVVFTLFTDIIIYNYCGYRGLLYLLMSL
WFGFSIHPVAARYIQEHYTFDDGQETYSYYGILNKIFMNVGYHTEHHDFTNVPWTRLPEINKIATEYYENLSYHTSWFMV
HWNFVMQRQFGMQSRVKRSFKAHKRGRKMLKNLKMPLT
>SyneCrtR_Fungi_KAI4594980.1_Pestalotiopsis_sp._9143b
MGAVSTHNAIHAPLFYNSRLNALYQIALSLQYGFSVSVFIPGHNLSHHKYPQQARDFSEFHKSCIGGSAARFDHDDEKLY
FAAQARKNRPIARQRRVEQAVVFGTAAVLILLDWRRWIWFALIPQFYAKYCILSLNMLQHDGCDTTSKYNFARNFTDPVL
NWLCFNNGFHTIHHLYPGLHWSVLPQKHQELIAPHIASSLEDPSILAYMWRSFIWPGIRLDYRGKPLVITKEEMEMKDEP
WIYEQDETYSSNKEYLAEGMS
>SyneCrtR_Fungi_KAJ3262280.1_Boothiomyces_macroporosus
MGQTQSCKRSLTLDPRPDGEKFLLIHDTVYDVTEFVKRHPGGRIIYEQLNPPESGFPADATIAFESLHGHSKKPAQVLKT
LKSRKLTQEEKLLRSKSRPFDDDLNKSFQRATQELREIGMFDYSIGHLLWRNVELFGIMFLGGYSVVNYGNFGWWVGAFL
FGLFMQRAGWFQHECNHGSASSNQALNDFLGSFWFGFGEAGSAQWWKREHNRHHADPQRHGADIDMNTLPLAVDSITAKK
GVKGFLKYQNYLYQAAVWGLVHFWQLYIHPKFMLKKKAYMDLFWTSVHWNLFLGFFIPRIGLFSALALHAVASMVEASLL
FTNFALSHTTMPYLEHHDREHWVERSLRRTIDIHGHTKYLGPLLGPIVDSMVNWLMGYLNYQVIHHLWPLMPHKNQANPK
VHAIVQRMCDENPGLNMHYNVTNYWTAMYDMYANLTRIARDYGEGVNTNAVHPTKPVWVKGVVAKTANDDLLNAPAA
>SyneCrtR_Fungi_KAF9887887.1_Aspergillus_nanangensis
MPSVVATAAAPHLRVSATKSVDGEQQNPSGRAPPPASSVVDDHFFWTYTEEPHRSRRQAIIKAHPEVTKLCGPEPLTKYV
VFGVVSLQMCCAYLLRNTSMLDWRFLATAYVIGATCNQNLFLAIHEISHNLAFRSPMANRLLAIFANLPIGLPYSAAFRP
YHLTHHKSLGVTGLDTDLPTAVEAFFLDSLLGKTFFCTFQILFYAVRPMFIYSPPFTSIHLLNLVVQLSVDYALTKFCGG
SLQPVCYFLMSSFLAGSLHPCAGHFIAEHYFFSQVNHGTESIQEQKRPKSSNDKPHPLDALPPPETYSYYGPLNILTYNV
GLHNEHHDFPAIPWTRLHDLHRIASEFYEPLPCHHSWVWVIWTFILDKNVGMWCRVKRAQGGRVVGGGGGKNSGRSGESI
SAESAGPDEAEGWKESELQN
>SyneCrtR_Fungi_KAI9787470.1_Candelina_submexicana
MRSSVVTTASLQYSRPAEGNIDPSNQRVENLVVKPSDSSGQVDFFWSYTEEPHRTRRQAIIKAHPEVTKLCGPEPLTKYL
VIIVVLFQIACAYLLRDTAIVSWPFLLTAYIAGATANQNLFLAIHEVSHNLAFRAPLLNRIFAVFANLPIGLPYSAAFRP
YHLTHHKSLGVDGLDTDLPTPLEAIFLDSVLGKAFFCTFQILFYALRPMMVYQLPFTKLHLFNVVAQITFDYLLLHYIGP
NALTYLVLSSFLAGSLHPCAGHFIAEHYVFEKQPYNPQKAADLVPVPETFSYYGPLNALTYNVGYHNEHHDFPAIPWTRL
PAVHEIAKEFYAELPHHESWVWVMWQFVWDKEVGLWCRVKRHEGGRNSGAGGQDHKGLGADGCQPGLTVLA
>SyneCrtR_Fungi_RCI16856.1_Ophiocordyceps_polyrhachis_furcata_BCC_54312
MVSKSASSSPPPTSFPDHHDFFWTYTEEPHRTRRLAIIKAHPEVTKLCGPEPLTKYLVFSVVALQLLMAYLVSETAFWSF
RFWAAAYVVGASANQNLFLAIHEISHNLAFRRPLANRLLAVFANLPIGVPYSASFRPYHLTHHKSLGVDGVDTDLPTALE
AVVLDSLLGKAFFCTFQIFFYAIRPMAVYRIPFTWLHAFNVVAQAVFDFALVRFVSPTALAYLILSSFLAGSLHPLAAHF
IAEHYVYDIVSHIQRSETDVKNDDDNAASCPVPETFSYYGPLNWLTYNVGLHNEHHDFPAIPWSRLPALRAMADEFYRDL
PCHHSWSYALWRFIWDDSVGITCRVKRENARGKRPAAAGRWKESEVQS
>SyneCrtR_Fungi_KAI9267428.1_Sporodiniella_umbellata
MTPNLKINPENSTYAFINKQQFQNYVKKGDSVFIFESKVYRVNNFIAKHPGGEAVLRSALGRDVTDEIRSMHPPKVYEKM
INLYYIGDYLPDVTKVNIAKPAPRRDRQSDEQLTATWEGGLSIKAYDDSLERLNRAHCADLSQDLIDQENLDSIKIRNAY
RRLEEEIKIRGLDKCNYWKYGEECCRYFSLISLSLWFTLKGTAWWHFILGAIFLAGFWHQLLFTAHDAGHNEITGNSNID
HVIGATIANFICGLSIGWWKDSHNVHHVVTNHPEHDPDIQQLPFLAITSKFFSNIYSTYYKRVLFFNGIAKFFVKYQHYL
YYFILSFGRFNLHFLSLNYLFTSKNVRNRKLELTGITFFFVWFSALLSYVPTWRLRVAYIFVSYMLTFPLHVQITLSHFG
MSTEDLGPNEPFPAKMLRTTMDVDCPLWLDWFHGGLQYQAVHHLFPRIPRHNLRACVPLVRQFCDEVGLHYYMYNFSTGN
GVVLGALKAVADQVGLMNEVARYNSGVWNGEKVHTE
>SyneCrtR_Fungi_TBU12656.1_Hamiltosporidium_tvaerminnensis
MRNRNERKNTLKDITNKEKEESNKKESVSNKSKESINEPSMNNKKSINKVLTDSRESINKSGSKSKESINEPSMNNKKEK
KKVLTDSKESINKVPTNSNNSKNKLSTNKKKEINEQTDGKKEIKNKKNILKPEKEDNKKIIYDERSGDFKGFWKKSIPYK
DRTFAYDTYDEPHIKRKRIILKKYPQISNLYGYSKKTKYIILISVFLFLCGTYFCTFYIKKWYLFLLFSYIYGGSFSALS
GILIHECSHNLAAKSQLENRILGYISNIMLIIPISGSFKKYHLDHHAFLGVKDKDPDLPLDLEIKLVEGNKFMKIFYIII
YPVFYVIRSTFIRKKITKEEIINLGTHIIFILLIFHFMGIKAIGFIACSSWLGYSIHPAAAHLIQEHFTFSDGQETYSYY
GSLNKVFLNIGYHNEHHDFMAIPWDKLPQVNQIANEYYSRFNRHFSWFSILYRFVVEDVYGPQSRVARPLDIHMAARKYK
IRELEEK
>SyneCrtR_Fungi_KIY45100.1_Fistulina_hepatica_ATCC_64428
MSESTDFSLYGGAESVGPCEKPSKQCYGNANRAPRRTVILSPTAQDDGVSYLGPPQDPHDFLWLMTEEPHRSRRAAILKA
HPEIKKLMGYTRTTKYVILFVVLLQLCTMYYLRNTHPFSLKFIVLAYVIGGTANHNLFVGIHEITHNLAFRSIAANKALA
IFANLPIAVPYAAMFKRYHMEHHRYMGEDGVDVDLPSSLELLVLNNVAGKVFFTVFQILFYALRPTFIRSQKLTPWHGYN
TAVVFIFDYFVVKHFGWIPIVYFIMSSFFAGSWHPSAGHFIAEHYLWDGLDQETYSYYGPLNWVAFNVGYHNEHHDFPSV
PWTRLPEVRRLAPEFYDTIASHPSWPMVIVNFIRDKEVGIFARAKRNARLQDDAKDNGNNAKRPTVLAADMMLDDVQPDM
DPDSE
>SyneCrtR_Fungi_TBU01360.1_Hamiltosporidium_magnivora
MRNRNERKNILKDITNKEKEESNKKESVSNKSKEFINDRLNTTSKESMNDKVSNKSKESINEPSMNNKKSINKVLTDSRE
SINKSGSKTKEFINEPSMNNKKEKKKVLTDSKESINKVPTNSNNSKNKLSTNKKKEINEQTDGKKEIKNKKNILKPEKEN
NKKIIYDERSGDFKGFWKKSIPYKDRTFAYDTYDEPHIKRKRIILKKYPQISNLYGYSKKTKYIILISVFLFLCGTYFCT
FYIKKWYLFLLFSYIYGGSFSALSGILIHECSHNIAAKSQLENRILGYISNIMLIIPISGSFKKYHLDHHAFLGVKDKDP
DLPLDLEIKLVEGNKFMKIFYIIIYPVFYVIRSTFIRKKITKEEIINLGTHIIFILLIFHFMGIKAIGFIACSSWLGYSI
HPAAAHLIQEHFTFSDGQETYSYYGSLNKVFLNIGYHNEHHDFMAIPWDKLPQVNQIANEYYSRFNRHFSWFSILYRFVV
EDVYGPQSRVARPLDIHMAARKYKIRELEENIGMEYRNRLYEWSIEMDYMNGV
>SyneCrtR_Fungi_KAI7961669.1_Puccinia_striiformis_f._sp._tritici
MASFFNNTNKKVPNSSINWSLLAGAESINPSSSSDSSTYSTTTPKTLSDHETASSDQSSPPPSLPLLSLSMNKTSQPISK
AQPWMPKMVGLSQDPNDWLWQMTEEPHRSRRRAILKDHPEVHKLMGYTWTTKWVVLFVVSVQLSIAVYFGLRSEQQVQSA
WSWRFFLTAYMIGGTANQNLFLAIHEITHNLAFKKILHNKLLALFSNLPIGVPYAMVFKRYHLEHHKSLGEDGIDTDLPT
QLELLCLKNVLGKTFFAQILFYALRPGFVRSQKVTGWVLGGFALQLGFDFLLYKYFGLAAVMYLIMSSFFAGSLHPCAAH
FIAEHYVWNDDGGEQETWSYYGPLNILAYNVGYHNEHHDFPSIPWTRLPELKAMASEYYDPLPQHSSWPLVIVKFIFDNR
VGLFSRVKRLPLGPHLPIVPYKNLSKHEDRKNI
>SyneCrtR_Fungi_PFH59042.1_Ophiocordyceps_unilateralis
MFTKPITAGTTPEHDFFWTYTEEPHRTRRLAIIKAHPEVTKLCGPEPMTKYLVAAVVTLQIMVAWLLSDTTFWSLRFWLV
AYVIGASANQNLFLAIHEISHNLAFRKPLANRLFAVFANLPIGVPYSASFRPYHLTHHKSLGVDGVDTDLPTALEAVLLD
SLLGKAFFCTFQIFFYAIRPMAVYRVPFTWLHAFNVVVQVAFDIILVRLFSPTALAYLVLSSFLAGSLHPLAAHFIAEHY
VYDLVSHIQRSNDGGKNGAVATCPVPETFSYYGPLNWLTYNVGLHNEHHDFPAIPWSRLPALRAIADDFYRDLPCHHSWS
YALWRFIWDDGVGITCRVKRENAKDRKPVAAVKWAESEIQA
>SyneCrtR_Fungi_KAI1269993.1_Xylariaceae_sp._FL1019
MAPSAASTMTSTPKPVGEKTIRVNAKQQDQAQAPDDTPRDPLEVKYRDFFWTYTEEPHRTRRLEIIKAHPEVTKLCGPEP
LTKYVVALVVSIQLLAAYSVRNTPFSSPYFWLLAYVVGATANQNLFLAIHEISHNLAFRSPSLNRVFAIFANLPIGIPYS
ASFRPYHLTHHKSLGVDGLDTDLPTALEAVFLDSILGKAFFCTFQILFYAIRPMAVYAVPFTSISFLNLVTQLAFDFVIY
KTLGLRSILYFIASSFLAGSLHPCAGHFIAEHYVYATTTPSQSNPSNKIPIPETYSYYGPLNILTYNVGLHNEHHDFPAI
PWTRLPKLNAIAKECYDELPCHTSWTYVIWRFIFDESVGIRSRVKRKEGGRLVGQTKSGKTSGEWREDELES
>SyneCrtR_Fungi_RDW56360.1_Coleophoma_crateriformis
MNLQPPVSRKEALLSRGQIEGMIAEGGSIIIVNQKVLNVGAWLAYHPGGYKAIQHMIGRDATDEVTVLHSTETCASMSRY
QIGRVQGRWKNFVPPIQGGTFREHVPESKGMQKPGCISGETSRVPSPTFDTESAAVRQRPEKSHMDNASLTSFSSVTESE
DQGGPSFLDIQTRREILLDLSKYLALDEVTQDEIVRKYRLLHDQIHAEGLYQCNYMAYAWEFAGCATLFSLMLFFLRSGW
YCTSGAFMGMFWSQLVFAAHDAGHMGITHNFIIDTMIGMIIAAPIGGLSLGWWKRTHNVHHIVTNSPEHDPDNQHLPVFA
VNHRFLDNIFSTYHERLLPYDAIAKFLVPYQAVQEKGQLGGIDGDRWELFWLWFGYGIVYKSIPTGWNRFGFIMISHMIN
MPLHVQFTVSHFAMSTTDLGPDESFAQKMLRTTMDVDCVPWLDFFHGGLQFQAIHHLFPRVPRHNLRRTQKLVQDFCNDV
NIPYALYGFLDGNKKVVGTLAEVSRQAAILAKCQRTIAQSGEIFHGN
>SyneCrtR_Fungi_KAI9701597.1_Candelina_mexicana
MRSSVVTAASLQYSKPAKANVDSSNQRVQNLVVKPRDSCGQVDFFWSYTEEPHRTRRQAIIKAHPEVTKLCGPEPLTKYL
VIIVVLFQIACAYLLRDTAIVSWPFLLTAYIAGATANQNLFLAIHEVSHNLAFRAPLLNRIFAVFANLPIGLPYSAAFRP
YHLTHHKSLGVDGLDTDLPTALEAIFLDSVLGKAFFCTFQILFYALRPMMVYQLSFTKLHLFNVIAQITFDYLLLHYIGP
NALTYLVLSSFLAGSLHPCAGHFIAEHYVFEKQPYNPQKAADLVPVPETFSYYGPLNALTYNVGYHNEHHDFPAIPWTRL
PAVHEIAKEFYAELPHHESWVWVMWQFVLDKEVGLWCRVKRHEGGRNLGAGGQDHERLGADGCQPGLTVLA
>SyneCrtR_Fungi_TPX43037.1_Synchytrium_endobioticum
MAKSSVWTREQIAAAKASGEIIIIYKGFVYNLSRFAAHHPGGLLALQHLNGKDATDAITAFHPKWVVDQKIHSFCVGRLA
GYTVSKASKDYLELEALLRKKGYFEPTYWFYVREAVKIAVLWVLMISLILRDGNHVSWVSAMASCLCGAVMWHQAAFVVH
DAGHNGVTQDRIRDNTIGIFLADLVGGLSIGWWKDSHYVHHIVTNDPEHDPDIQLLPFFALSTRFFDSIYSSYYKRQLHF
DVPAKVLVRFQHLLYYVVLAFGRFNLYALSWSHLFKRGKIGFRGREIASMVIFWSWYGWLLSHLPSWFMIATYILLGNMA
TCLLHVQITLSHYGMPTDVYPDEDFAVKGLRTTMNVDCPWWVDWVHGGLQFQVEHHLFPRLPRHNLRKARPFVKEYAKRN
GLEYHEYGFAAGNVVVLGLLKLVAQQVPSPFSSKNA
>SyneCrtR_Fungi_KAF2849068.1_Plenodomus_tracheiphilus_IPT5
MRSSVSTATALPKEPKARSFVVKGETQEVFKADKEHDHFFWTYTEEPHRTRRMAIIKAHPEVTKLCGPEPLTKYIVFFVV
SLQITCAYLLRNTPMLSWPFFLTAYIIGATANQNLFLAIHELSHNLAFKSPLANRIFAVFANLPIGIPYSASFRPYHLTH
HKSLGVNGLDTDLPTTFEAIFLDSVAGKAFFATFQILFYALRPMFVYALPMTKIHLFNVVVQLGFDYLLVHYASGRALGY
FILSSFLAGSLHPCAGHFIAEHYVFEKPDRSATSSNTAPAIPLPETYSYYGILNFFTYNVGLHNEHHDFPAIPWTRLRKL
NSIAHEFYDELPQHESWCWVMWQFIWDKDISLWCRVKRDEGGRKVGAGSGATRPGWSEEELGANEAKGPIPGVR
>SyneCrtR_Fungi_TPX39031.1_Synchytrium_endobioticum
MWFDDSHVSFRLSSCCLHVVSVAEPTDSAGSSHHLSSKLPMAKSSVWTREQIAAAKASGEIIIIYKGFVYNLSRFAAHHP
GGLLALQHLNGKDATDAITAFHPKWVVDQKIHSFCVGRLAGYTVSKASKDYLELEALLRKKGYFEPTYWFYVREAVKIAV
LWVLMISLILRDGNHVSWVSAMASCLCGAVMWHQAAFVVHDAGHNGVTQDRIRDNTIGIFLADLVGGLSIGWWKDSHYVH
HIVTNDPEHDPDIQLLPFFALSTRFFDSIYSSYYKRQLHFDVPAKVLVRFQHLLYYVVLAFGRFNLYALSWSHLFKRGKI
GFRGREIASMVIFWSWYGWLLSHLPSWFMIATYILLGNMATCLLHVQITLSHYGMPTDVYPDEDFAVKGLRTTMNVDCPW
WVDWVHGGLQFQVEHHLFPRLPRHNLRKARPFVKEYAKRNGLEYHEYGFAAGNVVVLGLLKLVAQQVPSPFSSKNA
>SyneCrtR_Fungi_KAJ1961756.1_Dimargaris_xerosporica
MMTTTATQTNEPPRPLAEKASKRPFTKPTLVEPTSPTLPPVTPANTRDDPRHPLYLADWERSVPGRDTYFAIDDLDEPHI
KRKNAILQKHPEIKSLYGFDTRTIWITLTAAAVQVGMAYLFGRVYPDYVWTMLIASYLVGGTLTSLFGVIIHETCHNLAH
PSAFVNRMVGLAANIGIIFPIAQSFRRHHLEHHTYQGVIGKDPDLPLDWELKLIGNHPYLKVVWVFCYGLMYVVRGAAQN
KPLTPWELTNIAFTLCTDTLIWIYCGPWGFFYLVLSLWLGYGLHLGAVHFIQEHYTFDDGQETYSYYGSGNKLLMNIGYH
NEHHDFVRIPWSRLPNVRKAAPEFYDTLAYHTSWFWVLWMFLTDTVLAPQSRAVRFYRDHL
>SyneCrtR_Fungi_XP_047800958.1_Puccinia_striiformis_f._sp._tritici
MASFFNNTNKQIPDSAINWSLLAGAESTKPSSSSDSSSSSTTTPKISSDHATDSPDQSSPPPSSPSLSSSMNKTSKSISK
AEPWMPKMVGLSQDPNDWLWQMTEEPHRSRRRAILKDHPEVRKLMGYTWTTKWVVLFVVSVQLSIAAYFGLRSEQHAQSA
WSWKFFLTAYIVGGTANQNLFLAIHEITHNLAFKKILHNKLLALFSNLPIGVPYAMVFKRYHLEHHKSLGEDGIDTDLPT
RLELLCLKNVLGKTFFATFQILFYALRPGFVRSQKVTGWVLASFALQLGFDFLLYKYFGLAAVMYLIMSSFFAGSLHPCA
AHFIAEHYVWNEDGGEQETWSYYGPLNILAYNVGYHNEHHDFPSIPWTRLPELKAMASEYYDPLPQHYSWPLVIVKFIFD
NRVGLFSRVKRLPLGPHLPIVPYENLSKQEDRKNI
>SyneCrtR_Fungi_KAF1358380.1_Lizonia_empirigonia
MRASTTTATVPPREPAQRSFTATAEKQQAQAAHDHEDFFWTYTEEPHRTRRMAIIKAHPEVTKLCGPEPLTKYVVLLVVA
MQVLCACLLRDTPFLSWPFFLTAYVVGATANQNLFLAIHEISHNLAFRSPLANRVIAVFANLPIGIPYSASFRPYHLTHH
KSLGVNGLDTDLPTNFEAWFLDSVAGKAFFCTCQILFYALRPMFIYNLPLTKIHLFNIVVQLAFDYALVQLAGGKALAYL
ILSSFLAGSLHPCAGHFIAEHYVFEKPDKDASNPANKIPIPETYSYYGILNFFTYNVGLHNEHHDFPAIPWTRLPKLNRI
AHEFYDELPVHKSWVYVMWQFVMDKDISLWCRVKRDEGGRKVGAGKGWSEEELGNNETKGRIPGVF
>SyneCrtR_Fungi_KAF9637395.1_Lasiodiplodia_theobromae
MPSSVTTTTTVTKLCGPEPLTKYVVAGVVALQVTCAYLLRNTPILSWPFFLTAYIIGATANQNIFLAIHEISHNLAFRSP
LANRVFACFANLPIGIPYSASFRPYHLTHHKSLGVDGLDTDLPTAFEAVVLDSVLGKAFFATFQIFFYALRPMFVYQLPI
SKIHLFNIAFQLAFDYALVTMAGWHAFVYLLASSFLAGSLHPCAGHFIAEHYVFEGNKDKPSAGAHGPANSLACPPPETY
SYYGPLNFFTYNVGLHNEHHDFPAVPWSRLWELNRIAKEFYDPLPQHRSWVGVIWQFIWDKDVGMWCRVKRAEGGRKVGG
GNGPAAKVSVSAGWKEEELGANEASSIPGVK
>SyneCrtR_Fungi_KAJ1972434.1_Dimargaris_verticillata
MTTTTTMTDEPPRPLADKASKRPFTKPTLVEPTSPTLPPVTLANTRDDPRHPLYLADWERSVPGRDTYFAIDDLDEPHIK
RKNAILQKHPEIKGLYGFDTRTIWITLTAAAVQVSMAYLFGRVYPDHVWTMLIASYVVGGTLTSLFGVIIHETCHNLAHP
SAFVNRMVGLAANIGIIFPIAQSFRRHHLEHHTYQGVIGKDPDLPLDWELKLIGNHPYLKAVWVFCYGLMYVVRGAAQNK
PLTPWELINIAFTLCTDALIWIYCGPWGFFYLVLSLWLGYGLHLGAVHFIQEHYTFDDGQETYSYYGSGNKLLMNIGYHN
EHHDFVRIPWSRLPNVRNSAPEFYNTLAYHTSWFWVLWMFLTDTVLAPQSRAVRFYRDHLVGRRYFKVPGFGTVPKKTE
>SyneCrtR_Fungi_XP_049161980.1_Daldinia_loculata
MAPPSSSSTTTSAPEAPRLQKTIRLNGKGGEKVQDGSPDLQRDPIEVKYRDFFWTYTEEPHRTRRLAIIKAHPEVTKLCG
PEPLTIYVVLGVVALQVFCAYALRNTSFFSLPYWLLAYVVGATANQNLFMAIHEISHNLAFRSPTANRLFAIIANLPIGI
PYSASFRPYHLTHHKSLGVDGLDTDLPTALEAIFLDSILGKAFFCTFQIFFYAVRPMCVYSVPFTWVSATNVAVQVAFDV
VILKTLGINSMMYFLLSSFLAGSLHPLAGHFIAEHYVYETVTPSQRNPENRVPVPETYSYYGPLNFLVYNVGFHNEHHDF
PAIPWSRLPELNRIASDFYTELPHHRSWTYVLWRFIFDESVGIRCRVKRKEGGRLVGQKTDWKKNELEA
>SyneCrtR_Fungi_KAI2781421.1_Daldinia_loculata
MAPPSSSSTTTSAPEAPRLQKTIRLNGKGGEKVQDGSPDLQRDPIEVKYRDFFWTYTEEPHRTRRLAIIKAHPEVTKLCG
PEPLTIYVVLGVVALQVFCAYALRNTSFFSLPYWLLAYVVGATANQNLFMAIHEISHNLAFRSPTANRLFAIIANLPIGI
PYSASFRPYHLTHHKSLGVDGLDTDLPTALEAIFLDSILGKAFFCTFQIFFYAVRPMCVYSVPFTWVSATNVAVQVAFDV
VILKTLGINSMMYFLLSSFLAGSLHPLAGHFIAEHYVYETVTPSQKNPENRVPVPETYSYYGPLNFLVYNVGFHNEHHDF
PAIPWSRLPELNRIASDFYTELPHHRSWTYVLWRFIFDESVGIRCRVKRKEGGRLVGQKTDWKKNELEA
>SyneCrtR_Fungi_KAI0095443.1_Daldinia_grandis
MAPPSSSSTTTSAPEAPQLQKTIRLTGKGGEKVQDGSPDLQRDPIEVKYRDFFWTYTEEPHRTRRLAIIKAHPEVTKLCG
PEPLTIYVVLGVVALQVFCAYTLRNTSFFALPYWLLAYVVGATANQNLFMAIHEISHNLAFRSPTANRLFAIIANLPIGI
PYSASFRPYHLTHHKSLGVDGLDTDLPTALEAIFLDSILGKAFFCTFQIFFYAVRPMCVYSVPFTWVSATNVAVQVAFDV
VVLKTLGISSMMYFLLSSFLAGSLHPLAGHFIAEHYVYETVTPSQKNPDNRVPVPETYSYYGPLNFLVYNVGFHNEHHDF
PAIPWSRLPELNRIASDFYSELPHHRSWTYVLWRFIFDESVGIRCRVKRKEGGRLVGQKTDWKKNELEA
>SyneCrtR_Fungi_KAG6997575.1_Physcia_stellaris
MSATMSSVQTETVTTETHQIRPQDKPLQHALGVARLYRARSTLQTTLGIISNYIVFMTCIAVSQSPAVSSYLSPLAARML
YVLSALLIASRMRALENLIHEASHNNLFPVAKLHQSLQFLYAFPVFRVVDDYRRSHSLHHKHLGDRQRDPDIVRLYDLGL
DKLPEQPVWYLIGLPMTGFLTYEYLTTTFWDFWESSSSRLSKTLYWMTVALGVAYTKSYQGFVYYYLIPFLVILPVTRYW
AEISEHLGLDLRADLGSSRTNIGFIHRWYMNPHNDGYHAVHHLCSQVPFYLLPEAHRILMKDSEAYAKATVISYGFFETF
KQMVTVSRRQSEMGAEKCALAAKEHKIWGSDGVSFGGIRLIALVGKQMVPGKMGIGFTRYDLGLDDVMKFKIFNLC
>SyneCrtR_Fungi_KAI9879989.1_Pleopsidium_flavum
MPSTVVTTTTTIGVELLATPRNNTASRYVTLKSTPKKVADPTDDHFFWSYTEEPHRTRRQSIIKAHPEVTKLCGPEPLTK
YVVVAVVTLQIACAYLLKDTAIISWPFLLTAYIIGATANQNLFLAIHEISHNLAFKSPTANRLIAVFANLPIGIPYSAAF
RPYHLTHHKSLGVDGLDTDLPTSLEALFLDSVLGKAFFCTFQILFYAIRPMLIYKLPITRIHLFNMAVQLAFDYLLIYYL
GGRALAYLIMSSFLAGSLHPCAGHFIAEHYLFDKPSLPFRTEDKDSPALAAPVPETFSYYGPLNLLTYNVGLHNEHHDFP
AIPWTRLPALHEIAKEFYQDLPHHKSWVWVIWQFVWDKEVGLWCRVKRKEGGRKVGFGEGWREEELGANEREGAKIPGVK
>SyneCrtR_Fungi_XP_017995309.1_Phialophora_attinorum
MGSLGIEELPQTGTEFPFPIVSFEPFLSGGEAGRQTVAAKLYDAFHNFGWVYLKDFGISEAEIEQMFARSAQFHGQPLEQ
KLKYKLNDPSVSQGYTADGAESSDPHGGRSHKECYEHRRVNKLAPAAGDLDDWTAWADDFYNKLIILAGHVRDALAMVLG
LEPEAFQAQLKQLDGQLRLLNYMGVPRKVLEEGRNFRINPHCDYGLFTLLFQDQIGGLEVDRFHDGKFVAATPIPGTCVI
NVADLLQRLSNDRLRSTRHRVVAPQMTKEMSDAIGPDGVLPARKSTAFFVHPARDTLITPMVEEGENGPHYDPVAAGCWR
DAITAKNYRLPIPMATPEQVQAAKCVEMRYMMAANIEKKPRILSCDLHLLSHCRNHATTTATEAVVATPRISTAANDPPA
KALPEDKFFWTYTEEPHRTRRQAIIKSHRDVLQLCGPEPLTKYVVLAVVALQISCAVLLKDTPIVSWPFFLTAYIVGATA
NQNLFLAIHEISHNLAFRTPIYNRLLAIFANLPIGIPYSAGFRQYHLTHHKSLGVDGLDTDLPTAFEAVFLDSVAGKAFF
ATFQLLFYAIRPMFIFKIPFGPIHFLNIAVQVVFDAIVIRYLGGHALSYFILSSFLAGSLHPCAAHFISEHYVFERSQVK
GAKMPRDVPIPETFSYYGPLNVLTYNVGYHNEHHDFPAVPWTRLPRLYEIAKEFYEPLPYHKSWPYVIWQFILDKEVGMW
CRVKRAEGGRLVGAWKESEVQS
>SyneCrtR_Fungi_KAB2575080.1_Lasiodiplodia_theobromae
MPSSVTTTTTVEPKTKNAEPDFFWTYTEEPHRTRRMAIIKAHPEVTKLCGPEPLTKYVVAGVVALQVTCAYLLRNTPILS
WPFFLTAYIIGATANQNIFLAIHEISHNLAFRSPLANRVFACFANLPIGIPYSASFRPYHLTHHKSLGVDGLDTDLPTAF
EAVVLDSVLGKAFFATFQIFFYALRPMFVYQLPISKIHLFNIAFQLAFDYALVTMAGWHAFVYLLASSFLAGSLHPCAGH
FIAEHYVFEGNKDKPSAGAHGPANSLACPPPETYSYYGPLNFFTYNVGLHNEHHDFPAVPWSRLWELNRIAKEFYDPLPQ
HRSWVGVIWQFIWDKDVGMWCRVKRAEGGRKVGGGNGPAAKVSVSAGWKEEELGANEASSIPGVK
>SyneCrtR_Fungi_XP_046119649.1_Emericellopsis_atlantica
MPSWSSSSTVTKTPKQRKSASAASLSSKKDTLADKAVADANDFFWTYTEEPHRTRRLAIIKAHPEITKLCGPEPLTKWVV
LGVVTLQVLLAIFLHSTPFFSLKFWGIAYVVGATANQNLFLAIHEISHNLAFKNPLANRLLAIGANLPIGIPYSASFRPY
HLTHHKSLGVDGVDTDLPTSFEAFVLDSILGKAFFCTFQIFFYAIRPMTVYRVPLTKIHLLNIVVQLAFDAVLLRFFGVK
SLLYLLLSSFLAGSLHPLAGHFIAEHYVYETVTPKARDPNNRVPVPETFSYYGPLNWLTYNVGLHNEHHDFPAVPWTKLH
EVNRIAADFYDDLPRHESWVMAIVRFIFDKNVGMRCRVKRESGGRVVGGGSGWTESEVQN
>SyneCrtR_Fungi_KAK0654108.1_Lasiodiplodia_hormozganensis
MPSSVTTTTTVEPKTKNAEPDFFWTYTEEPHRTRRMAIIKAHPEVTKLCGPEPLTKYVVAGVVALQVTCAYLLRNTPILS
WPFFLTAYIIGATANQNIFLAIHEISHNLAFRSPLANRVFACFANLPIGIPYSASFRPYHLTHHKSLGVDGLDTDLPTAF
EAVVLDSVLGKAFFATFQIFFYALRPMFVYQLPISKIHLFNIAFQLAFDYALVTMAGWHAFVYLLASSFLAGSLHPCAGH
FIAEHYVFEGNKDKPSAGAHGPANSLACPPPETYSYYGPLNFFTYNVGLHNEHHDFPAVPWSRLWELNRIAKEFYDPLPQ
HRSWVGVIWQFIWDKDVGMWCRVKRAEGGRKVGGGNGLAAKVSVSAGWKEEELGANEASSIPGVK
>SyneCrtR_Fungi_KAI9220451.1_Blastocladiella_britannica
MALPRSKLPNTLERTLKMQKASTSSRSTSRASNASSQATDEAVHVSADSDAHPVYDVRHPTYIGEWESSVPYVHSNIARD
DMDEPHLKRKHAILDAHPEIKDLYATEWRTKYIIFALVATQVTMAYSFGAGRFADAHWGWLVLASYVLGGTITSVFGVVI
HECAHNLAHASAFVNRCLGLVCNIGLVFPIASSFRRYHLEHHTFQGVHGKDPDLPLDIEWKLVAGNRFAKFMWVFCFPFL
YVFRGAAMQKSPQTWEIVNWIWTIGCDYAFWHFTGARGLLYMFLSLWFGYGIHPGAAHFIQEHYTFVDGQETYSYYGSGN
GLYMNIGFHNEHHDFTKIPWSKLPEIRRLAPEFYDTIAYHTSWFKVIFDFIWHDHLGPQSRLGRDFEDHKNGRATIATAR
KLKRD
>SyneCrtR_Fungi_RCI05574.1_Rhizopus_stolonifer
MIHLYYIGDYLPDITKTNFRKAMQKKSRQSEKQLMATWEGGMSIKAYDAALDELNKVHSTDLSQDSIDQQDLDNIKVREA
YRQLDQEIKARGLYKCNYWKYGEECCRYFTLIGLSLWFTLKGTVWWHYILGAVFLAGFWHQLVFTAHDAGHNEITGNSNI
DHIIGVIIADFIGGLSLGWWKDNHNVHHVVTNHPEHDPDIQHLPFMAITTQLFNDLYSTYYKRILPFDAAAKFFVQYQHY
LYYLILSFGRFNLHRLSFVYLFTSKDVRNRKLELFGITVFFIWFGALLSCVPSWGLRVAYIFVSYMLTFPLHVQITLSHF
GMSTEDKGPNEPFPAKMLRTTMDVDCPIWLDWFHGGLQYQAVHHLFPRIPRHNLRACVPLVRQFCDEVGLHYYMYNFSTG
NGVVLGALKSVADQVGFMNQVAKHNADVWNGEKTHKD
>SyneCrtR_Fungi_XP_049104600.1_Daldinia_decipiens
MAPPSSSSTTTSAPEAPKLQKTIRLNGKGGEKVQDGSPDLQRDPIEVKYRDFFWTYTEEPHRTRRLAIIKAHPEVTKLCG
PEPLTIYVVLGVVALQVFCAYVLRNTSFFSLPYWLLAYVVGATANQNLFMAIHEISHNLAFRSPTANRLFAIIANLPIGI
PYSASFRPYHLTHHKSLGVDGLDTDLPTALEAIFLDSILGKAFFCTFQIFFYAVRPMCVYSVPFTWVSATNVAVQVAFDI
VILKTLGINSMMYFLLSSFLAGSLHPLAGHFIAEHYVYETVTPSQKNPENRVPVPETYSYYGPLNFLVYNVGFHNEHHDF
PAIPWSRLPELNRIASDFYTELPHHRSWTYVLWRFIFDESVGIRCRVKRKEGGRLVGQKTDWKKNELEA
>SyneCrtR_Fungi_KAJ3752777.1_Lentinula_raphanica
MLWYQIFSDGIEYEARAGKPFVPPNITIKEVWEAVPKHLFKKSLAKSLFYIARHLLITYLFYAFAQNIDLIVSSVGGTPL
ARQVLKVVCWAAYWSFQGFAFAGIWCIVASSLQAGHGALSDYGIINDIIGLALHAAVLTPYHAWRFTHRAHHKATQSLER
DETFMPFTRSDFKLPNGKVAVRMDYTEILEETPAFTLFRLFVRQFFSQLFKPSERPAIILSNISLLVMYTLISMYVKRYG
WGNAMKYYFMPWMVMFTYLQHSDPTIPYYRKNEWTFVRGALATVDRPVFGWAGRLLLYNIATDHLAHHFFSTIPFYNLPE
VTKAIKPVLGEYYNYDSTGVIAALWRSFTQCVFIEDEGDILFYKNRYGEAITDIDEKVKNQ
>SyneCrtR_Fungi_XP_006696683.1_Thermochaetoides_thermophila_DSM_1495
MARRNAAANGPSTAKGQSNSAENSGEKETVNLYDPKLHDFIWTYTEEPHRTRRLAIIKAHPEVTKLCGHEPLTKYCVAFV
VGLQVLMAHLLRDTPFWSWKFWLVAYVIGATANQNLFLAIHEISHNLAFRSPLANRLFAIFANLPIGLPYSASFRPYHLT
HHKSLGVDGLDTDLPTALEAVVLDSILGKAFFCTFQIFFYALRPMAIYRVPFTWVHYLNILVQFAFDYAMIYLLPGYFTL
NSFKYLLLSSFLAGSLHPTAGHFIAEHYVYETIPPEARDPKNMIPVPETYSYYGPLNWVTYNVGLHNEHHDFPAVPWTRL
PKLYEIAKEFYEPLPQHTSWVYVLWRFIFDPTVGMKCRVKRKMGGRVVGGGTAVPVAKQADWKDDEVEARE
>SyneCrtR_Fungi_KAI9710211.1_Candelaria_pacifica
MRSPVVTVATVEDPKLALEKVQPTSQKNPNVAVDPRDSVGQGDFFWSYTEEPHRTRRQAIIKAHPEITKLCGPEPLTKYL
VVTVVLFQIASAYLLRNTAIGSWSFFLTAYILGATANQNLFLAIHEISHNLAFKSPLLNRTFAVFANLPIGLPYSAAFRP
YHLTHHKSLGVDGLDTDLPTAFEAIFLDSVLGKAFFCTFQILFYALRPMMVYQLPFTKLHLFNVIAQITFDYLLLHYVGT
NALVYLVLSSFLAGSLHPCAGHFIAEHYVFEKQPLDARNVTYLAPVPETFSYYGPLNVLTYNVGYHNEHHDFPAIPWTRL
PAVHDIAQEFYTELPYHKSWVWVMWQFVWDKEVGLWCRVKRHEGGRKVGTGDQNYESLTADGCRSGSTVLI
>SyneCrtR_Fungi_PLW20731.1_Puccinia_coronata_f._sp._avenae
MSSINWSLLAGAETTEPIPATSLSDSSSSSLSTTSNNNNNNNIPDNSPPSMDKSKRGTTSTNKCEPWMPKMTGLSQDPND
WLWQMTEEPHRSRRRAILKEHPQIRHLMGYTRTTKWVVLFVVSVQLSIAIYFGLRSKNYNESAWSWKFFLTAYVIGGTAN
QNLFLAIHEITHNLAFKKIVHNKLLALFSNLPIGVPYSMLFKRYHLEHHKSLGEDGIDTDLPTRLELLCLKNVLGKAFFA
TFQIFFYAIRPGFVRSQKITSWIVANFAIQLGFDYILYKYFGLAAVMYLIVSSFLAGSLHPCAAHFIAEHYVWTQDGGEQ
ETWSYYGPLNILAYNVGYHNEHHDFPSIPWTRLPKLKAIANEYYDPLPKHNSWPLVILKFIFDHKVGLFSRVKRLPLGPH
LPIVPFENLGKQEDRKNI
>SyneCrtR_Fungi_XP_018153715.1_Colletotrichum_higginsianum_IMI_349063
MATPTNAPISAAASAQRGKPTKTRIYPLMSRRQVEGLIAQGRVVVIIDQFVVKLDGWLAYHPGGDKAILHMVGRDATDEV
SVLHSSEARSQMTRYRIGRVEGHWRNFVPPIQGGKFRALEEGGSGVDDVDDNDDDTMRFFGAPYPSDVDSREASPVFDTA
DSHVRCRHGAAQSSSPASVSSATSTTDDGHDDKDMDGTAFLDSETRKQIRLDLDKYPALDDGTQSDIVRKYRLLNERIKA
EGLYNCDYRAYTIEVMRYTLLFAAMLTFLRWGWYFLSAACLGCFWHQLVFSAHDAGHMGITHNFHVDTCIGIFIADFMGG
LSIGWWKRNHNVHHIVTNSPEHDPDIEHLPFFAVSHRFLGNLTSSYYERVMEYDLAARFFLSLQSYLYYPIMLFGRFNLY
RLSWDHLIMGRGPKKGIAWWHRWLEVAGQVFFWVWFGYGIVYRSIPNNWDRFVFVIISHMFQAPLHVQITLSHFAMSTAD
LGPQESFPQKMLRTTMDVDCPTWLDFFHGGLQFQVVHHMYPRIPRHNLRKTQRLVQDFCNDVGIPYALYGFVDGNKDVIG
RLAEVSRQAAILAKCQKVAAHHIQGGHRH
>SyneCrtR_Fungi_POW22755.1_Puccinia_striiformis
MASFFNNTNKKVPNSSINWSLLAGAESINPSSSSDSSTYSTTTPKTLSDHETASSDQSSPPPSLPLLSLSMNKTSQPISK
AQPWMPKMVGLSQDPNDWLWQMTEEPHRSRRRAILKDHPEVHKLMGYTWTTKWVVLFVVSVQLSIAVYFGLRSEQQVQSA
WSWRFFLTAYMIGGTANQNLFLAIHEITHNLAFKKILHNKFLALFSNLPIGVPYAMVFKRYHLEHHKSLGEDGIDTDLPT
QLELLCLKNVLGKTFFCARFVRSQKVTGWVLGGFALQLGFDFLLYKYFGLAAVMYLIMPSFFAGSLHPCAAHFIAEHYVW
NDDGGEQETWSYYGPLNILAYNVGYHNEHHDFPSIPWTRLPELKAMASEYYDPLPQHSSWPLVIVKFIFDNRVGLFSRVK
RLPLGPHLPIVPYKNLSKHEDRKNI
>SyneCrtR_Fungi_KAG1474068.1_Rhizopus_delemar
MPPNTEINQVPSTRVFIDEEKFQEHVKKGDSVFIFESKVYKVNNFIFKHPGGEAVMRSALGRDVTDEIRSMHPPKVYEKM
IHLYYIGDYLPDITKTNFRKAMQKKSRQSEKQLMATWEGGMSIKAYDAALDELNKVHSTDLSQDSIDQQDLDNIKVREAY
RQLDQEIKARGLYKCNYWKYGEECCRYFTLIGLSLWFTLKGTVWWHYILGAVFLAGFWHQLVFTAHDAGHNEITGNSNID
HIIGVIIADFIGGLSLGWWKDNHNVHHVVTNHPEHDPDIQHLPFMAITTQLFNDLYSTYYKRILPFDAAAKFFVQYQHYL
YYLILSFGRFNLHRLSFVYLFTSKDVRNRKLELFGITVFFIWFGALLSCVPSWGLRVAYIFVSYMLTFPLHVQITLSHFG
MSTEDKGPNEPFPAKMLRTTMDVDCPIWLDWFHGGLQYQAVHHLFPRIPRHNLRACVPLVRQFCDEVGLHYYMYNFSTGN
GVVLGALKSVADQVGFMNQVAKHNADVWNGEKTHKD
>SyneCrtR_Fungi_VUC34793.1_Clonostachys_rosea
MPSSASETITNPASKRRGGSAEEHKSEDASSHEKDFFWTYTEEPHRTRRLAIIKAHPEVTKLCGPEPLTKYVVVGVVSLQ
IFFAWYLSETPFFSFKYWLIAYIFGATANQNLFLAIHEISHNLAFRSAMGNRLLAIVANLPIGIPYSASFRPYHLTHHKS
LGVDGLDTDLPTAFEAVFLDSILGKTFFCTFQIFFYALRPMAIYRVPLTSIHFLNVVVQITFDVLLIHFAGIKAFVYLLF
SSFLAGSLHPLAGHFIAEHYVYEYVTPEQRNPENRIPVPETFSYYGPLNWFTYNVGLHNEHHDFPAVPWTRLHSLNKIAS
EFYDPLPRHESWVYAIWRFIFDEEVGMRCRVKREKGGRLVGGGAGWKLSEIES
>SyneCrtR_Fungi_XP_959536.3_Neurospora_crassa_OR74A
MASKPPPPSRAAAEDTATAQQSTVKTAERTYPFISRREIEALISEGRHIIIVDQYVLKVDAWVKYHPGGDKAIKHMIGRD
ATDEVNGLHSPEARAQMNRYRVGRISGRWKNFLPPIQGGKFRPRGEEGEEWEEESPEIRARAANYDEDTSFGSSSFASQA
ASTESESSRTPSPAPSPVFDDGESAPELNQLRARSNARSKSAVSRSDSFTSISSIEDEKASAKGADGGPRDGMAHLDALT
RQEIRLDLDKYPPLDEGTQDTVIRKYRELNERIKAEGLYDCNYVAYAIEGFRYTLLFCGCLLFLKWGWYVPSAFCLGSFW
HQLVFTAHDAGHMGITHHFHVDTVIGIIIADFIGGLSLGWWKRNHNVHHIITNSPEHDPDIEHLPFFAISHRFFTNLRST
YYDRVMEYDIFAKFFVSLQHYLYYIIMMFARLNLYRLSWEYLLKGQAPKHGPAWWHRHLELVGQVFFWCWFGYGIMYKAI
DGNWNRFVFFMISHAVTSPLHVQITLSHFAMSTSDLGPHESFPQRMLRTTMDVDCPEWLDFFHGGLQFQAIHHLYPRIPR
HNLRKTQKLVQDFCNDVGIPYALYGFVEGNKHVIGRLADVARQAAILRKCQQTIVDGSIGHSHAH
>SyneCrtR_Fungi_KHE78657.1_Neurospora_crassa
MASKPPPPSRAAAEDTATAQQSTVKTAERTYPFISRREIEALISEGRHIIIVDQYVLKVDAWVKYHPGGDKAIKHMIGRD
ATDEVNGLHSPEARAQMNRYRVGRISGRWKNFLPPIQGGKFRPRGEEGEEWEEESPEIRARAANYDEDTSFGSSSFASQA
ASTESESSRTPSPAPSPVFDDGESAPELNQLRARSNARSKSAVSRSDSFTSISSIEDEKASAKGADGGPKDGMAHLDALT
RQEIRLDLDKYPPLDEGTQDTVIRKYRELNERIKAEGLYDCNYVAYAIEGFRYTLLFCGCLLFLKWGWYVPSAFCLGSFW
HQLVFTAHDAGHMGITHHFHVDTVIGIIIADFIGGLSLGWWKRNHNVHHIITNSPEHDPDIEHLPFFAISHRFFTNLRST
YYDRVMEYDIFAKFFVSLQHYLYYIIMMFARLNLYRLSWEYLLKGQAPKHGPAWWHRHLELVGQVFFWCWFGYGIMYKAI
DGNWNRFVFFMISHAVTSPLHVQITLSHFAMSTSDLGPHESFPQRMLRTTMDVDCPEWLDFFHGGLQFQAIHHLYPRIPR
HNLRKTQKLVQDFCNDVGIPYALYGFVEGNKHVIGRLADVARQAAILRKCQQTIVDGSIGHSHAH
>SyneCrtR_Fungi_KAF3032587.1_Didymella_heteroderae
MPPREPAKRSFTVTAEKQQAQAAHNHEDFFWTYTEEPHRTRRMAIIKAHPEVTKLCGPEPLTKYVVLLVVSIQIACAYLL
RNTPFLSWQFFLTAYVVGATANQNLFLAIHEISHNLAFRSPLANRVIAVFANLPIGIPYSASFRPYHLTHHKSLGVNGLD
TDLPTAFEAWFLDSVAGKAFFCTCQILFYALRPMFIYNLPLTKIHLFNIIVQLAFDYALVQFASGKALAYLILSSFLAGS
LHPCAGHFIAEHYVFEKPEKDASNPANKIPIPETYSYYGILNIFTYNVGLHNEHHDFPAIPWTRLPKLNRIAHEFYDELP
VHKSWVYVMWQFVMDKDISLWCRVKREEGGRKVGAGSGWSEEELGNNEKKGRIPGTTSSKVIAEFTNAPESITVTTIAPR
ILQYFTRSAPAATRSFQQRRAALAPALSRTYAVNPSSSSASQNNFNASNPQASSADSQDINASAATRGTKDQALASLANP
VSHPEDGGLGATEETTQSQDAMSHDPKESDASKREKTLNYGQNKPLDPADK
>SyneCrtR_Fungi_OZJ02432.1_Bifiguratus_adelaidae
MTPPEARTLECTQTYITRQEIDARTKTGEILIIYSDKVYKLDKWIKYHPGGVLAIQHLNGKDATDEIHMMHPEDVYRRQV
HRYYVGEYADDTDLSITQRYPPSALPTPPRTPVLDHSTRLEYLTSNCIRGTERKESLDAKKLRLSYEEFARRIEELGLDK
CNYWNYGIELCRYTALFVSSLLFIFYGYQTWHYMFSAVLMAGFWHQVSFFAHDAGHNSITHVLKVDNAVGIIAANWLGGL
SLGWWKKSHNVHHIITNDPEHDPDIQHLPFFAVSERFANNLYSTYYKRILPFDAAARRFVSVQHWTYYLILSFGRFNLYR
LSFEFLANEENYRYFYFEVTGLVFFWCWLGYVLSHLPSWGMIWAWIMVSHILTVSLHVQITLSHFGMSTEVIEDEPFPAK
MLRTTMDVDCPTWLDWYHGGLQFQAIHHLFPRVPRHNLRACVPLVRQFAKDNGLTYHSYDFAKGNGIVLGRLKEVADQIK
LLGEGKVHGSLARAGKVKSQTPKVAKQEKKKKPTGRAKKRMVYNRRYVNVTTTFGGKRRMNPAPTGDKP
>SyneCrtR_Fungi_XP_047867196.1_Daldinia_vernicosa
MAPPSSSSTTTSAPEAPKLQKKTIRLNGKGGEEKVQDGSPDLQQRDPIEVKYRDFFWTYTEEPHRTRRLAIIKAHPEVTK
LCGPEPLTIYVVLGVVALQVFCAYALRNTSFFSLPYWLLAYVVGATANQNLFMAIHEISHNLAFRSPTANRLFAIVANLP
IGIPYSASFRPYHLTHHKSLGVDGLDTDLPTALEAIFLDSILGKAFFCTFQIFFYAVRPMCVYSVPFTWVSATNVAVQVA
FDVAILKTLGINSMMYFLLSSFLAGSLHPLAGHFIAEHYVYETVTPSQKNPENRIPVPETYSYYGPLNFLVYNVGFHNEH
HDFPAIPWSRLPELNRIASDFYTELPHHRSWTYVLWRFIFDESVGIRCRVKRKEGGRLVGQKTDWKKNELEA
>SyneCrtR_Fungi_RDW91415.1_Coleophoma_crateriformis
MAASSSTVTTSRSKKDDSSTPRLRVEAGEEEATPTLEVKEHDFFWTYTEEPHRTRRMAIIKAHPEVTKLCGPEPLTKYVV
LFVVSLQILCAYLLRDTPFFSWKFFLTAYIIGATANQNLFLAIHEISHNLAFKSAAANRMIAVFANLPIGIPYSASFRPY
HLTHHKSLGVDGLDTDLPTAFEAVFLDSIAGKAFFCTFQILFYALRPMMVYKVPFTGIHFFNIAVQVLFDIALVKFASGK
ALGYLIFSSFLAGSLHPCAGHFIAEHYVFEHQPLKAKDPASMLPVPETFSYYGPLNWFTYNVGLHNEHHDFPAVPWTRLP
QLNQIAKEFYDELPRHESWIYVIWQFVMDKEVGMTCRVKRKEGGRKVGAWTQQEIQA
>SyneCrtR_Fungi_KAI5359729.1_Septoria_linicola
MSSSVTTATISTPQVIDSTRQRTGKEQVSATATKDEQEDFFWTYTEEPHRTRRQAIIKAHPEVLKLCGPEPWTIPLVLAV
VGLQIGCAYALRNTPVLSWSFMLTAYVVGATANQNLFLAIHEISHNLAFKSPLANRLFAVVANLPIGIPYSASFRPYHLT
HHKSLGVDGLDTDLPTALEAWFLDSVAGKAFFATFQILFYALRPMMVYNLPLTKIHAFNVVVQLAFDYVIVQNFGGKALA
YFIMSSFLAGSLHPCAGHFIAEHYVFSQHQKSQEAKSSEAAKLAPPPAETYSYYGILNLLTYNVGLHNEHHDFPAIPWTR
LWKLNEIAHEFYSDLPCHYSWSGVIWQFITDKEVGLWCRVKRKEGGRKVGGTEAASSSHTLPIEITR
>SyneCrtR_Fungi_KAF3007743.1_Curvularia_kusanoi
MRASTTTATVPPREPAKRSFTVTAEKQQAQAAHDHEDFFWTYTEEPHRTRRMAIIKAHPEVTKLCGPEPLTKWVVLLVVS
IQIACAYSLRNTPFLSWPFFLTAYLVGATANQNLFLAIHEISHNLAFRSPLANRIIAVFANLPIGIPYSASFRPYHLTHH
KSLGVNGLDTDLPTAFEAWFLDSVAGKAFFCTCQILFYALRPMFIYNLPLTKIHLFNIVVQLAFDYALVQFAGGKALAYL
ILSSFLAGSLHPCAGHFIAEHYVFEKPEKDASNPANKIPIPETYSYYGVLNYLTYNVGLHNEHHDFPAIPWTRLPKLNRI
AHEFYDELPVHKSWVYVMWQFVMDKDISLWCRVKREEGGRKVSAGSGWSEEELGNNEKKGRIPGVF
>SyneCrtR_Fungi_XP_033434741.1_Daldinia_childiae
MSFKAISRGWVYILQPRPAPPSAPKLQKTIRLNGKGGEKVQDGSPDLQRDPIEVKYRDFFWTYTEEPHRTRRLAIIKAHP
EVTKLCGPEPLTVYVVLGVVALQVLCAYALRNTSFFSLPYWLLAYVVGATANQNLFMAIHEISHNLAFRSPTANRLFAII
ANLPIGIPYSASFRPYHLTHHKSLGVDGLDTDLPTALEAVFLDSILGKAFFCTFQIFFYAVRPMCVYSVPFTWISATNVA
VQVAFDVVILKTLGINSLMYFLLSSFLAGSLHPLAGHFIAEHYVYETVTPSQKNPENRVPVPETYSYYGPLNFLVYNVGF
HNEHHDFPAIPWSRLPELNRIASDFYTELPHHRSWTYVLWRFIFDESVGIRCRVKRKEGGRLVGQKTDWKKNELEA
>SyneCrtR_Fungi_KAE9981798.1_Venturia_inaequalis
MSTTATVTTTVPEKTSNQKDFFWTYTEEPHRTRRQAIIKAHPEVLKLCGPEPLTKYLVTAVVALQIACAYNLRNTSPLSW
TFFLTAYIIGATANQNLFLAIHEISHNLAFKSGVVNRIFAVFANLPIGIPYSASFRPYHLTHHKSLGVNGLDADLPTALE
AVFLDSVLGKAFFATFQILFYALRPMFVYQLPLTRIHAFNIVAQLGFDYALVKFAGANALWYLIMSSFLAGSLHPCAAHF
IAEHYVFQRQTIHANTDAKLAPVPETFSYYGPLNLLTYNVGLHNEHHDFPAVPWTRLPALYEIAKEYYEPLPHHKSWCYV
IWQFILDKEVGLWCRVKREEGGRKVGAEIRKEEDMGTNKKAN
>SyneCrtR_Fungi_KAI4116197.1_Seirophora_villosa
MSSTETMLALPMYGSPFAPMDVLPATNSKEVENVQHAARLTKAYRERDSNMTLAAILNNYVVALTCIAMSESAASASSLP
QSVGRIIYLLAVVIIASRIRALENLVHEASHNNLFQSATSHRRLQFLYAFPVFRIVEDYRRSHLVHHKHLGDPQKDPDIV
RLFDLGLDKLPERPTWYLLGLPMTGFLTYEYLTTSFWEFWESSTSRSTKLFYWTSVMLGVAYWDLYRIFLAYYLVPFLVV
LPVTRYWAEISEHLGLDLHGNFGSSRTNIGILHQWYLNPHNDGYHAVHHLCSQVPFHLLPKAHASLMEASEEFGRKSTIS
HGVLETFRQMKTAKTLVKDTSTFISEQAKDAVG
>SyneCrtR_Fungi_XP_033559416.1_Macroventuria_anomochaeta
MRASTTTATVPPREPAKRSFTVTAEKLKAQTAHDHEDFFWTYTEEPHRTRRMAIIKAHPEVTKLCGPEPLTKYVVLLVVS
IQIACACLLRNTPVLSWPFFLTAYIVGATANQNLFLAIHEISHNLAFRSPLANRIIAVFANLPIGIPYSASFRPYHLTHH
KSLGVNGLDTDLPTAFEAWFLDSVAGKAFFCTCQILFYALRPMFIYNLPLTRIHLFNIVVQLAFDYALVQFAGGKALAYL
IMSSFLAGSLHPCAGHFIAEHYVFEKPEKDASNPANKIPIPETYSYYGILNFFTYNVGLHNEHHDFPAIPWTRLPKLNRI
AHEFYDELPVHKSWVYVMWQFVMDKDISLWCRVKREEGGRKVGAGSGWSEEELGNNEKKGRIPGVF
>SyneCrtR_Fungi_KAF2490693.1_Lophium_mytilinum
MAAVATDGIANLKLEETNGKVTNGAATKNGEIDHEDSDDDKEDADGAAEPGATGAAKKKKRKPRKKKKAGTAKVQSSPPR
VLITQLFPDGKYPEGEISEYRDENNYRTTNEEKRHLDRMNNDFLSDYRKGSEVHRQVRQWAQGWIKPGQSLTEIANGIED
SVRALTGHQGLEEGDALKGGMGFPTGLSINHCAAHYTPNAGNKTVLQQEDVMKVDFGVHFNGRIVDSAFTMTFDPVYDNL
LAAVKDATNTGIREAGIDVRMCDIGAAIQEAMESYEVEIKGQTYPVKCIRNLNGHSIGHYTIHGGKTVPIVKGGDQTKME
EGETFAIETFGSTGKGYVRDDMETSHYAMNGDAPRVALRVSSAKTLLNSITKNFGTLPFCRRYLDRLGHDKYLLGLNNLV
SAGIVEAYPPLVDIKGSYTAQFEHTFVLRPNCKEMRSSVTTATVQPKKTPKRLSTTANGGRKLDSAPTKSEDDQFFWTYT
EEPHRTRRMAIIKAHPEVTKLCGPEPLTKYVVAAVVSLQVLCAYLLRDTPVLSWPFFLTAYIIGATANQNLFLAIHEISH
NLAFRSPLANRIFAVFANLPIGIPYSASFRPYHLTHHKSLGVDGLDTDLPTRFEALFLDSVAGKAFFCTFQILFYALRPM
MVYQLPLTRIHAFNIVAQVAFDYALVSLASGRALTYFILSSFLAGSLHPCAGHFIAEHYVFDRQPAGAKDPASLAPLPET
FSYYGPLNLLTYNVGLHNEHHDFPAVPWTKLPALNRMASEFYDELPCHKSWIYVIWQFIWDKEVGLWCRVKRAEGGRRVG
GGGAEPSRVKYAPVYETEVLYI
>SyneCrtR_Fungi_RKU46585.1_Coniochaeta_pulveracea
MASSTTTATSRRKESKLSCKGASMSTEEKEAIEAKHRDFFWTYTEEPHRTRRLAIIKAHPEVTKLCGPEPLTKWVVLGVV
LLQITIAHLLRNTPFWSWKFWAVAYVVGATANQNLFLAIHEISHNLAFKSPLANRLLAIFANLPIGIPYSASFRPYHLTH
HKSLGVDGLDTDLPTAFEAVFLDSILGKAFFCTFQIFFYALRPMVVYRIPLTWIHALNVAVQVTFDYFLLTTPSLFSGNS
LLYLLLSSFLAGSLQPLAGHFIAEHYVYETVPAEAHDPKNHVPVPETFSYYGPLNWFTYNVGLHNEHHDFPAIPWTRLPK
LYEIAKEFYEPLPRHQSWVYAIWRFIFDEQVGMRCRVKRKEGGRLVGGGTGANTAKVAAWKEDEIEA
>SyneCrtR_Fungi_KAI1808105.1_Daldinia_bambusicola
MAPPSSSSTTTSAPEAPNLQKKTIRLTGKGGEKAEDGSSELKRDPVEVKYRDFFWTYTEEPHRTRRLAIIKAHPEVTKLC
GPEPLTIVVVLGVVALQVLCAYVLRDTPFFSLRYWLLAYVVGATANQNLFMAIHEISHNLAFRSPVANRLFAVVANLPIG
IPYSASFRPYHLTHHKSLGVDGLDTDLPTALEALFLDSILGKAFFCTFQIFFYAVRPMCVYSVPFTWVSGVNVLAQALFD
LAVLKTLGGNSMLYFLLSSFLAGSLHPLAGHFIAEHYVYETVTPSQKDPANRIPVPETYSYYGPLNFLVYNVGLHNEHHD
FPAVPWTRLPELNRVAAEFYDDLPHHRSWTYVLWRFIFDESVGIRCRVKRKEGGRLVGQRSDWKKNELEA
>SyneCrtR_Fungi_KAF2736382.1_Polyplosphaeria_fusca
MRSSVATATVPPKKPERRVLKATADEKTAAANDHDSFFWTYTEEPHRTRRMAIIKAYPEVTKLCGPEPLTKYVVTFVVSL
QVLCGYLLRDTPIISWPFFLTAYIVGATANQNLFLAIHEISHNLAFKSGLANRIFAVFANLPIGIPYSASFRPYHLTHHK
SLGVDGLDTDLPTPLEAIFLDSVLGKAFFATFQILFYALRPMFVYQLPLTKVHLFNVVAQIAFDYALVQLVGGRALAYLI
MSSFLAGSLHPCAGHFIAEHYVFEKLPSAAKDPANKIPVPETYSYYGPLNFFTYNVGLHNEHHDFPAIPWTRLPKLNKIA
SEFYDELPCHKSWIYVIWQFIWDKEVSLWCRVKRTEGGRKVGAGSGWNEEELGANEKNGPIPGVR
>SyneCrtR_Fungi_KAG8906740.1_Tulasnella_sp._403
MSAHNTIDFSLFGGAESLPPKLSPLTTSAHTHRTIIVDSSVHEPYRAPLDPNDFLWLMTEEPHRSRRTAILKAHPEVAKL
MGHEPLTKYIVLLVVLTQVIAAAALRNTSPLSPLFCAIAYIVGGTANHNLFLAIHEITHNLAFKGIKANKYLAMFANLPI
GIPYATTFKRYHIEHHKQLGEDGVDTDLPTRLELLMLRNVAGKAFFCTFQIFFYALRPGLVRSQRLTHWHAQNIIIQIVF
DYIFIHLLGFRAFTYLLLSSFFAGSLHPCAGHFIAEHYLWDGLAQETYSYYGPLNLLAYNVGYHNEHHDFPSVPWTRLPA
LRALAPEFYDTLPSHPSWPMVIFNFIFDQDVGLYARAKRLGKVQTEPYTASQAKSSESSVIPSTKDTGAENLDHRCSHHY
QFCSTAVSCDSTIFKTE
>SyneCrtR_Fungi_KAJ4395660.1_Didymella_pomorum
MAATAQSPHVFWEEKISIEPDLGDQRQSTYKALPSPPKTPKRVMMKYRFSGVFPLVLSLATFVLSLVVVLGGQNKGTFGG
QYLVALNTSRLGQDVITFEKASATSTARSASASASTAANPLDVLNPLSTNSPFNPENPNNPLNGLGNSLGDIASNLTDVV
NDGLGDAVNGVVAGVVNQTGIKDFYFVFVQRICSGSFVSEDGIDADAVKIDDCRSYEEAGDNITALSKRVRSSIVIGDTQ
VSIPLLARLISSLDSVVDNVNALRKAVLAFLIITMIGSMLSTVSILPAMYFPQSRLLVYFNMFWPALATCFAFLAAILVS
AMAVLASLLNGFSDTVGVQVDLGGIALLLVWLSFVFVSLITFYWTSVWIVASSAMRASTTTATMPPREPAKRSFTVTAEK
QQAQAAHAHDDFFWTYTEEPHRTRRMAIIKAHPEVTKLCGPEPLTKYVVLLVVSIQMACAYLLRDTPFLSWRFFLTAYVV
GATANQNLFLAIHEISHNLAFRSPLANRVIAVFANLPIGIPYSASFRPYHLTHHKSLGVNGLDTDLPTAFEAWFLDSVAG
KAFFCTCQILFYALRPMFIYNLPLTKIHLFNIVVQLAFDYALVQFASGKALAYLILSSFLAGSLHPCAGHFIAEHYVFEK
PEKDASNPANKIPIPETYSYYGILNFFTYNVGLHNEHHDFPAIPWTRLPKLNRIAHEFYDELPVHKSWVYVMWQFVMDKD
ISLWCRVKREEGGRKVGAASAWSEEELGNNENKGRIPGVF
>SyneCrtR_Fungi_XP_018698451.1_Fonsecaea_erecta
MATATETQSISRARRANLSHTTKVEDRDTSEELGHKQRSAEDKFFWTYTEEPHRTRRQAIIKAHKDILQLCGPEPLTKYV
VLFVVLLQVFCAYLLKDSPVFSWRFFLTAYVIGATANQNLFLAIHEISHNLAFRTAIYNRLLAIFANLPIGIPYSAGFRQ
YHLTHHKSLGVDGVDTDLPTALEAIFLDSVFGKAFFCTFQLLFYAFRPMMVYKIPFGPIHYCNIAAQVVFDILLVRYVGW
KALSYLIMSSFLAGSLHPCAAHFISEHYVFAKSTLQNGKVPKDVPIPETYSYYGPLNVLTYNVGYHNEHHDFPAIPWTRL
PEVYERAREFYEPLPCHNSWPWVLWQFITDKEVGMWCRVKRAEGGRIVGGWQDAEVQS
>SyneCrtR_Fungi_KAG0054718.1_Gryganskiella_cystojenkinii
MAVELAESCSGNLLPIHQVKHHGEQLDDEIGEDMFAGPKEAKLEVQSPAADVATTTFMTKKHARVKRLALISSEDLKTPT
VALPTLALSVVSTSIWGSILYWGAYKKKFSSVLSFPLMTFALFASFTPVHDALHYSVVTRGPYKKFLNNLIGYIGSIPLI
IPFQAFRELHMLHHRHTSQEGDPDRWSQEGPMVLRCFKWAIPDYFWIKTAMSGAVPNPKLRRSALYYLVILIAIVQSHRR
GVDVIKYWIIPRRAALWSLMWLIGYVPHRLEDDNYLNAEDNVYKMTSMTGGILRSDGFNLMLPLLNHHLHNIHHLYPQLP
FTSYGAIWAKHKDALIAAGTEVRPIYSASQGWKWNEKFEGSSSPK
>SyneCrtR_Fungi_XP_025508396.1_Aspergillus_aculeatinus_CBS_121060
MSSSVVEAATAGSSPHLRVSAAKSQDPQATAHDGQPSVRIAPPEKSAVEDHFFWTYTEEPHRSRRLAIIKAHPEVTKLCG
PEPLTKYVVLGVVSLQILCAYLLRNTSMLSWKFLATAYVIGATSNQNLFLAIHEISHNLAFRSAIANRLLAIFANLPIGL
PYSAAFRPYHLTHHKSLGVTGLDTDLPTAVEAFFLDSLLGKAFFCTFQIFFYAVRPMFIYSPPFTYIHLLNLAVQLSFDY
FLIQFCGGSIQPVLYLLMSSFLAGSLHPCAGHFIAEHYFFSQVPHGTESLLELQNPKEEKSTTAAPHPLDSLPPPETYSY
YGPLNFFTYNVGLHNEHHDFPAIPWTRLHELHRIAKEFYEPLPCHHSWVWVIWTFILDKNVGMWCRVKRAQGGRLVGGG
>SyneCrtR_Fungi_KAE9989948.1_Venturia_inaequalis
MSTTATVTTTVPEKTSNQKDFFWTYTEEPHRTRRQAIIKAHPEVLKLCGPEPLTKYLVTAVVALQIACAYNLRNTSPISW
TFFLTAYIIGATANQNLFLAIHEISHNLAFKSGVVNRIFAVFANLPIGIPYSASFRPYHLTHHKSLGVNGLDADLPTALE
AVFLDSVLGKAFFATFQILFYALRPMFVYQLPLTRIHAFNIVAQLGFDYALVKLVGANALWYLIMSSFLAGSLHPCAAHF
IAEHYVFQRQTIHANTDAKLAPVPETFSYYGPLNLLTYNVGLHNEHHDFPAVPWTRLPALYEIAKEYYEPLPHHKSWCYV
IWQFILDKEVGLWCRVKREEGGRKVGAEIRKEEDVGSNKKAN
>SyneCrtR_Heterokonta_GMH87696.1_Triparma_strigata
MCVGPEKLKKGSPTEDDDTVRAERAKVMAAAPGFYWDTYTDEPHASRRAAIVKAHPEIKKLFGHCPLTKWKVLASVMIQL
MSIHLLQDASWGTWFFCCYTLSGAINHMMTLAMHELSHNLGAKKQIHNRFLGFFANLPMGIPASASFKRYHMEHHRYQGE
DVLDVDIPTAAEGQIFTNTPLKIIWCFLQPAFYSLRPLFVNPKDPGFWEKVNITIQVTFDLVIYNFYGFKGLLYLVFGTL
LGMGIHPVAGHFIAEHYVMNKGQETYSYYGCLNWLTFNVGYHNEHHDFPFIPGSNLPKVRAIAPEFYDELPHYHSWSKVI
VDYIWDPEVGPFARIKRVTVSDEEKKKLKDKGGLVK
>SyneCrtR_Heterokonta_GMH49636.1_Triparma_verrucosa
MCVGPEKLKKGSPTEDDDTVRAERAKVMAAAPGFYWDTYTDEPHASRRAAIVKAHPEIKKLFGHCPLTKWKVLASVMIQL
MSIHLLQDASWGTWFFCCYTLSGAINHMMTLAMHELSHNLGAKKQIHNRFLGFFANLPMGIPASASFKRYHMEHHRYQGE
DVLDVDIPTAAEGQIFTNTPLKIIWCFLQPAFYSLRPLFVNPKDPGFWEKVNITIQVAFDLVIYNFYGFKGLLYLVFGTL
LGMGIHPVAGHFIAEHYVMNKGQETYSYYGCLNWLTFNVGYHNEHHDFPFIPGSNLPKVRAIAPEFYDELPHYHSWSKVI
VDYIWDPEVGPFARIKRVTVSDEEKKKLKDKGGLVK
>SyneCrtR_Heterokonta_GMI51135.1_Parmales_sp._scaly_parma
MDSPALVIEREEKMKQSKEFIWSYSDEPHATRRKLITTKYPEVKKLFGHCPRTKYKVAISVAIQILSIHLLRDASFWTKA
FCCYTLSGSINHMMTLAMHELSHNLGHKRVVVNRLLGMFANMPMGIPASASFKRYHMEHHRFQGEDVVDVDIPTAAEGAI
FTNSPLKVVWCFLQPAFYSLRPMIVNPKEPSFWEFVNYGTAIAFDAIIYKFYGFSGLLYLVIGTLLGMGLHPVAGHFIAE
HYVMNEGQETYSYYGPLNWLCFNVGYHNEHHDFPFIAGTKLPQVRQIASEFYDNIPHYHSWTKVIYDYIVDENVGPFARV
KRVTMAQSEVDALKARGGLVM
>SyneCrtR_Heterokonta_GMH54764.1_Triparma_laevis_f._inornata
MCVGNPTKLKSGNPSSEEDKAVLLERQAKIASEPGFYWDQYSDEPHASRRAAIVKAHPEIKKLFGHCPRTKWKVLASVMI
QLMSVHLLQDASWGTWLFCCYTLSGAINHMMTLAMHELSHNLGAKKQLHNRFLGFFANLPLGIPASASFKRYHMEHHRYQ
GEDVLDVDIPTAMEGEVFTNRPLKVVWCFLQPAFYSLRPMFVNPKDPGFWEKVNITIQITFDLLIYNFYGFKGLLYLICG
TLLGMGIHPVAGHFIAEHYVMNKGQETYSYYGCLNWLTFNVGYHNEHHDFPFIAGTNLPKVRAIAPEFYDELPHYHSWSK
VIVDYIWDPEVGPFARVKRVTVSDEEKKKLKAKGGLVQ
>SyneCrtR_Heterokonta_RLN50489.1_BBJ29_004194_Phytophthora_kernoviae
MNLELFGADSDESDDEATIERYAKEGDEEMDEEEAAEAEKRKVALPPEELFKKYDTDGSGNISASEFLAMLPDLGFSMSA
AKALRIFRKCDTDGGGEIDLAEFKMAMFAVDPVSGNTLGFSPSTLLGPRDAFELFDEDGTGQIDELEFADVLEYFGMDVG
DGKQEKIFKKYDKDKSGYIDYNEFRSMWVSLIDDIQNEEELAKLFFEDREFLEGIRDPDVGAREEEQLEIEARQNEENQR
YERIVLTKLELLGESCSSKTLSLSLQLEEKISGGPPLHSPRGTVAVTNVSAGGSHVALLMQDGSLYTCGIGASGRLGLQQ
SDQGVICFDANHPQRVEAFDALSLRQVSCSFSHSAAIDSDGALYTWGSACNGKLGVGIIEDEYKQYSLTPLLVKFPGKRK
IRSMEDKPWWEVDLGQPAVIERIRLWNRTDEPLDPSKSRAEYSGRLYPCWILVSEFAFKDLEGKEGLRAAKVQSSAFELF
RNNQRMTEWLEVFGVYSAFKYVGRVGSVQCSADATLVIMPPTATQSILDEYYLRAIQADADHATILRQYDAYERSFRKFG
RGASDILDGPCRLCRVFRECEICEFYVSANHSRRSGGSSDQKALPLRLVGDRMGLKELVNVALDEKAESAYHYTHSSSML
LNALRSKARTNSSQPPGGPSKKQRSIHDFFSQDKRHNKPRKARRSLEASAKGSTNSNNSTFTMTEEHEDEPVQKRIDYDT
MDEESSEEQMPSASQSSDKGRGLLHPKPKKIDFTGCYSQRSEPDLEPTHTPVRFPCGLPPTPQGCYTPGLATPSQGIHQY
SQDDMDFLTPRDQPVIPLSNPTTPSPLKKRPRLDSGADLIKEEEVQNLTQDMTHMDVRRAKHGPPSFSSQSSMDTGSPLN
KRVNVVVNSKRRLRSNGEKAASFLSAESYVNPFAPESATDSGKKKLSRRKRRSFPSAWVGGKNGSPISKYLSDFSELGLI
GSGSFSKVFKCMKKIDGWMYAVKKSKRHFRGKADTERALREVQALAALSCSNHVVRYFDAWIEDDLLYIQLEHLQGCSLA
GFVNKHAPHKVPEETLCKLLCHLAQALYDMHSKKMVHMDVKLQNVLVAPGEIYKLGDLGTVAHLDGSMEITEGDNRYLSR
ELLEGNRNNLRAGDIFALGATIYELALGTTLSNGGEEWQKIRDGDLVMFRQYSNSLQHLIANMMHPDALQRPLAEDILQH
EVPYEFPTLTEIKRSLPKECFEASVPLSLYYTVRALAIAVSLAFGLNYARALPTVETNVVLDVALCAGYILLQGIVFWGF
FTIGHDAGHGAFSRYHLLNFVVGTFIHSLILTPFESWKLTHRHHHKNTGNIDRDEVFYPQRKADDHPLSRSSPAGLGFSW
FIYLKEGYPPRKVNHFDPFEPLFVRQVAAVVISLITMFAVAALSIYLSYELGIKTMILYYYGPVFVFGSMLVITTFLHHN
DEETPWYGDSEWTYVKGNLSSVDRSYGALINNLSHNIGTHQIHHLFPIIPHYKLVRATEAFHQAFPELVRKSDEPIIKAF
YRTSLMFFHYGVVDQDAKIFTLKEAKTKAEAAAKTKAT
>SyneCrtR_Heterokonta_CAB9504194.1_Seminavis_robusta
MAPDADKLRKRTPVTVHDNDEDAATKERTSNLKSLQANEVVIDGVIYDIHSFDHPGGDSINVFGGNDVTVPYKMIHPYHT
DKHLEKMKRVGVVPGYVSEYKFDTEFEREIKKEVFQIVRRGKEFGTPGYFFRAFFYIALALYLQYQWMQQTSYTLAIIYG
VSMACIGLNVQHDANHGAASRNVWVNNLLGFGADFIGGCKWLWMEKHWTHHAYTNHHEKDPDGLAAEPMLLFNDYPLGSP
KRSAMHAYQAFYFVVVLAGYWHSSVFDIPQIWTLQDGGATGAGMKLDNNPWIRSRTYYALALRALYYACNIIIPLYNDFS
WSTVAHINVMGIAGSLALGLLFTLSHNFENADRDPTADVRNKGEPVCWFKAQVETSSTYGGMIAGWLTGGLNFQIEHHLF
PRMSSAWYPYIAPTVRKICKKHGVQYVYYPWVWQNMYSTLKYTHEVGNASHWKQNPFKGEQ
>SyneCrtR_Heterokonta_CAH0505843.1_Peronospora_matthiolae
MPTKGRTPCGSSGGSSHNHATKQQSIYDFFSQPVTTTQQPYVGRKLRRKTRRSLEASAKSTHFRNTATRMKPVDPKTSLT
YRRHDNSNKHDVNDLVAGNKHQVTHSPGHNLVKTILNSTSTTKTTADEDEFLPKRIDYDSSSDGTSTNSSSTRRHQKLRP
SDVSITCSSQRSTEPDIEPTSVHTPVRCELLRSASQSSFQTPLQPQSLRHYHLSQQQPQAPFSGLSTSSQDDLDFLTPRD
QPVIPLSNPNTPSPLKKRARLESDVELIPEEPVQNLTQDMTHMDVRQVKRGPPSFFSSQSSMDVYGSSPLRKKDVDVVVR
AKRERQTGEHTTSLLSAESYVNPFAPEPTTESGKKKKISRRKRRSFPSTWVGEQTGSPLAKYLSDFSELGLIGSGSFSKV
YKCIKKIDGWEYAVKKNKRHFRGKADTERALREVQALAALSSSNHVVRYFDAWIEEDLLYIQLERLDGCSLDSFVNKYAP
HKVPEEVLCKLLCHIAQALYDMHSKKMVHMDVKLQNVLVGPGEVYKLGDLGTVAHLDGSMEITEGDNRYLSRELLEGNRN
NLRAGDIFALGATIYELALGTTLASGGEEWQQIRDGDLVMFRQYSNSLQHLIASMMHPDALQRPLAEDILQHEVVLPLSS
AVILSPRVPHKSHVTPFRNLLRQPRKRPWRPSNRPRSRPSRTSSGRYQASASNPHCRCHSTTRCARSCLLVPLALSLSYA
LAQPLVQSFYPLRVALIAGYTVLQGVIFWGFFTIGHDAGHGAFSRYPVLNFTVGTLMHSLILTPFESWKLTHRHHHKNTG
NIDRDEIFYPQRESDDHPVSRHLTFTLGAAWFAYLVEGFPPRKLNHYNPFEPLFGRRVAAVIISLLAQFFVAGLSIYLCF
QVGVPTVALYYYGPIFVFGTMLVITTFLHHNDEETPWYGDEDWSYVKGNLSSVDRSYGPLIDNLSHNIGTHQVHHLFPII
PHYKLKPATAAFRRAFPHLVRKSDERILQAFYRIGRLYAKYGVADSSAKLFTLKEAQLTSKAASDAKAA
>SyneCrtR_Heterokonta_EJK75007.1_Thalassiosira_oceanica
MPPNASASGLTQRLVAADPTRSTVTDEDATEPTQILRSNEHLANTEVSIEGTIYDISDFKHPGGEVIKFFGGNDVTVQYR
MIHHRHGDKQLAKMKAVGKVVDYEAEYKFDTEFEREVKREVFKITKGRDFGTYGYFFRAFLYIAFFFFMQYKFATSTTFF
TAENWYESGWVLAVAFGVAQAWIGLNVQHDANHGAASKKPWVNDLLGFGADLIGGCKWSWLAQHWTHHAYTNHADKDPDS
FSSEPIFTFNDYPIGHAKRMWWHRFQGAFFLPMLGFYWLSMVFNPQIIDLRHSGAKYVGLKMENDFIVKRRKFAIALRLC
YFYLNLYSPVANNGWSAVAVIMLMGVAESLTLATLFSLSHNFEMSDRDPTLNFRKTGEEVCWFKSQVETSSTYGGVVAGW
LSGGLNCQVEHHLFPRMSSSWYPYIAPTVRRVCEKHGVRYVYYPWIWQNMWSTVSYMHKVGTGANWKDMMQPLSGKN
>SyneCrtR_Heterokonta_CAB1104221.1_Ectocarpus_sp._CCAP_1310/34
MEESFRYDAGWFDRVWYKDASVLALQLGAFAAGVLVTRVNPWLGTLVMGIAHTTGGWLAHDMVHGRGGYCTAMRHYGALM
CGLSSRWWSEKHNLHHAFTNVIGADEDIIVEPALWLWAPDDGRDRPWRKFQHLYWPLPFSLTFLLWRFGSVKTAISEKLK
LEGAFLALHYCWLLALVPLPVAIGHVFVGGWLTAIIVTVTHTAEEFSVKDEPAHPSSPFEEEGDASFVETQFKTTRDAVC
GDPLSEHLWGGMQYQLEHHLFPTIPRYKYPDLVPLVKKFAEENGLEYRSTGSWEIIRDNIKQLKRVGEAPTNPGSPEPGQ
LVINKPM
>SyneCrtR_Heterokonta_XP_002296867.1_Thalassiosira_pseudonana_CCMP1335
MPPNAEVKNLRSRSIPTKKSSSSSSTANDDPATQSTSPVNRTLKSLNGNEIAIDGVIYDIDGFVHPGGEVISFFGGNDVT
VQYKMIHPYHNSKHLEKMRAVGKIADYSTEYKFDTPFEREIKSEVFKIVRRGREFGTTGYFLRAFFYIALFFTMQYTFAT
CTTFTTYDHWYQSGVFIAIVFGISQAFIGLNVQHDANHGAASKRPWVNDLLGFGADLIGGCKWNWLAQHWTHHAYTNHAD
KDPDSFSSEPVFNFNDYPIGHPKRKWWHRFQGLYFLIMLSFYWVSMVFNPQVIDLRHAGAAYVGFQMENDFIVKRRKYAM
ALRAMYFYFNIYCPIVNNGLTWSTVGIILLMGVSESFMLSGLFVLSHNFENSERDPTSEYRKTGEQVCWFKSQVETSSTY
GGIVAGCLTGGLNFQVEHHLFPRMSSAWYPFIAPKVREICKKHGVRYAYYPYIWQNLHSTVSYMHGTGTGARWELQPLSG
RA
>SyneCrtR_Heterokonta_GMI51661.1_Parmales_sp._scaly_parma
MAPNIGSDSTLRSRKPPPLTTPSTPLPSKPLSNLSGHEIAIDGSIYDISNFAHPGGSVVKFFGGNDVSVQYRMIHASHTD
DRHLSKMSLAGRVEGWNSGKVGDPNCDYVFNTPFEKEVKREVGRIVPRGAEFATYGFACRAAFYCALLATLMYVWASAGS
GPMLAVAFGVSQALIGLNVQHDANHGAIDRSGRWNDFLGFGADMIGGSKYNWLQQHWTHHAFTNHNELDPDSFSAEPLML
FNDYEPNDPRRRWWHKFQSIYFLPVLSFYWLSMVVNPQLIDLQHAGTADVIMNWRNDYIRSKRYVGWVLRAVYLAINVLS
PFLHHAPATALYHIWIFSTVESLMLSTLFSLSHNFESVDRDPTIATRNSKDGETKTCWAKSQVETSSTYGGHVAGWITGG
LNFQIEHHLFPRMSSAWYPYIAPTVRKVCEKHGVKYSYYPTVFENLVSTFTYMHRSGNASHWVREWGEPLSGKD
>SyneCrtR_Heterokonta_XP_005855632.1_Nannochloropsis_gaditana_CCMP526
MCPGPQDGKGTGLVENPLVAAAAGLYAETEQPDKDEGVWDFFRSYTDEPHKSRSWPPWSFATAPFPLLLFLTYTLSGSCN
HFLTLIMHEVAHNLAFKRLFANRVFSIIVNLPLGIPAAISFKRYHMEHHKYQGDETVDVDLPTDVEGKLFRGGPLKLLFV
FLMPAFYSLRPLFVRPKKPSNWELVNVLAQLTFDALIFYILGWKSLFYLVVGTLLGMGVHPMAGHFIAEHFVYQAGQETY
SYYGPLNWLSLNVGYHNEHHDFPNIPGTRLHQVRRLAPEFYMPLPHYYSWSKVIWDFVTDPAVTPFNRVKRNNLSEADRM
ALAARD
>SyneCrtR_Heterokonta_XP_002288842.1_Thalassiosira_pseudonana_CCMP1335
MPPNADISRIRNRIPTKTGTVASADNNDPATQSVRTLKSLKGNEVVINGTIYDIADFVHPGGEVVKFFGGNDVTIQYNMI
HPYHTGKHLEKMKAVGKVVDWQSDYKFDTPFEREIKSEVFKIVRRGREFGTTGYFLRAFFYIALFFTMQYTFATCTTFTT
YDHWYQSGVFIAIVFGISQAFIGLNVQHDANHGAASKRPWVNDLLGFGTDLIGSNKWNWMAQHWTHHAYTNHSEKDPDSF
SSEPMFAFNDYPIGHPKRKWWHRFQGGYFLFMLGLYWLSTVFNPQFIDLRQRGAQYVGIQMENDFIVKRRKYAVALRMMY
IYLNIVSPFMNNGLSWSTFGIIMLMGISESLTLSVLFSLSHNFINSDRDPTADFKKTGEQVCWFKSQVETSSTYGGFISG
CLTGGLNFQVEHHLFPRMSSAWYPYIAPTVREVCKKHGVNYAYYPWIGQNLVSTFKYMHRAGSGANWELKPLSGSA
>SyneCrtR_Heterokonta_CAH0372513.1_Pelagomonas_calceolata
MGKGAQRSPAHMSEAEEKTTADVLIGGYLYDVASFKHPGGSIVKFLTNNGDATEAFEEFHGRSKKAQAMLRSLPKVAAPR
DVLDAREGNGRTDLTRGYARLREEFAREGRFDPNRSEIVYRVGEVVLMHVVGAYLVLATGYAAAGIILLGLASGRCGWLM
HEAGHYSLTGEISVDRALQELIYGVGCGMSGAWWRNQHNKHHATPQKLQHDVDLDTLPLVAFHAKIAARARSPLVKLWLR
LQCYLFIPVSCLLVALGWQLYLHPRHALRTKRKRELACMALRYVLLFGVVLRGMDHPVWAYLAYNQVAASYIFTNFSLSH
THLPVTEADEFVHWVEYAAKHTTNISPSPLCNWWMANLNFQVEHHLFPAMPQFQHKHISPRVRAFFEAHGLVYDVRPYFS
CLRQTLANLHAVGHSTKDD
>SyneCrtR_Heterokonta_AAX14502.1_Thalassiosira_pseudonana
MPPNADISRIRNRIPTKTGTVASADNNDPATQSVRTLKSLKGNEVVINGTIYDIADFVHPGGEVVKFFGGNDVTIQYNMI
HPYHTGKHLEKMKAVGKVVDWQSDYKFDTPFEREIKSEVFKIVRRGREFGTTGYFLRAFFYIALFFTMQYTFATCTTFTT
YDHWYQSGVFIAIVFGISQAFIGLNVQHDANHGAASKRPWVNDLLGFGTDLIGSNKWNWMAQHWTHHAYTNHSEKDPDSF
SSEPMFAFNDYPIGHPKRKWWHRFQGGYFLFMLGLYWLPTVFNPQFIDLRQRGAQYVGIQMENDFIVKRRKYAVALRMMY
IYLNIVSPFMNNGLSWSTFGIIMLMGISESLTLSVLFSLSHNFINSDRDPTADFKKTGEQVCWFKSQVETSSTYGGFISG
CLTGGLNFQVEHHLFPRMSSAWYPYIAPTVREVCKKHGMSYAYYPWIGQNLVSTFKYMHRAGSGANWELKPLSGSA
>SyneCrtR_Heterokonta_KAI2512654.1_Fragilaria_crotonensis
MARATFYIALYLTCLYYWITQESTLTLAAIFGIAHALIGLNVQHDANHGAASRNPFINDLLGFGVDLIGGSKWLWMEQHW
THHAFTNHKDKDPDAISAEPMIILNDYPVGHPKRRWYHNFQLLWTLPLLGLYWVSIVFSTDVVHLKHPGALSVGVNLDND
FIRNRRVYAMLSRLIYVLAVFVPPFYHRGMTWTPLVHLMAMGFIGSLLLSTLFIISHNFDAVERDPTAEARRNGTKVCWY
KSQVETSSTYGGFVSGCLTGGLNFQIEHHLFPRMSSAWYPYIAPKVREVCKKHGVKYAYYPWLWQNLFATAQHIHAAGTG
SLTGNKKD
>SyneCrtR_Heterokonta_BAO27780.1_Fistulifera_solaris
MPPDADKLRQRHVTAQDDPATTTTTIRSVKDLKGNEIVIDGIIYDLTNFHHPGGEQINVFGGNDVTVHYKMIHPYHTAKH
LEKMTAIGKVNDFRIEYQFDTDFEREIKREVYKIVPRGREFGTPGWFFRAFGYIALFFTLQYFWVVSGPTVLLAIAYGMS
QALIGMNVQHDANHGAASKKAWINDILGLGADFIGGSKWLWQEQHWTHHSYTNHAEKDPDSFNAEPMLLFNEYPAGDSRR
KWYHNFQILFFWPILSGYWLSSVFNPEVLDLNHRVSAGVGERWISPHVASSRKFAIFLRALYIGTNIVAPIHLHGVRVAP
LILLMGIAESLHLAILFSLSHNFETADRDPTLKARQTGQPVCWMKSQVETSCTYGGFISGCLTGGLNFQVEHHLFPRMSS
AWYPYIAPTVRKVCAKHGVKYAYYPWIWQNLWSTFKYMHAAGTGWRQKLARENPLKGQM
>SyneCrtR_Heterokonta_VEU43848.1_Pseudo_nitzschia_multistriata
MAPDADKLRQRRSQVVAGDLSVNVSEPETVDRVVTLKGLSGDEICIDGIVYDISAFQHPGGDSIKIFGGNDVTLQYKMIH
PYHTEKHLEKMKAVGKVPDYAPEYKWDTPFEREIKKEVFKIVRRGKEFGTYGYFFRAFVYLAVFFYLQYLWMQKSSYTLG
IIYGISMGLVGLNVQHDANHGAASKRVWVNDILGLGADLIGGSKWLWMEKHWTHHAYTNHREKDPDGLAAEPFLLFNDYD
LSNPKRAGYHAYQAFYLVLLLCGYWLSAVIDVPVIWNLKDRGTLDVGIRLDNDWIASQRKYAISLRIFYVMCNIVTPLWN
DFSWTTLSHINVMGVSGSLTLGLLFTLSHNFENADRDPTKENRETGEPVCWFKAQVETSSTYGGTISGWLTGGLNFQVEH
HLFPRMSSAWYPYIAPKVREICKKHGVRYAYYPWVWQNMISTLKYTHEVGTGAHWLDNPFKGEM
>SyneCrtR_Heterokonta_BAO27790.1_Fistulifera_solaris
MPPDADKLRQRHVTAQDDRATTTTTIRSVKDLKGNEIVIDGIIYDLTNFYHPGGEQINVFGGNDVTVHYKMIHPYHTAKH
LEKMTAIGKVDDFRTEYQFDTDFEREIKREVYKIVPRGREFGTPGWFFRAFGYIALFFTLQYFWVVSGPTVLLAIAYGMS
QALIGMNVQHDANHGAASKKAWVNDILGLGADFIGGSKWLWQEQHWTHHSYTNHAEKDPDSFNAEPMLLFNEYPAGDSRR
KWYHNFQILFFWPILSGYWLSSVFNPEVLDLNHRVSAGVGERWISSHVISSRKFAIFLRALYIGTNVVAPIYLHGLRVAL
LILLMGIAESLHLAILFSLSHNFETADRDPTLKARQTGQPVCWMKSQVETSCTYGGFISGCLTGGLNFQVEHHLFPRMSS
AWYPYIAPTVRKVCAKHGVKYAYYPWIWQNLWSTFKYMHAAGTGWRQKLARENPLKGQM
>SyneCrtR_Heterokonta_RLN47953.1_BBJ28_00001673,Nothophytophthora_sp._Chile5
TSRTACLADKNARRRGNDLAAIAAVCHAAGSSREETDRRPTAEGRERACVASFASDQHSQSRACVAGNAKGKAAMLLNAL
RSKARSGGATSTPQTGPASASAPSNGTKKQRSIHDFFSQDAMMCKTARKKQRGRPTRRSIEAAAGGKSNVDDGPMEQDEP
VRKRIDYDTMDDESSQETTHAASQNSDSGRAFMHHPKPKKIDFTVCSSQRSEPDIEPGDMHTPARFGLPPTSQSAFGDRL
ATPSYSQMHSYSQDDLDFLTPRDQPVIPLSNPTTPSPLKKRQRLSSDADLIQAEEVQNLTQDMTHMEVRQARRGPPSFSS
QSPMDTDSPRKTEASHTSVVVNSKRSVRPASNKATSFLSDESYVNPFAPEPATESGRKKRSRRKRRSFPSAWVGGQSASP
VSRYLSEFSEQELVGSGSFSKVYKCLKKFDGWVYAVKKSKRHFRGKADTCVASKRLETVGCVALAALSSSNHVVRYFDAW
IEDDLLYIQLEHLRGCSLAHFVDKSAPHKIPEATLCRVLCHIAQGNRNNLRAGDIFALGATIYELALGATLPSNGEEWQK
IRDGDLVMFRRSRHRLAAMAAAAPAPYQFPSLTEIKRALPSECFEASTPLSLYYAVRSLALAAGLALALGYARALPLVET
HAALDAALCASYVLLQGIVFWGFFTVGHDAGHGAFSRYHLLNFAVGTFIHSLILTPFESWKLTHRHHHKNTGNIDRDEIF
YPQRKADDHPLSRNLVLALGAAWFAYLVEGFPPRKVNHFNPFEPLFVRQVAAVVVSLAAHFAVAILAVYLTFVYGLAAMS
VYYFAPVFVFGSMLVITTFLHHNDEETPWYADSEWTYVKGNLSSVDRSYGALVDNVSHNIGTHQVHHLFPIIPHYRLKQA
TRAFAEAFPELVRRNDEPILPAFYRTARLYAVYGVVDAEAKLFTLKEARAVAQAAAKPKAG
>SyneCrtR_Heterokonta_TFJ81119.1_Nannochloropsis_salina_CCMP1776
MSRHLRIISRDVGIERRAHMKVHEQEAVLEDALMRPSGPTQGKDELEREGGLRAPDPFGGLPTSPSSTRTASSPSAFTNG
EDMKVRGAGRAKAMQMGRMKKAGKRVGQAGDPPGRGQKEAERADEENISWKKGLFGRRKDLKGVHAGRKRAPWQENRPSG
SQDIYACTAQLAGVFSPYEDLDLSPLLMQQNYHNIHHLYPMIPWYRYRRVWKHHARELQALGTPVANWLGPLRVMEKEA
>SyneCrtR_Heterokonta_CBJ48841.1_Ectocarpus_siliculosus
MDKRRRRLQQPTITITTVTVPIKPQLGDSFYDLTGWRKLHPSGEHWIDRFAERDATDVMAAFHSDDAFDRLKTLPVVKGK
AGVEPDDVTKNYRAFRKELVDAGWFDRVWYKDASVLALQLGAFAAGVLVTRVNPWLGTLVMGMAHTTGGWLAHDMVHGRG
RYCTAMRHYGALMCGLSSRWWSEKHNLHHAFTNVIGADEDIIVEPALWLWAPDDGRDRPWRKFQHLYWPLPFSLTFLLWR
FGSVKTAISEKLKLEGALLALHYCWLLALVPLPVAIGHVFVGGWLTATIVTVTHTAEEFSVKDEPAHPSSPFEEEGDASF
VETQFKTTRDAVCGDPFSEHLWGGMQYQLEHHLFPTLPRYKYRDLVPLVQKFAEENGLEYKSTGSWEIIRDNIMQLKRVG
EAPTNPGSPEPGQLVINKPM
>SyneCrtR_viridip_AEM45622.1_Coelastrella_oocystiformis
MGRGGQSQLQPQQTFTAPQTSGPDGKAASVDVIELWKAQYPLPDEDVAGSFNEVKQLYRPPHNDAKGVSIAVGLIVAWCL
LFYHGCWQIKLTGTQRSWWIDIAGTFLMLEFVNTGLFITTHDAMHGTICYRNRKLNDVLGRIAITLYAWFDYDMLHKKHW
EHHGHTGQPGKDPDFHRGNPALPVWYARFMWEYSTPLQFAKIILASQVLQAAGVPYANLCIFMAAAPLVAAFRLFYYGTY
LPHLPPDAKEIMVWQKSHSSDAPRWLSFLKCYHFDYHWEHHRWPFAPWWELPKAKEIVQQQRSQKQLLQ
>SyneCrtR_viridip_GAX77775.1_Chlamydomonas_eustigma
MLRSLCAERLFSWIAIIILERVSIGFKIPSYYLLTTEHLHLDMAMAIPSKIGSLWVQKLQQRRVPAGVLAVQRPNQVCGA
AAVMSIPTSINELSDEERCKLAQDLGYLKIGKELPNDVSLNDIVRTLPKEVFELDHGRAWRAVLTSLAAMSASLYLISIS
PWYLLPFAWAVAGTAFTGFFVIGHDAGHRSFHANNLVEDIVGTLMFAPLIYPFEPWRIKHNHHHAHTNKLEEDTAWVPIK
EEAMAGWSPAAAAAFKFFLGTPLKLWASVGHWAIWHFDLKKYTEKQKPRVLISLAAVASFTLIVLPVLTYFTGFWGLVKY
WLMPWLGYHFWMSTFTVIHHTAPHIPFKPASEWNAAKAQLSGTVHCDFPAWVEFLTHDISVHVPHHVSSKIPWYNLRKAH
ASLKENWGEYMCECTFNLRMLRNIFTELHVYEPKTALYKPFDWKEEEPLFAVQRAVIPNMM
>SyneCrtR_viridip_GBF87321.1_Raphidocelis_subcapitata
MGDSTPRSAAAAQLDEGAPAAAAPSGAASGSGAAADGAGDGAALEAWQRQYPMPTEQKGDPTAQFKALYTPPRNDAAGLA
AAAAVIGGWALLFSHAMWGVVLAGPGRSPWWDVVGTFFALEFASAGLFITTHDAMHGTVCYRSRRLNDAVGWLAISLYAW
FDYGMLHRKHWEHHGATGRPHSDPDFHRGNAALLPWFARFMWEYSTLLQFAKIFAWTMLLQSLGVQYANLVVYLAAAPIL
AAFRLFYFGTYLPHLPRDGQEEMGWQKSHSYDGGALAAFLQCYCFGYHLEHHRWPYAPWWDLPRCKAITRRLQAEGKMGR
QPPGVQRLLWL
>SyneCrtR_viridip_KAH7624533.1_Chlorella_desiccata_(nom._nud.)
MDPLAAEYSKLQPKRFPARELRETAEGRYWKGFSLPSTVKQFGAVTSLDFASEKPHYLAVTSSTRVIIYDRLLGVRRTIG
RFKDKAYGGTFRADGKLLAAGGEDGIVQVFDTNSRSLLRRLTGHRRPVHSVTFAQDKQHLISGGDDATVRLWDIASGAQV
ARLDGHSDYVRALAVSPSSHDVWATGGYDHICKIWDARTQGSTISMNHGAPIESLAFFPSESMLVTAGGAYLCCWDLYSG
GRLLHKFAAHQKTVTSVLVQRAVSTPSSDGSLRILSSSLDGHVKVFDPEVFKLTHASKYPSPILSLAVAPDNSSFAVGMA
DGTLSLRRRRQQKILQESATAPASRKRYAPRLTASSFRYFIRGQSAKAAASDFVVAARRKVKLADYDRLLRRFRYKEALD
SALSSRRPEVVSGVVEELVTRGALSAALSGRDAEGLLPVVDHMAKYIRDPRHTQMLCAVGHRLLDAYTMPGDSGTADVTS
RGLLRTLNILQERANAELSVQDDLISLKGMLDSLLAAGSFQKMDGCLLKMVFAAASVANKGMLASRANAKPALTLSARQG
LSSSPRVGLKKLASATVAARHVAANAAAAEVTSVNQLTDSERAALAEKLGFRTIGKELPDSVTLQDIIKSMPKEVFEFNM
WKAWSAVFIAVASLAASLYIVSISPWYLLPFAWALAGTAATGWFVVGHDCGHRSFSKNKLVEDIVGTLMFAPIIFPFEPW
RIKHNQHHAHTNKLVEDTAWHPVRREEMAKWSPVAAWVYKTFLGSPLKLWASVGHWAIWHFDLNKYTQQQKPRVLASLAA
VFTFMAVGWPLIIHYTGWVGFAKYWLMPWLGYHFWMSTFTVVHHTAPHIPFKAASEWNAAKAQLSGTVHCDYPRWVEFLC
FDINVHVPHHVMAKIPWYNLRAATDSLRKNWGEYMTEASFNWRMMKNIFTECHVYDEEKNYVPFDFAKEEPLFAFQRKVL
PESM
>SyneCrtR_viridip_KAG7669016.1_Chlorella_desiccata_(nom._nud.)
MDPLAAEYSKLQPKRFPARELRETAEGRYWKGFSLPSTVKQFGAVTSLDFASEKPHYLAVTSSTRVIIYDRLLGVRRTIG
RFKDKAYGGTFRADGKLLAAGGEDGIVQVFDTNSRSLLRRLTGHRRPVHSVTFAQDKQHLISGGDDATVRLWDIASGAQV
ARLDGHSDYVRALAVSPSSHDVWATGGYDHICKIWDARTQGSTISMNHGAPIESLAFFPSESMLVTAGGAYLCCWDLYSG
GRLLHKFAAHQKTVTSVLVQRAVSTPSSDGSLRILSSSLDGHVKVFDPEVFKLTHASKYPSPILSLAVAPDNSSFAVGMA
DGTLSLRRRRQQKILQESATAPASRKRYAPRLTASSFRYFIRGQSAKAAASDFVVAARRKVKLADYDRLLRRFRYKEALD
SALSSRRPEVVSGVVEELVTRGALSAALSGRDAEGLLPVVDHMAKYIRDPRHTQMLCAVGHRLLDAYTMPGDSGTADVTS
RGLLRTLNILQERANAELGVQDDLISLKGMLDSLLAAGSFQKMDGCLLKMVFAAASVASKGMLASRANAKPALTLSARQG
LSFSPRIGLKKLASATVAARHVAVNAAAAEVTSVNQLTDSERAALAEKLGFRTIGKELPDSVTLQDIIKSMPKEVFEFNM
WKAWSAVFIAVASLAASLYIVSISPWYLLPFAWALAGTAATGWFVVGHDCGHRSFSKNKLVEDIVGTLMFAPIIFPFEPW
RIKHNQHHAHTNKLVEDTAWHPVRREEMAKWSPVAAWVYKTFLGSPLKLWASVGHWAIWHFDLNKYTEQQKPRVLASLAA
VFTFMAVGWPLIIHYTGWVGFAKYWLMPWLGYHFWMSTFTVVHHTAPHIPFKAASEWNAAKAQLSGTVHCDYPRWVEFLC
FDINVHVPHHVMAKIPWYNLRAATDSLRKNWGEYMTEASFNWRMMKNIFTECHVYDEEKNYVPFDFAKEEPLFAFQRKVL
PESM
>SyneCrtR_viridip_BAA83822.1_Chlamydomonas_sp._W80
MAMAMPKLGGLRMRPAAPSAAGVPVLGARRCAVKVRTAAPAMTVSDPTKAGFMSDEDRAALAKELGYRQLGKELPDHVTL
NTIVQSMPKEVFEIDHGKAWRAVLTSITAMAGCLYLISVSPWYLLPFAWALAGTAFTGFFVVGHDAGHRSFHKNNLIEDI
VGTIMFAPLIYPFEPWRIKHNHHHAHTNKLEEDTAWVPIEQEKMKDWNGVTSALFKFFLGTPLKLWASVGHWAIWHFDLN
KYTEKQRPRVIVSLLACAAFACTVLPWLVINHGVWGLVKYWLMPWLGYHFWMSTFTVIHHTAPHIPFKPAAEWNAAKAQL
SGTVHCDFPAWVEFLTHDISVHVPHHVSSKIPWYNLRKAHASLKENWGEHMCETTFNWRMLKNIFTELHVYDEKTFGYKP
FDWKKEEPLFAAQRAAYPNSM
>SyneCrtR_viridip_KAF8071007.1_Scenedesmus_sp._PABB004
MLLRSAARLRPTAEPVARCRAAAAAAAPGTATLRAIAAEHGIALHPTLEVVAGPWGQGLHWRRPHGDAGGGATRLAAVPL
RLVLSTTIPGASPGAPAAAPAGLARLLAHPACAEWELQVAALLVWALRLPRGDALGDFWRDFTALLPRAEQLSLLLLWRQ
AELAELHDPPLAATAAAWQRAVQHAHAAAVAPCLGCTLDHWRWAVAVVESRAFGVDRATSPGLLRARGDGGAAASGPAAL
VGLVPVLDLANHASAPCCQHGVDAADGTFTLTWCGGSGGGGSGGELCEALITYGDKDNRALMEQYGFTLQGNALDRVEFA
AFAQQQQQQQQAPGAASWMAHGPAKAAAARLRRRADAAGDAAAAARVGAALASVLCAAGWRNLEQRRRVTAASTRAAATG
LLADVRAQLAAAPASAAADEAELARGGLPPRRRAALAYRLERARLLGAAAELLDETLAGGVEGPRRGAAAAAARVTRRAA
ATPTDDASFTLPGAQSQRLRGGAGASAPRVASSGQRLSLRRPAAAGVALLGPMAPVDAPREATQQPQPQRQPDAPGGAAD
ADAAVAAVAKWAQQYPLPDERVEGSLPEVKGLYKCGRGAASTRRAAPGAARVGGRAWRERAAAAAAPPARRRRPPRDDVK
GVSIALGLIAAWLALCYHAYWQVQLTPRAPGGAPWGWAHWADVSCTFLAIEFVATGLFITTHDAMHGTVCYRSRALNDAI
GRVAISLYAWFDYDMLHRNHWAHHNHTGQPGRDPDFHRGNPHIAVWFAQFMLEYSTLLQFAKIFLASTLLQRVGGVPYAN
LCVYMAAAPILAAFRLFYFGTAQWSIAPLRKMLLRSAARLRPTAEPVARCRAAAAAAAPGTATLRAIAAEHGIALHPTLE
VVAGPWGQGLHWRRPHGDAGGGATRLAAVPLRLVLSTTIPGASPGAPAAAPAGLARLLAHPACAEWELQVAALLVWALRL
PRGDALGDFWRDFTALLPRAEQLSLLLLWRQAELAELHDPPLAATAAAWQRAVQHAHAAAVAPCLGCTLDHWRWAVAVVE
SRAFGVDRATSPGLLRARGDGGAAASGPAALVGLVPVLDLANHASAPCCQHGVDAADGTFTLTWCGGSGGGGSGGELCEA
LITYGDKDNRALMEQYGFTLQGNALDRVEFAAFAQQQQQQQQAPGAASWMAHGPAKAAAARLRRRADAAGDAAAAARVGA
ALASVLCAAGWRNLEQRRRVTAASTRAAATGLLADVRAQLAAAPASAAADEAELARGGLPPRRRAALAYRLERARLLGAA
AELLDETLAGGVEGPRRGAAAAAARVTRRAAATPTDDASFTLPGAQSQRLRGGAGASAPRVASSGQRLSLRRPAAAGVAL
LGPMAPVDAPREATQQPQPQRQPDAPGGAADADAAVAAVAKWAQQYPLPDERVEGSLPEVKGLYKCGRGAASTRRAAPGA
ARVGGRAWRERAAAAAAPPARRRRPPRDDVKGVSIALGLIAAWLALCYHAYWQVQLTPRAPGGAPWGWAHWADVSCTFLA
IEFVATGLFITTHDAMHGTVCYRSRALNDAIGRVAISLYAWFDYDMLHRNHWAHHNHTGQPGRDPDFHRGNPHIAVWFAQ
FMLEYSTLLQFAKIFLASTLLQRVGGVPYANLCVYMAAAPILAAFRLFYFGTYLPHLPSDAGEVMHWQRSHSSDDPAWLT
FLKCYHFGLHWRAMAAGAPASGEDPWRLWYWPGIKGRGEYVRLVLEEAGAAYEDVGVREGFKAVAAFCWEGGNEGFPVRA
PPVLQRGAFSLCGTNVICSYLNRHFGWGPPTPEAQAHIDQLLAIVADAVGEGRLAFHPVDHNASHKTQVEESKPYIKRYG
ETRLPKYVQYFEAVLRANGGTPDAPGFLVGDAVTAADLSVYHFLAAAEHHYGDWYGPLDAPLAKAFAASIAARPRIAAYL
ASPRCQPWDADSMM
>SyneCrtR_viridip_XP_043626106.1_Erigeron_canadensis
MVHVVDNRVIPAVDDDITTGKGEELCEAYGFRKICEPLPDDITLRNIIDTLPKTVFEIDDVKAWKLVCISSTSYALGIYM
ITKFPWYILPLAWVWTGTTLAGFFALGHDCGHKSFLKNKMVEDIVGTLAFLPLLYPYESWRFNHNQHHAKTNMLNEDPSW
QPITETEFNESPFLQNARIYGYGPMRPLMSIGHWLAFHFDLKKFRKHEVKRVKKSLACVFAFVVIGWPLIVYKVGIVGWI
KLWFMPWLLAHFWISTMTMIHHTAPHIPFKHRDDWNAAQAHLNGTVHCDYPRWVEILNHDSNVHIPHHISPRIPCYNLRA
AHESLQKNWGKVRLFNALSFHVYILR
>SyneCrtR_viridip_UPR01804.1_Chloropicon_primus
MRVTGHHHVMRCGRGAFAARVLASSQPTSSSSASTSSNARRRRRVGNTTTTTTSSGKSKNGKGSSTSGSSNSVRVTAALV
TEETQTETETETQTEETAVEYTDGRGDVSFTDGEIEDLGFTKVGKPVPYGIPMSEVLASIPKEAFEKDDAEAHKSLALTL
VACTLSQVLIAVVPNWLLPVAWAIAGTAFTGFFVLAHDCGHRSFHTSKKVEDLVGNALMSPLIYPYEGWRFKHAQHHAKT
NMLVEDTAWHPVVVEEMDEMSPFVRTATKVILGTPIKFFASILHWLKWHFDLSLYKKSEKPKVLTSILCCAAFAGVAFPL
LVKYTGWFGFVKHWLMPWLGFHFWLSVFTLVHHTSPHIPFKSKEEWDPVQAQLGGTVHCKYPKWIEVLCFDINVHVPHHL
STRIPHYRLRMAYEGIKAKFGEYCNEAGFSFKLLRMLVKEPHVYKKETNYAPFKDFKGRY
>SyneCrtR_viridip_QDZ22582.1_Chloropicon_primus
MRVTGHHHVMRCGRGAFAARVLASSQPTSSSSASTSSNARRRRRVGNTTTTTTTSGKSKNGKGSSTSGSSNSVRVTAALV
TEETQTETETETQTEETAVEYTDGRGDVSFTDGEIEDLGFTKVGKPVPYGIPMSEVLASIPKEAFEKDDAEAHKSLALTL
VACTLSQVLIAVVPNWLLPVAWAIAGTAFTGFFVLAHDCGHRSFHTSKKVEDLVGNALMSPLIYPYEGWRFKHAQHHAKT
NMLVEDTAWHPVVVEEMDEMSPFVRTATKVILGTPIKFFASILHWLKWHFDLSLYKKSEKPKVLTSILCCAAFAGVAFPL
LVKYTGWFGFVKHWLMPWLGFHFWLSVFTLVHHTSPHIPFKSKEEWDPVQAQLGGTVHCKYPKWIEVLCFDINVHVPHHL
STRIPHYRLRMAYEGIKAKFGEYCNEAGFSFKLLRMLVKEPHVYKKETNYAPFKDFKGRY
>SyneCrtR_viridip_QSH48345.1_Chromochloris_zofingiensis
MICNVQTRNAAEQKPSSSTSSPQQVINHPQKMSLDDVTKNWIEEYTMPSESCPTASVDSREDLRFAYKPPQSDVTGIVSA
VTLIVCWLAVFYHAAFQFDLSDHSWTNIVDGIATFMSLEFLSAGLFITTHDAMHGSVAFNNRRLNDFLGSVCINLYAWFD
YNMMWDKHWEHHNNTGVSYNDPDFHKGNASLPAWYGNFMKGYFTWKQVIKLHLIVGTLLLAGVDYKNLVIFWAASGLVSA
FRLFYFGTYQPHKPRKGAGEVMSWPKARTAAVPQWLSFLQCYHFNYHWEHHRWPMCPWWDLPRAKAISGR
>SyneCrtR_viridip_WIA31839.1_Tetradesmus_obliquus
MAPRLRMQRSPGSEGGNTGRTAEEQTDTRLSAWKAQYPLPDESSGDSGNEVVQLYRPPRDDVKGIAIACSIIAAWAALFY
HGCFQIRLAPGPEQSSWLDIAGTFLLLEFVNTGLFITTHDAMHGTICYKNRALNDWIGRIAISLYAWFDFGMLHRKHWEH
HGFTGQPGKDPDFHSGNPHLLAWFVRFMLEYSTPLQFAKIILVSQLLQAAGVPYANLCVYMAAAPIMAAFRLFYFGTYLP
HLPPNAAEVMHWQKSHSPDDPAWLSFLKCYNFGYHWEHHRWPYAPWWDLPKAKQITRAWRQQRTLQQATQ
>SyneCrtR_viridip_QKY14963.1_Polytomella_parva
MALSLSNVKTFTRPTVQQRKVVLAPCSALKSSIKTTIKPKSIISKATAEIVMPVGNLDDEARTKLAEQVGFRSIGKELPD
NVTLTQIIKSLPAEVFELDHKKAWTSVAITVTALFLGLYLIHISPWYLLPFAWAYTGTALTGWFVVGHDCGHRAFHRNKL
VEDIVGHIMFFPLIYPFEPWRIKHNHHHAHTNKLVEDTAWHPIMEEEMENLPGFYKLFLGSPLKLFASIGHWWIWHFNVN
RYTEKQRPRVLVSLANVAAFLLIALPLLFKFGGIGAIVKYWLMPWLGYHFWMSTITVIHHTAAHIPFMPAKEWNAAKAQL
SGTVHCDYPKWVEFLCFDINVHVPHHVCSKIPWYNLRAANDSLRKNWGEYMTECTLNWRMLKYIFTELHVYDRVKNYKPF
DFKKEEPMFAIQRKFLPDSM
>SyneCrtR_viridip_KAF6265770.1_Scenedesmus_sp._NREL_46B-D3
MAPRLRRRQSLDEGADNTGRAAADKSDSTLDAWKAQYPLPDESSGDSGNEVVQKYRPPRNDAKGVAIACSVIAAWAVLFY
HGCFQVVLTPGPERSHWLDIVATFLLLEFVNTGLNRTLNDWIGRVAINLYAWFDYGMLHRKHWEHHNLTGQKGKDPDFHS
GNPHFLAWFGRFMWQYATLWQFSKILLISQVLQAAGVPYANLCVYMAAAPILAAVRLFYFGTFLPHLPHDADEVMNWQKS
HSLDDPTWLSFLKCYNFGYHWEHHRWPYAPWWELPKAKQITREWHRQQEAQQVQQ
>SyneCrtR_viridip_KAF6244117.1_Scenedesmus_sp._NREL_46B-D3
MLWPHAPGKAMAAVGSSTACRNPLLFNSRSLRASRSFRSSTALSATSQVKVPAPPDFQQQQRGKSSSSTKPDSDLSSILA
NPPAELEDWLGQYQAPDEMSIHDDDGYYSSRSDLALAYSPPKSDLPGLAAALGLLTCWALVFRHGIFEYDLAAPASIGHI
LDGLLTFASMEFLSTGLFITTHDSMHGAVTPNNRFLNDVLGALCVSLYAWFDYRLMWNKHWEHHNQCGEPHADPDFHQGD
PDLLPWFTHFMKGYISIPQFVKLQGTVIFLWAFGGPIQNMLLFWAGAGLVSAVRLFYFGTFLPHRPRNGPNEVMAWAKAR
SARAPTALSFLRCYCFDMHWEHHRWPFAPWWDLPRARRIRYEAMGTLDD
>SyneCrtR_viridip_KAG1669387.1_Chlamydomonas_sp._UWO_241
MPRCGALRARATAPKAPAALPVLGSRRSPLAQTRVAAVEAAPYYCPTDAGLMSEEQRVALAKEMGYNHIGKELPDGVTLN
TIVQSMPKDVFELDHGKAWRAVLTSVCSMAACLYLIHVSPWYLLPFAWALAGTAFTGWFVVGHDAGHRSFHRNNLVEDIV
GTLMFMPLIFPFEPWRIKHNHHHAHTNKLEEDTAWVPIEEEKMKDWDSTTAGLFKFFLGTPLKLWASVGHWAIWHFDLSK
YTEKQKPRVLVSIAACALFAFTALPALAYFMGPWAPIKYWLMPWLGYHFWMSTFTVIHHTAPHIPFRPAAEWNAAKAQLS
GTVHCDFPAWVEFLTHDISVHVPHHVSSKIPWYNLRKAHASLKENWGDYMCECTFNWRMLRNIFTELHVYDEKTDGYKPF
DYKKEETLFAVQRAAYGVPPSTTA
>SyneCrtR_viridip_ACB14275.1_Portulaca_oleracea
MASTISDSSLFIFKGHTTTRTPPTPIHLVPFRASASGISCINFQFQKPCQKGFGNVPLHHDPWMGSRRKEKFLQHVVAPM
APSAPLPAADDPEYLRKLAESYGFQQIGEPLPDDVTLRDIISSLPKKVFEIDERKAWGSVLLSVTSYLLGLLMIAKAPWY
LLPLAWAWTGTAVTGFFVIGHDCAHKSFSRNKLLEDIVGTLAFMPLIYPYEPWRFKHDQHHAKTNMLNEDTAWHPVWKED
IEASPALRKAMIFGYGPFRTFMSIAHWLLWHFDLKKFRQSEVNRVLISLSAVFAFMIVGWPLIVYKAGIVGWVKFWLMPW
LGYHFWMSTFTIVHHTAPHIPFKQSDKWNAAQAQLNGTVHCDYPRWIEILCHDINVHIPHHISPRIPWYNLRAAQESIDK
NWGKYINKAKWNWRLMRTIMTRCHVYDEDENYISFEKVSPQESQPIAFLKRVMPDYA
>SyneCrtR_viridip_PWA40677.1_Artemisia_annua
MENGLNNKDKTRFLLCSHNXSRVEEEAVMRLPVSKPPFELGDIKKAIPPHCFNPSVLRSGAALLRDLVIVGALYYVADAF
LPMLPKPLTYIAWPIYWYLQGAYLLGLWLLGHDCGHQALSDYQWLNDSVGFVLHTFLFTPYYSFKYTHRSHHANCSSMEY
ETAWIPRRKSDTLFSVILNNTAGTVFRLVVNFLLGYPLYFIANLYGREYKEGIVSQLYPFSPIFNASERFQIFLSDLGLV
GVGYLLYRVALVKGAQWVMNIYGVPIIIMGAFFILITILHHTHPAIPHYDTTEWDWLRGALSTVDRDFGPILDHAFHGVT
RNHVIHHLFPTMPLYHNSEATEAVKHILGEYRKYNRTPLLKSIWREFRECVYAEPDEDVNGQKKGIYWYSK
>SyneCrtR_viridip_WIA11712.1_Tetradesmus_obliquus
MASSPGGSQQTGSSSDSSSSSSSSSSSSQGCSLEEWLWAVAAVESRAFGVMRTQGAPSTACLETSRSSGSSSSEGAAGDP
QSAHSAAQQPAADVCSRLVGMVPVLDLANHACRSDCHHAVDYDNGRFNLYSSSSSSSSSRSSTSSGLSQQQAVAGGGSTD
SVELSQQEVLITYGDKDNRHLMEQYGFAVPANPYDRVHFDEHTQQQQQQQQQQPEIMAPRLRMQRSPGPEVGNTGRAAEE
QTDTRLSAWKAQYPLPDESSGDSGNEVVQLYRPPRDDVKGISIACSIIAAWAALFYHGCFQIRLAPGPDQSAWLDIAGTF
LLLEFVNTGLFITTHDAMHGTICYKNRALNDWIGRIAISLYAWFDFGMLHRKHWEHHGFTGQPGKDPDFHSGNPHLLAWF
GRFMLEYSTPLQFAKIILVSQLLQAAGVPYANLCVYMAAAPIVAAFRLFYFGTYLPHLPPNAAEVMHWQKSHSPDDPAWL
SFLKCYNFGYHWEHHRWPYAPWWDLPKAKQITRAWRQQRMLQQVTQ
>SyneCrtR_viridip_AAV41371.1_Chromochloris_zofingiensis
MAPDVTHVQPRVQSPAGPDDEDDALSLWKAQYPMPEEKGTVSKPQAALKYRPPRSDWKGVSIACTVITLWTAVFYHGCWQ
IKLTGPDKSAWWDVVATFLALEFLNTGLFITTHDAMHGTIAIRNRRLNDLLGNIAISLYAWFDYDMLHKKHWEHHNFTGL
PHKDPDFHRGDPALHKWFGRFMWEYATPLQFAKIFAYPFFLQSLRVQYPNLCVFLAAAPLVSAFRLFYFGTYLPHLPSNA
QETMPWEKSHSADDPRPLSFLKCYHFDYHWEHHRWPYAPWWELPVCKRITKTLDAAVPGVQSDGTKKSQLVN
>SyneCrtR_viridip_CAG9460809.1_Pedinophyceae_sp._YPF-701
MQATQAMSRCSASCSAKPRLATPAARTLLRARVPCARRQESRIGAAAQTVGLPPYGDITRLDDEERARVAEQIGFKQIGK
QLPDDVTLTDVINSLPKEVFQVQEWKAWWGVFVTVSSCIGSLALLSVTPNWLLPVSWFIAGTAFTGLFTVGHDCAHRAGF
KNKLVEDVVGTVMMAPLIYPYEPWRIKHNQHHAHTNKLEVDTAWHPVPREEMAKWGPVKSFLYQTFLGTPLKLWASIGHW
LIWHFNLDLYEEKQKPRVMVSLAAVFAFMAIGWPTIIYYTGVWGFVKYWLMPWMGYHFWMSTFTLAHHTAPHIPFKEAKD
WNPAQAQLGGTVHCDFPRWVEFLTHDINWHVPHHVNAKIPWYNLRKATQSLRENWGEYMNHTDFNPRMLRYMCAECHVYD
PENNYVPFDDPALTGKDERRPVFQLQRALLK
>SyneCrtR_viridip_WIA34601.1_Tetradesmus_obliquus
MLRPHAPGNAVTGASTAARHQPAPMLLNSRHAASRRSFLNSTALSATRKVKVPAPPEQLQQQSASSSKASQPDSAQELSS
LLSNPPAELQGWLEQYQAPDEMSIYDDGSYYSSRKDIALAYTPPKSDLPGLAAALGLLTCWALVFRHGVFEYDLGAPASI
GHVLDGLLTFASMEFLSTGLFITTHDSMHGAVTPNNRFLNDVLGALCVSLYAWFDYRLMWDKHWEHHNQCGEPHADPDFH
KGDPGLLPWFTHFMKGYISIPQFVKLQGTVIFLWAFGGPIQNMVLFWAGAGLVSAVRLFYFGTYLPHKPRNGPNEVMAWA
KARSARAPTALSFLRCYCFDMHWEHHRWPFAPWWDLPRARRIRYEAMGTLDD
>SyneCrtR_viridip_XP_013616613.1_Brassica_oleracea_var._oleracea
MASRIADYLFAFTGPQQCLPRAPKLSSARLSPGVYAVRPIDLLLKGTRRTFLVPAKKRIGCIKAVSVPVAPPSADNAEDR
EQLAESYGFKQIGQDLPDNVTLKDIMDTLPKEVFEIDDVKAWKSVLISVTSYALGLFMIAKAPWYLLPLAWAWTGTAVTG
FFVIGHDCAHKSFSKNKLVEDIVGTLAFLPLVYPYEPWRFKHDRHHAKTNMLVHDTAWQPVPPEEFDSSPVLRKAIIFGY
GPIRPWLSIAHWVNWHFNLRKFRPSEVNRVKISLACVFAFMAVGWPLIIYKVGVLGWVKFWLMPWLGYHFWMSTFTMVHH
TAPHIPFKPADKWNAAQAQLNGTVHCDYPSWIEILCHDINVHIPHHISPRIPSYNLRATHQSIQENWGKYTNLATWNWRL
MKTIMTVCHVYDKEENYIPFDRLAPEESQPITFLKKAMPDYAA
>SyneCrtR_viridip_GLC49668.1_Pleodorina_starrii
MAFALARPGALRPISAQRGQSVRVAKPGLLRTPAVAARPRVQTNAAALSVPVNQLTDEERANLARELGYKSIGRELPDHV
TLMDIVKSMPPEVFELDHGKAWRSVLTSITAMSACLYIISISPWYLLPFAWALAGTAFTGFFVVGHDCGHRSFHKNNLVE
DIVGHLMFAPLIYPFEPWRIKHNHHHAHTNKLVEDTAWHPVTEADMAKWNPTAAFLYKVFLGTPLKLWASVGHWLVWHFD
LNKYTEKQRPRVIVSLAVVYGFMALAFPALIYYTGVWGFVKYWLMPWLGYHFWMSTFTVVHHTAPHIPFKPAEEWNAAKA
QLSGTVHCDFPAWVEFLTHDISWHVPHHVASKIPWYNLRKATESLRKNWGEYMTECTFNWRVVKNICTECHVYDEKINYK
PFDFKKEEPLFAVQRRILPDSAAY
>SyneCrtR_viridip_GLC43044.1_Pleodorina_starrii
MAFALARPGALRPISAQRGQSVRVAKPGVLRTPAVTARPRVQTNAAALSVPVNQLTDEERANLARELGYKSIGRELPDHV
TLMDIVKSMPPEVFELDHGKAWRSVLTSITAMSACLYIISISPWYLLPFAWALAGTAFTGFFVVGHDCGHRSFHKNNLVE
DIVGHLMFAPLIYPFEPWRIKHNHHHAHTNKLVEDTAWHPVTEADMAKWNPTAAFLYKVFLGTPLKLWASVGHWLVWHFD
LNKYTEKQRPRVIVSLAVVYGFMALAFPALIYYTGVWGFVKYWLMPWLGYHFWMSTFTVVHHTAPHIPFKPAEEWNAAKA
QLSGTVHCDFPAWVEFLTHDISWHVPHHVASKIPWYNLRKATESLRKNWGEYMTECTFNWRVVKNICTECHVYDEKINYK
PFDFKKEEPLFAVQRRILPDSAAY
>SyneCrtR_viridip_XP_038880078.1_Benincasa_hispida
MACRLADSMVLFNGPHQNLARTQKIASHCSPGILQVKGEILFQKKIKRQNYLLPVKRAAILRAVAVPVAPPSSSADSAEY
RKQLSESYGFEQIGEPLPDNVRLKDIVESLPKEVFEINDVKAWKSVLVSVASYTLGLVMIAKVPWYLLPLAWAWTGTAIT
GFFVIGHDCAHKSFSRNKLVEDIVGTLAFMPLIYPYEPWRFKHDQHHAKTNMLEEDTAWHPVWKEEFDSAPLLRKAIIYG
YGPFRPWMSIAHWLLWHFDLKKFRPNEVKRVKISLACVFAFMFIGWPLIIYKTGIIGWVKFWLMPWLGYHFWMSTFTMVH
HTAPHIPFKSSEEWNAAQAQLNGTVHCAYPQWIEILCHDINVHIPHHISPRIPSYNLRAAHKSLQENWGKHLNEASWNWR
LMKTIMTICHVYSKEENYVAFDRLNKEDSYPITFLKKVMPDLA
>SyneCrtR_viridip_AEM45623.1_Chlorococcum_sp._JH-2011
MGRGGQSQLQPQQTITTQQTGGSDGKAAPADVINLWKAQYPLPDEDLAGSCNEVKQLYKPPRNDVKGVSIAVGMITAWCL
LFYHGCWQIKLTGSNPSWWIDIIGTFLLLEFVNTGLFITTHDAMHGTICYRNRKLNDWLGRIAITLYAWFDYDMLHKKHW
EHHGYTGQPGKDPDFHRGNPALPVWYARFMWEYTTPLQFAKIILVSQVLQAAGSPSKPCGFLGLRPPGEAAFMLFYYGTY
LPHLPPDAKEVMVWQKSHSSDAPRWLSFLKCYHFDYHWEHHRWPYAPWWELPQAKEIMRRQRSQQHQVQQKRIKKESCQQ
LARAGAE
>SyneCrtR_viridip_XP_001693068.1_Chlamydomonas_reinhardtii
MAFALRSPGAVRAPACAQRASGVRAAKPGFLRSAAVARPQVQTNAAALSVPVNQLTDEERANLARELGYKSIGRELPDNV
SLTDIIKSMPAEVFKLDHGKAWRACLTTIAACSACWYLISISPWYLLPAAWALAGTAFTGCFVIGHDCGHRSFHENNLIE
DIVGHIFFAPLIYPFEPWRIKHNHHHAHTNKLVEDTAWHPVTEADMAKWDSTSAMLYKVFLGTPLKLWASVGHWLVWHFD
LNKYTPKQRTRVVISLAVVYGFMATAFPALLYFGGPWAFVKYWLMPWLGYHFWMSTFTVVHHTAPHIPFKKAEEWNAAKA
QLSGTVHCDFPNWVEFLTHDISWHVPHHVAPKIPWYNLRKATESLRENWGQYMTECTFNWRVVKNICTECHVYDEKVNYK
PFDYKKEEALFAVQRRVLPDSAAF
>SyneCrtR_viridip_GLI71324.1_Volvox_africanus
MSFALARPGALRPVSTQRGPSVRVAKPGLLRVPAIAARPRVQTNAAALTVPVNQLTDEERAQLARELGYKSIGRELPDDV
TLTDIVKSMPSEVFELDHGKAWRAVLVSITAMAASLYLISISPWYLLPFAWALAGTAFTGFFVVGHDCGHRSFHTNNLVE
DIVGHVMFAPLIYPFEPWRIKHNHHHAHTNKLVEDTAWHPVTEAEMAKWDPTTAAFFRVFLGTPLKLWASVGHWLVWHFD
LKKYTPKQQTRVIISLAVVYGFMAVAFPALVYYTGWWGFVKYWLMPWLGYHFWMSTFTVVHHTAPHIPFKKAEKWNAAKA
QLSGTVHCDFPEWVEFLTHDISWHVPHHVSSKIPWYNLRKATESLRQNWGEYMTECTFNWRVVKNICTECHVYDEVVNYK
PFDFKQEETLFAVQRKIIPDSATY
>SyneCrtR_viridip_KAF8110814.1_Sinapis_alba
MASRIADSLFAFTGPQQHCLPKVPKVTSARLSPGVYAVRPIDLLLKGTRRTFLVPAKKRIGCIKAVAVPVTPPSADSAED
REQLAESYGFKQIGEDLPDSFTLKDIMDTLPKEVFEIDDVKAWKSVLISVTSYTLGLFMIAKSPWYLLPLAWAWTGTAIT
GFFVIGHDCAHKSFSKNKLIEDIVGTLAFLPLVYPYEPWRFKHDRHHAKTNMLVHDTAWQPVPPEEFDSSPVLRKAIIFG
YGPIRPWLSIAHWVNWHFNLRKFRPSEVNRVKISLACVFAFMTIGWPLIVYKVGILGWVKFWLMPWLGYHFWMSTFTMVH
HTAPHIPFKPADEWNAAQAQLNGTIHCDYPSWIEILCHDINVHIPHHISPRIPSYNLRAAHQSIQENWGKYTNLATWNWR
LMKTIMTVCHVYDKEENYIPFDRLAPEESQPITFLKKAMPDYAA
>SyneCrtR_viridip_XP_002949932.1_Volvox_carteri_f._nagariensis
MAFAVARPGALRPFSAQCGPSVRLAKPGLLRTPAIAARPRVQTNAAALSVPVNQLTDEERAQLARELGYKSIGRELPDNV
TLTDIVKSMPSEVFELDHGKAWRAVLTSVTAMAACLYLISISPWYLLPFAWALAGTAFTGFFVIGHDCGHRSFHKNNLVE
DIVGHIMFAPLIYPFEPWRIKHNHHHAHTNKLVEDTAWHPVTEADMSKWDPTSAFLYKVFLGTPLKLWASVGHWLVWHFD
LNKYTEKQRPRVVISLAVVYGFMALAFPSLIYYTGVWGLVKYWLMPWLGYHFWMSTFTVVHHTAPHIPFKKAEEWNAAKA
QLSGTVHCDFPEWVEFLTHDISWHVPHHVSSKIPWYNLRKATESLRQNWGQYMTECTFNWRVVKNICTECHVYDEAVNYK
PFDYKQEEPLFAIQRKVLPDTATF
>SyneCrtR_viridip_KAG2443292.1_Chlamydomonas_schloesseri
MAFALRSPGAVRAPASAQRASGVRAAKPGLLRSAAVARPRVATNAAAISVPVNQLTDEERANLARELGYKSIGKELPDGV
TLTDIIKSMPQEVFQKDHGKAWRACLTSIAACAACWYLISISPWYLLPAAWALAGTAFTGFFVIGHDCGHRSFHENNLVE
DIVGHLFFAPLIYPFEPWRIKHNHHHAHTNKLVEDTAWHPVTEEDMKKWDPTSAMLYKIFLGTPLKLWASVGHWLVWHFD
LKKYTPKQQTRVIISLAVVYGFMMTVFPALIYFGGPWAFVKYWLMPWLGYHFWMSTFTVVHHTAPHIPFKKAEEWNAAKA
QLSGTVHCDFPGWVEFLTHDISWHVPHHVAPKIPWYNLRKATESLRQNWGEYMTECTFNWRVVKNICTECHVYDEKVNYK
PFDYQKEETLFAVQRRVLPDTAAY
>SyneCrtR_viridip_XP_057767164.1_Salvia_miltiorrhiza
MACRLAHSGFLILGHQKRPNESNRIFAQSSTSSGSYLLKWESLPQRLSKRKQCFKSLQKREIVRAVAVNVAPSPAADSAE
YRQRLCHEYGFRQIGEPLPDSVTLRDIIDTLPKKVFEIDDAKALKSVLVSVTSYALGIFMIAKAPWYLLPLAWAWTGTAI
TGFFVIGHDCAHKSFSRNKLVEDIVGTLAFMPLIYPYEPWRFKHDRHHAKTNMLEEDTAWLPVKPEEFESSSILRKAIIY
GYGPLRPWMSIAHWLIMHFDVKRFRPNEVKRVKISLACVFAFMAIGWPLIILKTGVMGWIKFWLMPWLGYHFWMSTFTMV
HHTAPHIPFKSSDEWNAAQAQLNGTVHCDYPSWIEILCHDINVHIPHHISPRIPSYNLRAAHQSLQENWGKYMNEASWNW
RLMKTILTVCHVYSKERNYVPFDELAPEESQPITFLKQVMPDYA
>SyneCrtR_viridip_GMH27287.1_Nepenthes_gracilis
MCFSLDKSINNGLAAARRRRASNAPPFVFRFFIVKGTVKSASGKPFMASRLADSMLLFAGTQTRPIRSLKLHPLSASAGT
SSITWQRSCQTRLFRGRTVHQPWVNTAKNVKIAQAIAVLEAPSTPFPTADSAEYRKQLSESYGFQQIGETLPDDVTLRDI
VSSLPKKVFELDDMKAWGSVLISVTSYALGILMIAKAPWYLLPLAWAYTGTAVTGFFVIGHDCAHKSFSRNKLVEDIVGT
IAFMPLIYPYEPWRFKHDQHHAKTNMLHEDTAWHPILKADIDSSKFLRKALIFGYGPVRTWMSIAHWLVWHFDLKKFRKH
EVKRVIISLGAVYAFIGIGWPLIVYKAGIVGWIKFWLMPWLGYHFWMSTFTIVHHTAPHIPFKDSEEWNAAQAQLNGTVH
CDYPHWIEVLCHDINWHIPHHLSPKIPSYNLRAAQQSLDDNWGKYLNKAKWNWRLMKTIMTTCHVYDRDENYVSFDEVFP
DESQPITFLRRLMPDSP
>SyneCrtR_viridip_XP_023515615.1_Cucurbita_pepo_subsp._pepo
MACRLADSVFLFTGPRQNSARTHKIASHYSPGMKREVMFQKKIKRQNYVLPVKRAAIIRAVAVPVAPLPSSADSAEYRKK
LSESYGFEKIGEPLPEDVRLKDIIESLPKEVFEINDVKAWKSVLVSVASCALGLIMIAKAHWYLLPLAWAWTGTAITGFF
VIGHDCAHKSFSRNKLVEDIVGTLAFMPLIYPYEPWRFKHDQHHAKTNMLKEDTAWHPVWKEEFDSDPLLRKAIVYGYGP
FRPWMSIAHWLMWHFDVKKFRPNEVKRVKISLACVFAFMFIGWPLIIYKAGIIGWVKFWLMPWLGYHFWMSTFTMVHHTA
PHIPFKSSEEWNAAQAQLNGTVHCAYPKWIEILCHHINVHIPHHISPRIPSYNLHAAHKSLQENWGKYLNEASWNWRLMK
TIMTICHVYSKEENYVAFDRLNPEDSYPITFLRKVMPDFS
>SyneCrtR_viridip_XP_023515614.1_Cucurbita_pepo_subsp._pepo
MEANSRLLAGRKSSNISAAFHTSGGFSKRSTPFMGPRQNSARTHKIASHYSPGMKREVMFQKKIKRQNYVLPVKRAAIIR
AVAVPVAPLPSSADSAEYRKKLSESYGFEKIGEPLPEDVRLKDIIESLPKEVFEINDVKAWKSVLVSVASCALGLIMIAK
AHWYLLPLAWAWTGTAITGFFVIGHDCAHKSFSRNKLVEDIVGTLAFMPLIYPYEPWRFKHDQHHAKTNMLKEDTAWHPV
WKEEFDSDPLLRKAIVYGYGPFRPWMSIAHWLMWHFDVKKFRPNEVKRVKISLACVFAFMFIGWPLIIYKAGIIGWVKFW
LMPWLGYHFWMSTFTMVHHTAPHIPFKSSEEWNAAQAQLNGTVHCAYPKWIEILCHHINVHIPHHISPRIPSYNLHAAHK
SLQENWGKYLNEASWNWRLMKTIMTICHVYSKEENYVAFDRLNPEDSYPITFLRKVMPDFS
>SyneCrtR_viridip_KAF1870561.1_Lupinus_albus
MCDTVCGNHCNHNIAEASVNAIRKQCPIPLLTHSHSASGICNQNGGSFVGKGLRHQSHLLPMRKHTVIQAVAVPVAASAL
ESDEYRRELAEKYGFEKIGEPLPDNVTLKDVLNSLPKKVFEIDEMKSWKTVLISVTSYALGLFLISKSPWYLLPFAWAWT
GTGATGLFVVAHDCAHKSFSKNKLVEDIVGNVALMPLIYPYEAWRFKHDQHHAKTNMLQEDIAWHPIWKEDFDSSSLLRK
AIIYGYGPFRPLMSIVHWLMWHFDLKKFRSNEVKRVMISLACVYSFMAIAWPLIIYKTGIMGWINYWLMPWLGYHFWMST
FTMVHHSAPHIPFKDSDEWNAAQAQLNGTVHCNYPRWVEILCHDINVHIPHHISPKIPSYNLRAAHKSLQENWGKYLNEA
TWNWRLMKTILTMCHVYDKEKNYVAFDELAPEDSSPITFLRKAMPNFA
>SyneCrtR_viridip_CAI5527569.1_Closterium_sp._Naga37s-1
MASLLSYGAGILAGDIGANLEATLGVPGPLAGWSHVNLPAEGDEEPRPAEGDFLSLVTREDDDVDDADAGMLDGDGVSRR
PVRQLLGVDSPSGSPGSASVHLPQTVLQVIATSLEADVVVMAVLLPPPGPTVADMAQAADEAAAAAGAPPAPPPLFPGAA
FSPVAPSFGAHSLGAEASADRSGEFGACASSGGDVSGYGESGGFCSREGMGRRSGAGFLGRGRAPSVPMSHQSPSCAHSP
THPSPVRPLPTSPLQVVSTAGLHLPAVIEDVLGCRPRRFMGRFVRLHSYRGVLYALWSDPAKVPATVEEVMARAAHTMPL
LMANRISARQSARLGQQFDAILKRMPQAVVFVDDELAQVVVNPAAADLLDLPCFGEVDPVKVATAMRQLAERSGNRPDLH
RWFSMVAGAVEAEIEEEWELRDPPMVLRVHSYPVAAHTTSAHGRLWLFEDVTADRRARQAIAAANRAKSQFLATMSHELR
TPMTGVLGMLDLLRLTEMSEEQHGVLKLMQASADGLMTVLNNILDFCKMEAGRLLLESIDFSIAAILDQVVVLFEQAVQD
KGMRLLIHPPPPDALFVCGDPVRVKQVVANLVSNAVKFSKRGTITVSWRIVPHPSASDPSASGCADGDSAEQECTESGEV
EAETGEEGQKGEEGEKGEEREGQEGTQKLGQEGEGRSPMESGSHSIQSHSHSLAASLSVRADDSTAAADTPETAEAAEAV
GVGGSGGAAGAVEAGETAGAAGTLTSPGSTSGEGNFSSAPSAQHQGTSSGGFPSSPVRSSSGHAGAAAAGQEQPRLLARR
LSADLTHRTRVTRLQGSSGGSGSADLTRMLQPAPCPSLHSAPSLPPNLASLPPHLASMPSPYLASFESASAAGSVLPRGP
AAAAAACGGAIGGPLGLENVAASVAGGRLPAGQGTHGPAGSAMDAGLGMGAGLGMGAGSAPSLSKGGSLGQSVQSGSWGS
GSGAGGRMGECDGGAVSAGGGGRGGMGGGMGGEGAGVGERDGAGVLESAADVAMLLGEPFMPVSGPLRPSGGSSVSADVA
DVVVLDERPGSDVAADVEMLCGDILPAPATGTVTTPATAAAASAAAPAPTTYLPPSFPAIPPTPIPTSLSPHSLRPPASP
RLRVVWQGGRAAGEEDVGRVSVRASSEAQQWLRSLQQPVGRLHGFEDVTVTDGVVQDGSVLMGTGVREGVDLVGEGGRVG
SAGLLRGGSGDVIVRRGGGMVRRSSAGGTRTEVVGRMGRSVQQRERALRRHVSAGVAEAGRRGKGEDGGSVAWVQGNEVG
KQESEGHEGGDSSRRGRGEGDVTRGACSGGVSSGGAETVVTIGEVVAAVGDGGCSGSARGDTGASTGGKEGGEKGDGGEE
VGEGSEEEDGERSGEGEEMEEEEDQDGEEEQGGKAKEGEEQGKEGEEEGKEGEGEGKGRGVGERERVWYEVCVADEGEGM
AEEEVQQVLFMAQAGAQRGGVGGTGLGLAISHGLLALMGGRLWIKSQPSKGTQAFALIPLLPASAPFPPSAKGGPPASPL
GAGRRSPSPCLVGGQAGKEGDEEDRQAISAKMEVEGAEGGGREGKREVKREVEGQGDEEEEEEEEEECKSLRVLVAEDNK
VNQLLIRRLLKHYGHDVTVVGNGRLAVDAVQKESFDLVLMDLQMPDGLSATREIRKLPGKEARIPVYALTADVLVPEIEA
AGMDGFLSKPIAWDKMSRVVSSLLHAKNAKLKQQKQAAPAAAAAASAAAGSAAAAGAVVGGVAGGGEGGKGVEVGKRASG
GVVSGAGAAAAAGGGAAGAEGGGGGKLRVLVAEDNRVNQMLIRKMLQHYGHEVTLVLNGRLAVEAVQAKPFDLVLMDIQM
PIMDGLTATREIRKLPGREARIPVYALTADVLAPEIEAAGMDGFLSKPIAWDKMSRVVETLLRAKAAQIPEARLGRAVGG
MAAWGGAFRATRAAWKKRKGPMLMPGLLEAQQLAVARQPERVLRNRGLVEIGQKASSFPPSLPPTPSAVNPAPPPVLPSP
CNASASPGATSSAHVHRDVRRLMSAYDAFFSGWPQPSAERLADDTREPPLMREMDVGRIPDARMVRLLRGWEKNSWGKGA
EEGGEGGAGEAAERGKGGARERGEGGRRAVEYGETEALAYAAARMPSTYAAVFRALTEVKRRLPSLAPSSLLDFGSGPGT
VMWAASEVWGSTVQRAAAVEPADAMWAMGEHIRAVAAAAPKPPRALPEVERYTSLQHLSREARGADRVFDVVVAAYALGE
VESLDERRAIVDRLWSHARHVMVLVETGNPRGYEAIVKARAHILHTQRAKAARLADRGPSKNAPHPSKPLLPPGAHVLAP
CAHDGHCPMYGTSSWCHFSQTLQRSAVQRIAKRAAGQEITGSTEEEKFSYVVLRRGPRPEVVAPLQQIAEFRREEKERQA
REEAEKEAKRLAKKQAKWGPTVRLIPLDEGPVAAEGVAPLQGEGQGAKGAGEGGVQPEEEAEEEEEDEDEDEDEDEEADV
RPKHTPVSSAGEEGGEMEGDVGDSGSDYGDDDSDLDDDTVDPTLATDNPPRGDRFANLSSEWSRVIREPRRRGQHVIVDV
CASVDGRGRRGELQRLLFSKAAGRVEYRFARKVRWGDLWPSTGEAQEGKEDGESEGSNTKAIMTTSSDTQPQEPAHTAGP
EVALVFIGVSLALGALCRQVLSNTRIPYTVALLLVGVGLGALEYYVNLGLLGESIRMWANIDPELVLYVFLPALLFESAF
SFEFHQVKRCLVQMFLLAVPGVAISTGFLGLISRYVLPYGWNWSTAMLLGGLLSATDPVAVVALLRDLGASKKLSTIIDG
EALMNDGTAIVVFQLFLRLTLGYSYGIGDVIGFLFKVTLGGVGLGMAFGIVSLLWLRTVFSDHVIEITISLTASYMAFFV
ANDVAQTSGVLSDMTLGIMFAIFAKTAFTGESEQSMHHFWEMVSYIANTLIFVLRRGLGLHDSALRLRAAVPRGGGGSDF
RVDSKVSPSLSPYPLCLPGADWGYMILLYVFVQLSRVVVVGVLYPGLASSGYGLTWKEAIILVWSGLRGAVALTLALLVS
VSHSSHGGCGAHGGRGAHGGRGWGTRGAWGTWGAWGTRGAWGTWGAWCFSAASYRSAACRAPSRSLPLLVNIHASPLCGT
SSFLGLLLPWGGSQYMRFCSCHLSVPTRPPASTRQFMFLTGGVVFLTLIVNGSTTQFVLAALKMNATSDIKVTRSLSPSL
HASIIITTYLTALGSSSSLSARFLLRSAILCVPMYLLWFLARSLPFSAVTLSLFYFFTPLPEPLSALLSVTLLSVLLPSP
IAYFLPLFSRPTSPCSHPRPSPPLPQQKRVVNFTRQELCEYAVKTFEEIGDDEELGPAEWATVNEYLTCLKQPASHGTLS
ASAFLSRFGGSGAGSGGGSGVGVRKSHPHDHSQPHEQLRAQQLHDTRLRFLNDSSLPFSMLPHHHHCPSLFPGVQAAYWS
MLEEGRVNQTAAMLLMQAVAEAVDLTTQQRRLMLWKALEPHVRMPRYLRLIHRRLRRLLPQRALNWVTVDRLELAASMSA
AYIRALRHARQQLRDFLKDSPICEAVILESEEEETPAKKFMEDVRLNFPEVLTIIKTKQVTHAILQGLHGYVENLEHAGL
LDQREVMHLHKAVQADMKKLQRSPPFVAMLPAGEVLARQPLIGALPADIRLALLQPLKEATKLSGASLFHEGQAAQGVWL
IASGTAKWTSARAEAEAEAHGHRFIPPLFAHGSSVGLYETLRGCAYMSTVVADSVLHCFFIDRQRIMDAAGSSDAIEDFL
WKESCLEVVRVLQPEEFGALSMHELRVLLTDSAHLLTCRPGDTLDLLPSQVAVLLLGSVRPVDLSLANASASASAIPFSG
SALAASQPLLDPTHTAAASSAVADAAAAADYAAAGSANGGAGQGKGGEVSEADGVQGGDVGESDRLLGGGSENHGGGGGG
GDGRVENGLLVAIDAPALLTAQPLPAAAPDRAVYGDSAAMLHGRYSALSLCKLLVIHMPRDLMSVQNTPTRSFHVHRPQA
THDHDGLLRFGAEGAEESTLNEALLAAMGAGEHAGEEGMGGLGEEGASEMTMPRGSELAAALRDRAVVDQALTERAMELS
VFGSKALTERAMELSVFGSKVRVRDLGGREHVTTDTSPHHHAQLHYSHAHAHYHSHYNLHTARVSPAPSPTSALFTASQP
HLLPDFRRQVGQQVNRAATSSGASARKTSDPNIVQSMRSGHVSFAAQGQLARSGAHSTSLSAILPSLYAAADSRTPGSDG
GGDGGVKPDGVSRDGGAGDVAKPEVPRAFLPPRRPPSSAPSSSSGIPLDRQPDSAEDHQVDAMASKAAFVLLALLAAAAF
CHASRPLPADSDNSVTIVAKDNDNTVAVVPADSDNTVAVVPADSDNTVAVVPADNDNTVAVVPADNDNTVAVVPADNDNT
VAVVPADNDNTVAVVPADNDNTVAVIPADNDNTVAVVPADNDNTVAAVPADKDNTVAVVPADNDNTAAVVPADNDNTVAV
VPADNDNTVAVVPADNDNTVAVVPADNDNTVAVVPADNDNTVAVVPADNDNTVAVVPAEAEDNVAVAQPSSDVSPKIAMV
GRGGCEGQVTKASVAAVDTVASNAGGLTKRSVAGSNGNAAKQFTMDDVSKHNRPGDAWVVVQNKVYDVSDFADQHPGGRV
IYLLAGRNATDVFAVFHKPSTSAFLSTLYIGDLKDSEVEPTGDLLKDFRDLRASFEAKGYFKCSPAYYLFKVLSTFAIVA
ASIAIIMWTSDPRWVLVSGVLLGLYFQQVGWLSHDFLHHQVFQSRSLNTFIGGYIHGNLAQGFSMNWWKNKHATHHAIPN
ECDKEYRPIDPDIDTLPYLAWSEDILATVKSKTVRSLLRYQSFLFLPTLFVARFAWSYGSLTYCFSDQVPAKERFYERLF
MVLHYAWVLGFGFGCLPFWTAVTWLLTAQISGGLFLSFVFVQSHNAMEIYNEGKDFYTAQIVTTRNVSDGLFNDWFTGGL
NKQLEHHLFPTMPRHHLGKTCKAVKELCEKHGLAYEKVSFAKGTLSVRASASNAPAVAEEKAEKGEKKAASRGPSSAGPP
AQGKAGGKTELIDVSPPRGTRDFPPDDMRLRNWLFGHFRQVSQVFGFEEVDYPVLESEELFVRKAGEEITQQLYNFEDKG
GRRVALRPELTPSLARLVLQKGKSLALPVKWFAIGQCWRYERMTRGRRREHYQWNMDILGVPGVEAEAELLAAVVAFFTR
VGLSSKDVGIRVSNRKVLQEVVEGSGVPADKFAAVCVVVDKRDKIGEGAVGRELAELGVEEAAARAILATMNISSLQQLR
EHMAASGGQEGGSAAVADLERLFSLAEAHGFAEWLEFDASVVRGLAYYTGTVFEAFDRAGELRAICGGGRYDRLLSSFGA
AADTPACGFGFGDAVIVELLKQRGLMPSLQQTVDDIVVPLDESLNGAAASVAARLRQKGRRVDLVLENKRLKCSFGGSEV
EKLLLDSARGTLLADVATCCLVSVQGRGGCEGEVTKARVAAVETVASNAGGLTKRSVAGSNGNAAKQFTMDEVSKHNRPG
DAWVVVQDKVYDVSDFADRHPGGRVIYSLAGRNATDVFAAFHKQSTKSFLATLQIGELKDSEVEPTGDLLKDFRDLRSSF
EAKGYFKSNLAYYLFKVLSTDAIVAASIAIIMWTSDPLWVLFSGMLLGLYWQQVGWLSHDFLHHQVFQSRFMNTFIGGYI
HGNLAMGFSTNWWKNKHNTHHAVPNECDKEYRPIDPDIDTLPYLAWSEDILATVKSKTIRSMLRYQSPLFFPILSFARFA
WSYASLTYCFSDEVAPKERFWERLFMVLHYAWVLGFGFGCLPFWKGLMWMLTGQICGGLFLAVVFVQSHNAMEIYNEGKD
FYTAQIVTTRDVNGGLFNDWFTGGLNRQLEHHLFPTMPRHHLGKTCKAVKELCEKHGLVYEDVSFAEGTSLVLEHLSRIA
EKA
>SyneCrtR_viridip_KAG0616682.1_Ceratodon_purpureus
MMALHCEKGALAFPQATSLKYASTHNQPSPKMLAMACGPRISSSISRLRGLPLLRRGPKSERRRKLTTVATAVPLSRQFT
SVPGFTQIGEPVPEGVNLSDVVKSLPKEVFEIDDVKAWKTVAITLGSVALGYAALAVAPWYLYPLVYAYLGTAMTGLFVV
GHDCGHNSFSKNQLVNDIVGTVMFMPLMYPFEPWRIKHNTHHAHTNKLVIDTAWQPFRPYMYDRSKGFAKFAMEAAMGPL
WWMASVGHWLFWHFDLSKYRPQDVKKVKVSLGAVAAFGVFALLPLLVMTGPLGFLKWWVVPWLGFHFWMSTFTLVHHTAP
HIPFKQNREWNAVDAQLNGTVHCDYPAWIDFLCHDISVHIPHHISSRIPSYNLRKAYASLQENWDKHLNKAEFGVPLMTT
IVSECNLFDDKKKRWVKFDKASRDSAAAARESSVA
>SyneCrtR_viridip_KAG0577216.1_Ceratodon_purpureus
MMVVNCNKGAFAFPQTTALRGTSTQPSPKMLAMPCGPRISSSLPGLRGLPLLRREPRTQRRRDLAIVATAVPLSREFTSV
PGFTQIGEPVPEGLNLSDVVKSLPKEVFEIDDVKAWKTVAITLGSVALGYAALAVAPWYLYPLVYAYLGTAMTGLFVVGH
DCGHNSFSKNQLVNDIVGTVMFMPLMYPFEPWRIKHNTHHAHTNKLVIDTAWQPFRPYMYDRSKGFAKFAMEAAMGPLWW
MASVGHWLFWHFDLSKYRPQDVKKVKVSLGAVAAFGVFALLPLLVMTGPLGFLKWWVVPWLGFHFWMSTFTLVHHTAPHI
PFKQAREWNAVDAQLHGTVHCDYPAWIDFLCHDISVHIPHHISSRIPSYNLRKAYASLQENWDKHLNKAEFGVPLMTTIV
SECNLFDDKKKRWVKFDKASRDSAAAARESSVASTGN
>SyneCrtR_viridip_QDZ23876.1_Chloropicon_primus
MVRGVLTKARRATVAGSGRAATIGSARGSVVRAARSKRRAVAPRALDTFAINAMAHAVLRDVHAPEFMPLLVDNQRWAWP
RWFAARRLASELAPYSRDIVGLSLASLIFGVWLATLALMFAQPESVMPNVFVGLGQGGLAKLASAAAVFVFRAWVTTGLF
VTVHDAIHGQVTPSFSKLNHLIGSVLAFCYASFSYKLLYRDHWRHHADPTSEHDPDYYEGGLRTWLSRFMGHYSTFWQLF
WESFQFWSFCAVGHRLLHIEFGSMVVRVAMIWALPSLVSGFQLFYFGTYLPHKDHPDSEHSSRSNDWPWVLSLLSCFHFG
ACHEEHHAFPTVAWWELPAVRAKRKRL
>SyneCrtR_viridip_XP_051187874.1_Lolium_perenne
MATASALSAPLQLLSSRRALVKGLSPRRAAAGALPGSLIVKRDFLHNGRSHHQLLPLIQRGKLQAAVLPVTPPLLDDEAK
RKQMSEEYGFKQIGEQLPDNVTLKDVMDTLPKEVFEINDVKAWGSVLISVTSYAFGLFLISKAPWYLLPLAWAWAGTAVT
GFFVIGHDCAHKSFSRNKLVEDIVGTLAFLPLIYPYEPWRFKHDRHHAKTNMLVEDTAWQPVWQKEIESSSFLRKAIIFG
YGPIRPWMSIAHWLMWHFDLKKFRSNELPRVKISLVCVFAFMAIGWPLIILQTGIAGWFKFWFMPWMVYHFWMSTFTMVH
HTAPHIPFKSSEEWNAAQAQLNGTVHCSYPRWIEILCHDINVHVPHHISPRIPSYNLRAAHDSIKKNWGKYMNDADWNWR
LMKTILTACHVYDKERYYVSFDEVIPEDSQPIRFLKKFMPDHA
>SyneCrtR_viridip_KAG2443401.1_HXX76_001759_Chlamydomonas_incerta
MAFALRSPGAVRAPASAQRASGVRAAKPGVLRSAAVARPRVQTHAAALSVPVNQLTDEERTNLAHELGYKSIGKELPDTV
SLTDIIKSMPPDVFKLDHGKAWRACLTSIAACAACWYLISISPWYLLPAAWALAGTAFTGFFVIGHDCGHRSFHENNLVE
DIVGHIAFAPLIYPFEPWRIKHNHHHAHTNKLVEDTAWHPVTEADMAKWDPTSAMLYKVFLGTPLKLFASVGHWLVWHFD
LNKYTPKQRTRVVISLAVVYGFMMTVFPALVYFGGPWAFVKYWLMPWLGYHFWMSTFTVVHHTAPHIPFKKAEDWNAAKA
QLSGTVHCDFPNWVEFLTHDISWHVPHHVAPKIPWYNLRKATASLRENWGQYMTECTFNWRVVKNICTECHVYDEKVNYK
PFDYQKEETLFAVQRRVIPDSAAF
>SyneCrtR_viridip_WIA14427.1_Tetradesmus_obliquus
MLRPHAPGNAVAGASTAARHQPAPMLLNSRHATSRRSFRSSTALSATRKVRVPAPPEQQLQQQSASSSNPSQPDSAQELS
SLLSNPPAELQGWLEQYQAPDEMSIYDDGSYYSSRKDIALAYTPPKSDLPGLAAALGLLTCWALVFRHGVFEYDLGAPAS
IGHVLDGLLTFASMEFLSTGLFITTHDSMHGAVTPNNRFLNDVLGALCVSLYAWLDYRLMWDKHWEHHNQCGEPHADPDF
HKGDPGLLPWFTQFMKGYISIPQFVKLQGTVIFLWAFGGPIQNMVLFWAGAGLVSAVRLFYFGTYLPHKPRNGPNEVMAW
AKARSATAPTALSFLRCYCFDMHWEHHRWPFAPWWDLPRARRIRYEAMGTLDD
>SyneCrtR_viridip_KAG0616683.1_Ceratodon_purpureus
MMAVNCNKGAFAFPQTTALRGTSTQPSPKMLAMPCGPRISSSLSGLRGLPLLRREPRTQRRRDLAIVATAVPLSREFTSV
PGFTQIGEPVPEGLNLSDVVKSLPKEVFEIDDVKAWKTVAITLGSVALGYAALAVAPWYLYPLVYAYLGTAMTGLFVVGH
DCGHNSFSKNQLVNDIVGTVMFMPLMYPFEPWRIKHNTHHAHTNKLVIDTAWQPFRPYMYDRSKGFAKFAMEAAMGPLWW
MASVGHWLFWHFDLSKYRPQDVKKVKVSLGAVAAFGVFALLPLLVMTGPLGFLKWWVVPWLGFHFWMSTFTLVHHTAPHI
PFKQAREWNAVDAQLHGTVHCDYPAWIDFLCHDISVHIPHHISSRIPSYNLRKAYASLQENWDKHLNKAEFGVPLMTTIV
SECNLFDDKKKRWVKFDKASRDSAAAARESSVASTGN
>SyneCrtR_viridip_KAE9608310.1_Lupinus_albus
MSCSLALVDSLFQFKASPQKPIINNRNIAVQFSSLGICNQNGGSFVGKGLRHQSHLLPMRKHTVIQAVAVPVAASALESD
EYRRELAEKYGFEKIGEPLPDNVTLKDVLNSLPKKVFEIDEMKSWKTVLISVTSYALGLFLISKSPWYLLPFAWAWTGTG
ATGVSSISILSLYQFLTYFSYSLFFLAIQLFVVAHDCAHKSFSKNKLVEDIVGNVALMPLIYPYEAWRFKHDQHHAKTNM
LQEDIAWHPIWKEDFDSSSLLRKAIIYGYGPFRPLMSIVHWLMWHFDLKKFRSNEVKRVMISLACVYSFMAIAWPLIIYK
TGIMGWINYWLMPWLGYHFWMSTFTMVHHSAPHIPFKDSDEWNAAQAQLNGTVHCNYPRWVEILCHDINVHIPHHISPKI
PSYNLRAAHKSLQENWGKYLNEATWNWRLMKTILTMCHVYDKEKNYVAFDELAPEDSSPITFLRKAMPNFA
>SyneCrtR_viridip_RID77782.1_Brassica_rapa
MASRIADSLFAFTGPQHCLPRAPKLASARLSHGVYAVRPIGLLLKGTRRTFLVPAKKRIGCIKAVSVPVAPPSADSAEDR
EQLADSYGFKQIGQDLPDNVTLKDIMDTLPKEVFEIDDVKAWKSVLISVTSYALGLFMIAKAPWYLLPLAWAWTGTAVTG
FFVIGHDCAHKSFSKNKLVEDIVGTLAFLPLVYPYEPWRFKHDRHHAKTNMLVHDTAWQPVPPEEFDSSPVLRKAIIFGY
GPIRPWLSIAHWVNWHFNLRKFRPSEVNRVKISLACVFAFMAVGWPLIIYKVGILGWVKFWLMPWLGYHFWMSTFTMVHH
TAPHIPFKPADEWNAAQAQLNGTVHCDYPSWIEILCHDINVHIPHHISPRIPSYNLRAAHQSIQENWGKYTNLATWNWRL
MKTIMTVCHVYDKEENYIPFDRLAPEESQPITFLKKAMPNYAA
>SyneCrtR_viridip_XP_006412647.1_Eutrema_salsugineum
MASRIADSLFAFTGPQQCLPRFPKVASARVSPGVYAVRPIDLLLKGNAHRRRRFVAPAKKRIGCIKAVSVPVAPLSADSA
EDREQLAESYGFNQIGEDLPDNVTLKDIMDTLPKEVFEIDDVKAWKSVLISVTSYTLGLFMIAKAPWYLLPLAWAWTGTA
VTGFFVIGHDCAHKSFSKNKLVEDIVGTLAFLPLVYPYEPWRFKHDRHHAKTNMLVHDTAWQPVPPEEFDSSPVLRKAII
FGYGPIRPWLSIAHWVNWHFNLRKFRASEVNRVKISLACVFAFMAVGWPLIVYKVGILGWVKFWLMPWLGYHFWMSTFTM
VHHTAPHIPFKPADEWNAAQAQLNGTVHCDYPSWIEILCHDINVHIPHHISPRIPSYNLRAAHESIQENWGKYTNLATWN
WRLMKTIMTVCHVYDKEENYIPFDRLAPEESQPIAFLKKAMPDYAA
>SyneCrtR_viridip_CAA7015191.1_Microthlaspi_erraticum
MASRIADSLFAFTGPQQCLPRAPKVASARLSHGAYAVRPIDLLLKGSTHRTRRTIVPVKRRIGCIKAVAVPVAPPSADSA
EEREQLAESYGFKQIGENLPDNVTLKDIMDTLPKEVFEIDDVKAWKTVLISVASYSLGLFMIAKAPWYLLPLAWAWTGTA
ITGFFVIGHDCAHKSFSKNKLVEDIVGTLAFLPLVYPYEPWRFKHDRHHAKTNMLVHDTAWQPVPPEEFDSSPALRKAII
FGYGPIRPWLSIAHWINWHFNLRKFRASEVNRVKISLACVFAFMAVGWPLIVAKVGLLGWVKFWLMPWLGYHFWMSTFTM
VHHTAPHIPFKPADEWNAAQAQLNGTVHCDYPSWIEILCHDINVHIPHHISPRIPSYNLRAAHESIQENWGKYTNLATWN
WRLMKTIMTVCHVYDKEENYIPFDRLAPEESQPITFLKKAMPDYAA
>SyneCrtR_viridip_CAH8352856.1_Eruca_vesicaria_subsp._sativa
MASRIADSLFTFTGPQHSLPRVSKVTSARVSPGVYAVRPIDLLLKGTRRTFVVPAKTRTGCVKAVAVPVATPSADSGEER
EQLADSYGFKQIGEDLPDNVTLKDIMDTLPKEVFEIDDVKAWKSVLISVTSYTLGLFMIAKAPWYLLPLAWAWTGTAVTG
FFVIGHDCAHKSFSKNKLVEDIVGTLAFLPLVYPYEPWRFKHDRHHAKTNMLVHDTAWQPVPPEEFDSSPVLRKAIIFGY
GPIRPWLSIAHWVNWHFNLRKFRPSEVNRVKISLACVFAFMAVGWPLIISKVGILGWVKFWLMPWLGYHFWMSTFTMVHH
TAPHIPFKPADEWNAAQAQLNGTVHCDYPSWIEILCHDINVHIPHHISPRIPSYNLRAAHQSIQENWGKYTNLATWNWRL
MKTIMTVCHVYDKEENYIPFDRLAPEESQPITFLKKAMPDYAA
>SyneCrtR_viridip_GIL92555.1_Volvox_reticuliferus
MAFALDRPGALRPVSAQRGPSVRLAKPGLLRAPAIVARPRVQTNAAALTIPVNQLTDEERGQLARELGYKSIGRELPDDV
TLTDIVKSMPPEVFELDHGKAWRAVLISITAMAASLYLISISPWYLLPFAWALAGTAFTGFFVVGHDCGHRSFHKNNLVE
DIVGHIMFAPLIYPFEPWRIKHNHHHAHTNKLVEDTAWHPVTETEMAKWDPTTAAFFRVFLGTPLKLFASVGHWLIWHFD
LNKYTPKQRTRVIISLAVVYGFMAVAFPALVYYTGWWGLVKYWLMPWLGYHFWMSTFTVVHHTAPHIPFKKAEEWNAAKA
QLSGTVHCDFPEWVEFLTHDISWHVPHHVSSKIPWYNLRKATNSLRQNWGEYMTECTFNWRVVKNICTECHVYDEVVNYK
PFDYKQEETLFAIQRKIIPDSATY
>SyneCrtR_viridip_KAG5413075.1_Brassica_rapa_subsp._trilocularis
MASRIADSLFAFTGPQHCLPRAPKLASARLSHGVYAVRPIGLLLKGTRRTFLVPAKKRIGCIKAVSVPVAPPSADSAEHR
EQLADSYGFKQIGQDLPDNVTLKDIMDTLPKEVFEIDDVKAWKSVLISVTSYALGLFMIAKAPWYLLPLAWAWTGTAVTG
FFVIGHDCAHKSFSKNKLVEDIVGTLAFLPLVYPYEPWRFKHDRHHAKTNMLVHDTAWQPVPPEEFDSSPVLRKAIIFGY
GPIRPWLSIAHWVNWHFNLRKFRPSEVNRVKISLACVFAFMAVGWPLIIYKVGILGWVKFWLMPWLGYHFWMSTFTMVHH
TAPHIPFKPADEWNAAQAQLNGTVHCDYPSWIEILCHDINVHIPHHISPRIPSYNLRAAHQSIQENWGKYTNLATWNWRL
MKTIMTVCHVYDKEENYIPFDRLAPEESQPITFLKKAMPNYAA
>SyneCrtR_viridip_AAT65208.1_Brassica_napus
MASRIADYLFAFTGPQHCLPRAPKLASARLSPGVYAVRPIDLLLKGTRRTFLVPAKKRIGCIKAVSVPVAPPSADNAEDR
EQLAESYGFKQIGQNLPDNVTLKDIMDTLPKEVFEIDDVKAWKSVLISVTSYALGLFMIAKAPWYLLPLAWAWTGTAVTG
FFVIGHDCAHKSFSKNKLVEDIVGTLAFLPLVYPYEPWRFKHDRHHAKTNMLVHDTAWQPVPPEEFDSSPVLRKAIIFGY
GPIRPWLSIAHWVNWHFNLRKFRPSEVNRVKISLACVFAFMAIGWPLIIYKVGVLGWVKFWLMPWLGYHFWMSTFTMVHH
TAPHIPFKPADEWNAAQAQLNGTVHCDYPSWIEILCHDINVHIPHHISPRIPSYNLRAAHQSIQENWGKYTNLATWSWRL
MKTIMTVCHVYDKEENYIPFDRLAPEESQPITFLKKAMPDYAA
>SyneCrtR_viridip_CAG7886634.1_Brassica_rapa
MASRIADSLFAFTGPQHSLPRAPKLASARLSQGVYAVRPIDLLLRGTRRTFFVPAKKRIGCIKAVSVPVAPPSADSAEHR
EQLADSYGFKQIGQDLPDNVTLKDIMDTLPKEVFEIDDVKAWKSVLISVTSYALGLFMIAKAPWYLLPLAWAWTGTAVTG
FFVIGHDCAHKSFSKNKLVEDIVGTLAFLPLVYPYEPWRFKHDRHHAKTNMLVHDTAWQPVPPEEFDSSPVLRKAIIFGY
GPIRPWLSIAHWVNWHFNLRKFRPSEVNRVKISLACVFAFMAVGWPLIIYKVGILGWVKFWLMPWLGYHFWMSTFTMVHH
TAPHIPFKPADEWNAAQAQLNGTVHCDYPSWIEILCHDINVHIPHHISPRIPSYNLRAAHQSIQENWGKYTNLATWNWRL
MKTIMTVCHVYDKEENYIPFDRLAPEESQPITFLKKAMPNYAA
>SyneCrtR_viridip_XP_009127388.2_Brassica_rapa
MASRIADSLFAFTGPQHSLPRAPKLASARLSQGVYAVRPIGLLLKGTRRTFLVPAKKRIGCIKAVSVPVAPPSADSAEHR
EQLADSYGFKQIGQDLPDNVTLKDIMDTLPKEVFEIDDVKAWKSVLISVTSYALGLFMIAKAPWYLLPLAWAWTGTAVTG
FFVIGHDCAHKSFSKNKLVEDIVGTLAFLPLVYPYEPWRFKHDRHHAKTNMLVHDTAWQPVPPEEFDSSPVLRKAIIFGY
GPIRPWLSIAHWVNWHFNLRKFRPSEVNRVKISLACVFAFMAVGWPLIIYKVGILGWVKFWLMPWLGYHFWMSTFTMVHH
TAPHIPFKPADEWNAAQAQLNGTVHCDYPSWIEILCHDINVHIPHHISPRIPSYNLRAAHQSIQENWGKYTNLATWNWRL
MKTIMTVCHVYDKEENYIPFDRLAPEESQPITFLKKAMPNYAA
>SyneCrtR_viridip_AAT65203.1_Brassica_napus
MASRIADSLFAFTGPQQCLPRAPKLASARLSPGVYAVRPIDLLLKGTRRTFLVPAKKRIGCIKAVFVPVAPPTADNAEDR
EQLAESYGFKQIGQDLPDNVTLKDIMDTLPKEVFEIDDVKAWKSVLISVTSYALGLFMIAKAPWYLLPLAWAWTGTAVTG
FFVIGHDCAHKSFSKNKLVKDIVGTLAFLPLVYPYEPWRFKHDRHHAKTNMLVHDTAWQPVPPEEFDSSPVLRKAIIFGY
GPIRPWLSIAHWVNWHFNLRKFRPSEVNRVKISLACVFAFMAVGWPLIIYKVGVLGWVKFWLMPWLGYHFWMSTFTMVHH
TAPHIPFKPADEWNAAQAQLNGTVHCDYPSWIEILCHDINVHIPHHISPRIPSYNLRAAHQSIQENWGKYTNLATWNWRL
MKTIMTVCHVYDKEENYIPSDRLAPEESQPITFLKKAMPDYAA
>SyneCrtR_viridip_P48627.1_Brassica_napus
MASRIADSLFAFTGPQQCLPRAPKLASARLSPGVYAVRPIDLLLKGTRRTFLVPAKKRIGCIKAVFVPVAPPSADNAEDR
EQLAESYGFKQIGQDLPDNVTLKDIMDTLPKEVFEIDDVKAWKSVLISVTSYALGLFMIAKAPWYLLPLAWAWTGTAVTG
FFVIGHDCAHKSFSKNKLVEDIVGTLAFLPLVYPYEPWRFKHDRHHAKTNMLVHDTAWQPVPPEEFDSSPVLRKAIIFGY
GPIRPWLSIAHWVNWHFNLRKFRPSEVNRVKISLACVFAFMAVGWPLIIYKVGVLGWVKFWLMPWLGYHFWMSTFTMVHH
TAPHIPFKPADEWNAAQAQLNGTVHCDYPSWIEILCHDINVHIPHHISPRIPSYNLRAAHQSIQENWGKYTNLATWNWRL
MKTIMTVCHVYDKEENYIPFDRLAPEESQPITFLKKAMPDYAA
>SyneCrtR_viridip_XP_004146685.1_Cucumis_sativus
MACRLVDSMALFNGPHHNFARTQKIASHCSPGILQVKGEILFQKKIKRQNYLLPVKRAAILRAIAVPAAPPSSSADSAEY
RKQLSESYGFEQIGEPLPDNVRLKDVVESLPKEVFEINDVKAWKSVLVSVASYSLGLVMIAKAPWYLLPLAWAWTGTAIT
GFFVIGHDCAHKSFSRNKLVEDIVGTLAFMPLIYPYEPWRFKHDQHHAKTNMLEEDTAWHPVWKEEFDSAPLLRKAIIYG
YGPFRPWMSIAHWLLWHFDLKKFRPNEVKRVKISLACVFAFMFIGWPLIIYKTGILGWVKFWLMPWLGYHFWMSTFTMVH
HTAPHIPFKSSEEWNAAQAQLNGTVHCAYPQWIEILCHDINVHIPHHISPRIPSYNLRAAHKSLQENWGKHLNEASWNWR
LMKTIMTICHVYNKEENYVAFDRLNKEDSYPITFLKKVMPDLA
>SyneCrtR_viridip_CAI5516184.1_Closterium_sp._Naga37s-1
MTTSSETQPQEPAHTAGPEVALVFIGVSLALGALCRQVLSNTRIPYTVALLLVGVGLGALEYYVNLGLLGESIRMWANID
PELVLYVFLPALLFESAFSFEFHQVKRCLVQMFLLAVPGVAISTGFLGVISRYVLPYGWNWSTAMLLGGLLSATDPVAVV
ALLRDLGASKKLSTIIDGEALMNDGTAIVVFQLFLRLTLGYSYGIGDVIGFLFKVTLGGVGLGMAFGVVSLLWLRTVFSD
PVIEITISLTASYMAFFVANDVAQTSGVLSDMTLGIMFAIFAKTAFTGESEQGMHHFWEMVSYISNTLIFVLSGVVISES
ILQNSNYIKGADWGYMILLYVFVQLSRVVVVGVLYPGLASSGYGLTWKEAIILVWSGLRGAVALTLALLVSHEPVTEHIS
KETEARFMFLTGGVVFLTLIVNGSTTQFVLAALKMNATSDIKKRVVSFTKQELCEYAVKTFEEIGDDEELGPAEWATVNE
YLTCLKQPASHGTLSASAFLSRFGGSGAGSGGGSGVGVGVRKSHPHDHSQSHEQLRAQQLHDTRLRFLNGVQAAYWSMLE
EGRVNQTAAMLLMQAVAEAVDLTTQERRLLLWKALEPHVRMPRYLRLIHRRLRKLLPQRALNWVNVDRLELAASMSAAYI
RALRHARQQLRDFLKDSPICEAVILESEEDETPAKKFMEDVRLNFPEVLTIIKTKQVTHAILQGLHGYVENLEHAGLLDQ
REVMHLHKAVQADMKKLQRSPPFVAMLPAGEVLARQPLIGALPADIRVALLQPLKEATKLSGASLFHEGQPAQGVWLIAS
VDVSASRGGSRGAWASVHPAAVCTRQLRGAESCLEVVRVLQPEEFGALSMHELRVLLTDSAHLLTCRPGDTLDLLPSQVA
VLLLGSVRPVDLSLANASAIPFSGSALAASQPLLDPTHTAAASSAVADAAAAADYAAAGSANGGAGQGKGGEVSEADGVQ
GGDVGESDRLLGGGSENHGGGGGGGDGRVENGLLVAIDAPALLTAQPLPAAAPERAVYGDSAAMLHGRYSALSLCKLLVI
HMPRDLMSVQNTPTRSFHVHRPQATHDHDGLLRFGAEGAEESTLNEALLAAMGAGEHAGEEGGGGLGEEGASEMTMPRGS
ELAAALRDRAVVDQALTERAMELSVFGSKVCTRQWDGNWEADIPPVHVCCCCSLLPRAAPLCVLHLLLASSLLLTPHPLA
PHPSLSQLNLRPRRPTDTSPHHHYSHVHAHYHSHYNLHAVRVSPAPSPASALFTASQPHLLPDFRRQVGQQVNRAATSSG
ASARKTSDPNIVQSMRSGHVSFAAQGQLARGGAHSTSLSAILPSLYAAADSRTPGSDGGGDGGGDGDHQVDAMASKAAFV
LLALLAAAAFCHASRPLPADSDNSVTIVAKDNDNTVTVVPADSDNTVAVVPADNDNTVAVVPADNDNTVAVVPADNDNTV
AVVPADNDNTVAVVPADNDNTVAVIPADNDNMVAAVPADKDNMVAVVPADNDNTVAVVPADNDNTVAVVPADNDNTVAVV
PADNDNTVAVVPADNDNTVAVVPADNDNTVAVVPAEAEDNVAVAQPSSDVSPKIAMVTKASVAAVDTVASNAGGLTKRSV
AGSNGNAAKQFTMDEVSKHNRPGDAWVVVQNKVYDVSDFADQHPGGRVIYLLAGRNATDVFAVFHKPSTSAFLATLYIGD
LKDSEVEPTGDLLKDFRDLRSSFEAKGYFKCSPAYYLFKVLSTFAIVAASIAIIMGTSDPRWVLVSGVLLGLYFQQVGWL
SHDFLHHQVFQSRSLNTFIGGYIHGNLAQGFSMNWWKNKHATHHAITNECDKEYRPIDPDIDTLPYLAWSEDILATVKSK
TVRSLLRYQSYLFLPTLFVARFAWSYASLTYCFSDEVPAKERFYERLFMVLHYAWVLGFGFGCLPFWTAVTWLLTAQISG
GLFLSFVFVQSHNAMEIYNEGKDFYTAQIVTTRNVSDGLFNDWFTGGLNKQLEHHLFPTMPRHHLGKTCKAVKELCEKHG
LAYEKVSFAKGTSLVLEHLSKIAEKA
>SyneCrtR_viridip_XP_047074295.1_Lolium_rigidum
MATASALSAPLQLLSSRRALVKGLSPRRAAAGALSGSLIVKRDFLHNGRSHHQFLPLKQRGKLQAAVLPVTPPLLDDEGK
RKQMSEEYGFKQIGEQLPDNVTLKDVMDTLPKEVFEINDVKAWGSVLISVTSYAFGLFLISKAPWYLLPLAWAWAGTAVT
GFFVIGHDCAHKSFSRNKLVEDIVGTLAFLPLIYPYEPWRFKHDRHHAKTNMLVEDTAWQPVWQKEIESSSFLRKAIIFG
YGPIRPWMSIAHWLMWHFDLKKFRSNELPRVKISLACVFAFMAIGWPLIILQTGIAGWFKFWFMPWMVYHFWMSTFTMVH
HTAPHIPFKSSEEWNAAQAQLNGTVHCSYPRWIEILCHDINVHVPHHISPRIPSYNLRAAHDSIKKNWGKYMNDADWNWR
LMKTILTACHVYDKERYYVSFDEVIPEESQPIRFLKKFMPDHA
>SyneCrtR_viridip_XP_047073080.1_Lolium_rigidum
MATASALSAPLQLLSSRRALVKGLSPRRAAVGALPGSLIVKRDFLHNGRSHHQFSPLRQRGKLQAAVLPVTPPLLDDEAK
RKQMSEEYGFKQIGEQLPDNVTLKDVMDTLPKEVFEINDVKAWGSVLISVTSYAFGLFLISKAPWYLLPLAWAWAGTAVT
GFFVIGHDCAHKSFSRNKLVEDIVGTLAFLPLIYPYEPWRFKHDRHHAKTNMLVEDTAWQPVWQKEIESSSFLRKAIIFG
YGPIRPWMSIAHWLMWHFDLKKFRSNELPRVKISLACVFAFMAIGWPLIILQTGIAGWFKFWFMPWMVYHFWMSTFTMVH
HTAPHIPFKSSEEWNAAQAQLNGTVHCSYPRWIEILCHDINVHVPHHISPRIPSYNLRAAHDSIKKNWGKYMNDADWNWR
LMKTILTACHVYDKERYYVSFDEVIPEESQPIRFLKKFMPDHA
>SyneCrtR_viridip_XP_002867319.1_Arabidopsis_lyrata_subsp._lyrata
MASRIADSLFAFTGPQQCLPRVPKLAASARVSPGIYAVRPIDLLLKGSTRRSRRCVAPVKRRIGCIKAVAVPVAPPSADS
AEDREQLAESYGFKQIGENLPDNVTLKDIMDTLPKEVFEIDDLKAWKSVLISVTSYTLGLFMIAKAPWYLLPLAWAWTGT
AITGFFVIGHDCAHKSFSKNKLVEDIVGTLAFLPLVYPYEPWRFKHDRHHAKTNMLVHDTAWQPVPPEEFDSSPVLRKAI
IFGYGPIRPWLSIAHWVNWHFNLKKFRASEVNRVKISLACVFTFMAVGWPLIVYKVGLLGWIKFWLMPWLGYHFWMSTFT
MVHHTAPHIPFKPADEWNAAQAQLNGTVHCDYPSWIEILCHDINVHIPHHISPRIPSYNLRAAHESIQENWGKYTNLATW
NWRLMKTIMTVCHVYDKEENYIPFDRLAPEESQPITFLKKAMPNYTA
>SyneCrtR_viridip_KQJ98433.1_Brachypodium_distachyon
MATASGLSGPLQLLSLRRVRIRSCSGSVIVKRGFVYDGRGDHQFLPLKQKGRLQAAVLPITPPLLDDEEKRKQMSEDYGF
KQIGEQLPDNVTLKDVMDTLPKEVFEIDNVKAWASVLISVTSYAFGLLLISKAPWYLLPLAWAWAGTAVTGFFVIGHDCA
HKSFSRNKLVEDIVGTLAFLPLIYPYEPWRFKHDRHHAKTNMLVEDTAWQPVWQKEIESSSFLRKAIIFGYGPIRPWMSI
AHWLMWHFDLKKFRPNEIPRVKISLACVFAFMAIGWPLIILQSGIAGWFKFWFMPWMVYHFWMSTFTMVHHTAPHIPFKS
SEEWNAAQAQLNGTVHCSYPRWIEILCHDINVHVPHHISPRIPSYNLRAAHDSIKQNWGKYINEASWNWRLMKTILTACH
VYDKERYYVPFDELVPEESQPIRFLKKFMPDYA
>SyneCrtR_viridip_XP_011655551.1_Cucumis_sativus
MAPIIILLEPRKLHPTVLQTGILQVKGEILFQKKIKRQNYLLPVKRAAILRAIAVPAAPPSSSADSAEYRKQLSESYGFE
QIGEPLPDNVRLKDVVESLPKEVFEINDVKAWKSVLVSVASYSLGLVMIAKAPWYLLPLAWAWTGTAITGFFVIGHDCAH
KSFSRNKLVEDIVGTLAFMPLIYPYEPWRFKHDQHHAKTNMLEEDTAWHPVWKEEFDSAPLLRKAIIYGYGPFRPWMSIA
HWLLWHFDLKKFRPNEVKRVKISLACVFAFMFIGWPLIIYKTGILGWVKFWLMPWLGYHFWMSTFTMVHHTAPHIPFKSS
EEWNAAQAQLNGTVHCAYPQWIEILCHDINVHIPHHISPRIPSYNLRAAHKSLQENWGKHLNEASWNWRLMKTIMTICHV
YNKEENYVAFDRLNKEDSYPITFLKKVMPDLA
>SyneCrtR_viridip_VVB17301.1_Arabis_nemorensis
MASRIADSLFAFTGPQQCLPRVPKLASARVSPGVYAVRPIDLLLKGSTHRRRRCVVPVKRRIGCIKAVAVPVAPPSADSA
EEREQLADSYGFKQIGEDLPGNVTLKDIMDTLPKEVFEIDDVKAWKSVLISVTSYTLGLFMIAKSPWYLLPLAWAWTGTA
ITGFFVIGHDCAHKSFSKNKLVEDIVGTLAFLPLVYPYEPWRFKHDRHHAKTNMLVHDTAWQPVPPEEFDSSPVLRKAII
FGYGPIRPWLSIAHWVNWHFNLKKFRASEVNRVKISLACVFAFMAVGWPLIIYKVGILGWVKFWLMPWLGYHFWMSTFTM
VHHTAPHIPFKPADEWNAAQAQLNGTVHCDYPSWIEILCHDINVHIPHHISPRIPSYNLRAAHDSIQENWGKYTNLATWN
WRLMKTIMTICHVYDKEENYIPFDRLAPEESQPITFLKKAMPDYA
>SyneCrtR_viridip_KAI3446756.1_Paulownia_fortunei
MACRLAHSSFLFLGPQKRPTEGNRIFPPSSTSSGTYLLKWECLPQRRSKQKQCLISFRKRNIVKAVAVSVAPSPADNAED
RQKLSQDYGFRQIGEPLPDNVTLRDIIDTLPRKVFEIDDVKAWKSVLISVTSYALGIFMVAKAPWYLLPLAWAWTGTAIT
GFFVIGHDCAHKSFSRNKLVEDIVGTLAFLPLIYPYEPWRFKHDRHHAKTNMLEEDTAWHPVKREEFDSSPVLRKAIIYG
YGPFRPWMSIAHWLIWHFDLKKFRPNEVNRVKISLACVFAFMAIGWPLIIYKTGIIGWIKFWLMPWLGYHFWMSTFTMVH
HTAPHIPFKSSDEWNAAQAQLNGTVHCDYPSWIEILCHNINVHIPHHISPRIPSYNLQAAHQSLQENWGKYMNEATWNWR
LMKTILTVCHVYNKEQNYIAFDELAPEDSQPIKFLKKVMPNYA
>SyneCrtR_viridip_XP_003081694.2_Ostreococcus_tauri
ARAWTPRAVRAPESEDEKDPTRARATDSARSGEGSSEGWGFLSPFGASGAVAAQAEERNERLVGGKRRTACALKIDGQWY
DASGWALAHPGGAGFVRLMHGQDATDVFYALHSYGPNGSDEALKRLRALPKCDAPPDSEDGETRRLTVANAEFGELRSML
ERDGWFKRDFLSELSVLAQVLACYVVGQAIAATHPVWAAISIGIGMQQAGWLAHDYVHGRGSWCTVMRCFGALTNGFSAE
WWSHKHNMHHSFTNIDGKDGDIKLEPLYYLSPPETSGRPDSWLRKFQHIYGYPLYAFTYFLWRRHSLASAWARKDKAELA
LLGVHYAWLFGTLPFGVAIGSMLVGGFLVGSLVTATHQSEEIMYEDGSFVDIQFRSTREADVKNPLERWFWGGMDTQLIH
HLFPTMPRYKLHKLRPIVQEWASKHGYDFRISDSWDILKKNYRHLEGIAALEQISLC
>SyneCrtR_viridip_CEF99426.1_Ostreococcus_tauri
XXARAWTPRAVRAPESEDEKDPTRARATDSARSGEGSSEGWGFLSPFGASGAVAAQAEERNERLVGGKRRTACALKIDGQ
WYDASGWALAHPGGAGFVRLMHGQDATDVFYALHSYGPNGSDEALKRLRALPKCDAPPDSEDGETRRLTVANAEFGELRS
MLERDGWFKRDFLSELSVLAQVLACYVVGQAIAATHPVWAAISIGIGMQQAGWLAHDYVHGRGSWCTVMRCFGALTNGFS
AEWWSHKHNMHHSFTNIDGKDGDIKLEPLYYLSPPETSGRPDSWLRKFQHIYGYPLYAFTYFLWRRHSLASAWARKDKAE
LALLGVHYAWLFGTLPFGVAIGSMLVGGFLVGSLVTATHQSEEIMYEDGSFVDIQFRSTREADVKNPLERWFWGGMDTQL
IHHLFPTMPRYKLHKLRPIVQEWASKHGYDFRISDSWDILKKNYRHLEGIAALEQISLC
>SyneCrtR_viridip_XP_003574539.1_Brachypodium_distachyon
MATASGLSGPLQLLSLRRAPAKNLFQRRAAAGALTGSVIVKRGFVYDGRGDHQFLPLKQKGRLQAAVLPITPPLLDDEEK
RKQMSEDYGFKQIGEQLPDNVTLKDVMDTLPKEVFEIDNVKAWASVLISVTSYAFGLLLISKAPWYLLPLAWAWAGTAVT
GFFVIGHDCAHKSFSRNKLVEDIVGTLAFLPLIYPYEPWRFKHDRHHAKTNMLVEDTAWQPVWQKEIESSSFLRKAIIFG
YGPIRPWMSIAHWLMWHFDLKKFRPNEIPRVKISLACVFAFMAIGWPLIILQSGIAGWFKFWFMPWMVYHFWMSTFTMVH
HTAPHIPFKSSEEWNAAQAQLNGTVHCSYPRWIEILCHDINVHVPHHISPRIPSYNLRAAHDSIKQNWGKYINEASWNWR
LMKTILTACHVYDKERYYVPFDELVPEESQPIRFLKKFMPDYA
>SyneCrtR_viridip_XP_019416362.1_Lupinus_angustifolius
MSCRLALVDSLFQFKASPQKPIINKRNIAVQFSSPGICNTNGGSLVGKGLGHQSHLLPLRKHTAIKAVAVPVAPSPLESD
EYRREIAEKYGFEKIGEPLPDNVTLKDVLNSLPKKVLEIDEMKSWRTVLISVTSYTLGLFLISNSPWYLLPFAWAWTGTA
VTGLFVVAHDCAHKSFSKYKLVEDIVGNVALMPLIYPYEAWRFKHDQHHAKTNMLYEDTAWHPILKEDFDSSPLMRKAIT
YGYGPVRPLMSIAHWVMWHFDLKKFRSSEVKRVMISLACVFSFMAVAWPLIIYKTGIMGWINYWLMPWLGYHFWMSTFTM
VHHSAPHIPFKDSDEWNAAQAQLNGTVHCNYPKWVEILCHDINVHIPHHISPKIPSYNLRAAHQSLQENWGKYMNEATWN
WRLMKTILTICHVYDKEKNYVAFDELAPEDSGPITFLRKAMPNFA
>SyneCrtR_viridip_KMZ56856.1_Zostera_marina
MVCCGLSNPILRFHVPTPMARSSIRGLPKRKYQTVMPLMILNKTKFQGNIFHRKRVSNIFQASVVPPPPPPPPLQQDTSD
ELQRNAMCESYGFTQIGEPLPENVTLKNIIDSLPKKVFEIDDIKAWKSVLISVVSYCLGILLISKSPWYLLPLAWAWTGT
AVTGFFVIGHDCAHKSFSKNKLLEDIVGTLAFLPLIYPYEPWRFKHDKHHAKTNMLAEDTAWHPVWSKEMDGNPILSKGY
MLGYGPFRPWLSIAHWLVWHFGLRKFRPTEVKRAAISLACVFSFIAIGWPLIVYHTGFIGWIKFWLMPWLGYHFWMSTFT
MVHHTAPHIPFKSSDKWDAATAQLSGTVHCNYPRWIEILCHDINVHIPHHVSSKIPSYNLRAAHKSLEENWGKNLNKANW
NWRLMKTIMTTCHIYNEEKNYIPFDEFSPETSGPIKVLRKIMPDYA
>SyneCrtR_viridip_XP_048555629.1_Triticum_urartu
MATASGLSAPLQLLSLRRAPAKNLSPRRAAAGALSGSLIVKRFSLCTGRSHHQFLPLKQRGRLQAAVLPVTPPLLDDEEK
RKQMSEDYGFKQIGEQLPDNITLKDVMDTLPKEVFEIDDVKAWASVLISVTSYAFGLFLISKAPWYLLPIAWAWAGTAVT
GFFVIGHDCAHKSFSRNKLVEDIVGTLAFLPLIYPYEPWRFKHDRHHAKTNMLVEDTAWQPVWQKEIESSSFLRKAIIVG
YGPIRPWMSIAHWLMWHFDLKKFRPNELPRVKISLACVFAFMAIGWPLIILQSGIAGWFKFWFMPWMVYHFWMSTFTMVH
HTAPHIPFKSSKEWNAAQAQLNGTVHCSYPRWIEILCHDINVHVPHHISPRIPSYNLRAAHNSIKQNWGKYINEASWNWR
LMKTILTTCHVYDKERYYVSFDELVPEESQPIRFLKKFMPDYA
>SyneCrtR_viridip_CAH2077411.1_Thlaspi_arvense
SHHQFVSLLLLSQGPQQCLPRIHKAASARVSPGVYAVRPIDLLLKGNTHRRRAFLVPARKSVGCIKAVAVPVAPTSADSA
EDREQLAENYGFNQIGEDLPDNVTLKDIMDTLPKEVFEIDDVKAWKSVLISVTSYTLGLFMIAKAPWYLLPLAWAWTGTA
VTGFFVIGHDCAHKSFSKNKLVEDIVGTLAFLPLVYPYEPWRFKHDRHHAKTNMLVHDTAWQPVPPEEFDSSPALRKAII
FGYGPIRPWLSIAHWVNWHFNLRKFRASEVNRVKISLACVFAFMAVGWPLIIYKVGILGWVKFWLMPWLGYHFWMSTFTM
VHHTAPHIPFKPADEWNAAQAQLNGTVHCDYPSWIEILCHDINVHIPHHISPRIPSYNLRAAHESIQENWGKYTNLATWN
WRLMKTIMTVCHVYDKEENYIPFDRLAPEESQPITFLKKAMPDYAA
>SyneCrtR_viridip_KAI3932254.1_Papaver_atlanticum
MASSCRLITDSSFSFSVKTHQGPLQGRTPGSVKLGPRNSPGTSFLKLGNLLHGRVRRGHPCLSHKKRAQNVQAVSIPVPP
STMSNAEYRRKLSESYGFTQIGEPLAADITLKDIIETLPRKVFEIDDVKAWKTILVSITSYTLGIFMIAKSPWYLLPLAW
AWTGTAVTGFFVIGHDCAHKSFSRNKLVEDIVGTLAFLPLIYPYEPWRFKHDRHHAKTNMLSEDTAWCPIHREKFDSAPA
FRKAIVFGYGPFRTWMSIAHWLLWHFDMKKFRPNEVKRVQISLTCVFAFVAIGWPLIIWKTGLIGWIKFWLMPWLGYHFW
MSTFTMVHHTAPHIPFKPSDKWDAAQAQLNGTVHCNYPRWIEILCHDINVHIPHHISPRIPSYNLRAAHKSLQENWGKYL
NEATWNWRLMKTIMTVCHVYSEEQNYVSFDEIAPDESQPITFLKKVMPDFA
>SyneCrtR_viridip_XP_008443861.2_Cucumis_melo
MACRLVDSMALFNGPHQNLARTQKIASHCSPGTLQVKGEILFQKKIKRQNYLLPVKKAAILRAVAVPVAPPSSSADSAEY
RKQLSESYGFEQIGEPLPDNVRLKDIVESLPKEVFEINDVKAWKSVLVSVASYSLGLVMIAKAPWYLLPLAWAWTGTAIT
GFFVIGHDCAHKSFSRNKLVEDIVGTLAFMPLIYPYEPWRFKHDQHHAKTNMLEEDTAWHPVWKEEFDSAPILRKAIIYG
YGPFRPWMSIAHWLLWHFDLKKFRPNEVKRVKISLACVFAFMFIGWPLIIYKTGILGWVKFWLMPWLGYHFWMSTFTMVH
HTAPHIPFKSSEEWNAAQAQLNGTVHCAYPQWIEILCHDINVHIPHHVSPRIPSYNLRTAHKSLQENWGKHLNEASWNWR
LMKTIMTVCHVYSKEENYVAFDRLNKEDSYPITFLKKVMPDLA
>SyneCrtR_viridip_VAH28639.1_Triticum_turgidum_subsp._durum
MHREKSPLLDDEEKRKQMSEDYGFKQIGEQLPDNITLKDVMDTLPKEVFEIDDVKAWASVLISVTSYAFGLFLISKAPWY
LLPVAWAWAGTAVTGFFVIGHDCAHKSFSRNKLVEDIVGTLAFLPLIYPYEPWRFKHDRHHAKTNMLVEDTAWQPVWQKE
IESSSFLRKAIIVGYGPIRPWMSIAHWLMWHFDLKKFRPNELPRVKISLACVFAFMAIGWPLIILQSGIAGWFKFWFMPW
MVYHFWMSTFTMVHHTAPHIPFKSSKEWNAAQAQLNGTVHCSYPRWIEILCHDINVHVPHHISPRIPSYNLRAAHNSIKQ
NWGKYINEASWNWRLMKTILTTCHVYDKERYYVSFDELVPEESQPIRFLKKFMPDYA
>SyneCrtR_viridip_XP_010432922.1_Camelina_sativa
MASRIADSLIAFTGPQQCLPRVPKIASSARVSPGSVRPIDLLLKGSTLRGRRCVVPMKRRIGCIKAVAVPVAPPSADSAE
DREQLAESYGFRQIGEDLPDNVTLKDIMDTLPKEVFEIDDVKAWKSVLISVTSYTLGLFMIAKSPWYLLPLAWAWTGTAI
TGFFVIGHDCAHKSFSKNKLVEDIVGTLAFLPLVYPYEPWRFKHDRHHAKTNMLVHDTAWQPVPPEEFDSSPTLRKAIIF
GYGPIRPWLSIAHWVNWHFNLKKFRASEVNRVKISLACVFAFMAVGWPLIIYKVGLLGWVKFWLMPWLGYHFWMSTFTMV
HHTAPHIPFKPADEWNAAQAQLNGTVHCDYPSWIEILCHDINVHIPHHISPRIPSYNLRAAHDSIQENWGKYTNMATWNW
RLMKTIMTVCHVYDKEENYIPFDRLAPEESQPITFLKKAMPNYTA
>SyneCrtR_viridip_VAH28642.1_Triticum_turgidum_subsp._durum
MATASGLSAPLQLLSLRRVGTLSCRRSLIVKRFSLCTGRSHHQFLPLKQRGRLQAAVLPVTPPLLDDEEKRKQMSEDYGF
KQIGEQLPDNITLKDVMDTLPKEVFEIDDVKAWASVLISVTSYAFGLFLISKAPWYLLPVAWAWAGTAVTGFFVIGHDCA
HKSFSRNKLVEDIVGTLAFLPLIYPYEPWRFKHDRHHAKTNMLVEDTAWQPVWQKEIESSSFLRKAIIVGYGPIRPWMSI
AHWLMWHFDLKKFRPNELPRVKISLACVFAFMAIGWPLIILQSGIAGWFKFWFMPWMVYHFWMSTFTMVHHTAPHIPFKS
SKEWNAAQAQLNGTVHCSYPRWIEILCHDINVHVPHHISPRIPSYNLRAAHNSIKQNWGKYINEASWNWRLMKTILTTCH
VYDKERYYVSFDELVPEESQPIRFLKKFMPDYA
>SyneCrtR_viridip_XP_010447638.1_Camelina_sativa
MASRIADSLIAFTGPQQCLPRVPKIAASARVSPPGSVRPIDLLLKGSTLRGRRCVVPMKRRIGCIKAVAVPVAPPSADSA
EDREQLAESYGFRQIGEDLPDNVTLKDIMDTLPKEVFEIDDVKAWKSVLISVTSYTLGLFMIAKSPWYLLPLAWAWTGTA
ITGFFVIGHDCAHKSFSKNKLVEDIVGTLAFLPLVYPYEPWRFKHDRHHAKTNMLVHDTAWQPVPPEEFDSSPTLRKAII
FGYGPIRPWLSIAHWVNWHFNLKKFRASEVNRVKISLACVFAFMAVGWPLIIYKVGLLGWVKFWLMPWLGYHFWMSTFTM
VHHTAPHIPFKPADEWNAAQAQLNGTVHCDYPSWIEVLCHDINVHIPHHISPRIPSYNLRAAHDSIQENWGKYTNMATWN
WRLMKTIMTVCHVYDKEENYIPFDRLAPEESQPITFLKKAMPNYTA
>SyneCrtR_viridip_GIL62509.1_Volvox_africanus
MAFALARPGALRPVSTQRGPSVRVAKPGLLRAPAIAARPRVQTNAAALTVPVNQLTDEERAQLARELGYKSIGRELPDDV
TLTDIVKSMPPEVFELDHGKAWRAVLVSITAMAASLYLISISPWYLLPFAWALAGTAFTGFFVVGHDCGHRSFHKNNLVE
DIVGHIMFAPLIYPFEPWRIKHNHHHAHTNKLVEDTAWHPVTEAEMAKWDPTTAAFFRVFLGTPLKLWASVGHWLLWHFD
LNKYTPKQQTRVIISLAVVYGFMAVAFPALVYYTGWWGLVKYWLMPWLGYHFWMSTFTVVHHTAPHIPFKKAENWNAAKA
QLSGTVHCDFPEWVEFLTHDISWHVPHHVSSKIPWYNLRKATGSLRQNWGQYMTECTFNWRVVKNICTECHVYDEVVNYK
PFDYKQEETLFAVQRKIIPDSATY
>SyneCrtR_viridip_XP_022965421.1_Cucurbita_maxima
MACRLADSLFLFTGPHQNYARTQKIASHNAPGILDVKGKIVFQKKIKRQNYLLPVKRAAILRAVAVPVAPPSSSADGAEY
RKQLSESYGFEQIGEPLPENVRLKDIIESLPKEVFEINDVKAWKSVLVSVASYTLGLVVIAKAPWYLLPLAWAWTGTAIT
GFFVIGHDCAHKSFSRNKLVEDIVGTLAFMPLIYPYEPWRFKHDQHHAKTNMLKEDTAWHPVWKEEFDSAPLLRKAIVYG
YGPFRPWMSIAHWLLWHFDLKKFRPNEVKRVKISLACVFAFMFIGWPLIIYKTGIIGWVKFWLMPWLGYHFWMSTFTMVH
HTAPHIPFKASEEWNAAQAQLNGTVHCAYPQWIEILCHDINVHIPHHISPRIPSYNLRAAHKSLKENWGKHLNEASWNWR
LMKTIMTICHVYSKEENYVAFDRLKPEDSYPIKFLRKVMPDLA
>SyneCrtR_viridip_XP_010432921.1_Camelina_sativa
MASRIADSLIAFTGPQQCLPRVPKIASSARVSPGSVRPIDLLLKGSTLRGRRCVVPMKRRIGCIKAVAVPVAPPSADSAE
DREQLAESYGFRQIGEDLPDNVTLKDIMDTLPKEVFEIDDVKAWKSVLISVTSYTLGLFMIAKSPWYLLPLAWAWTGTAI
TGFFVIGHDCAHKSFSKNKLVEDIVGTLAFLPLVYPYEPWRFKHDRHHAKTNMLVHDTAWQPVPPEEFDSSPTLRKAIIF
GYGPIRPWLSIAHWVNWHFNLKKFRASEVNRVKISLACVFAFMAVGWPLIIYKVGILGWVKFWLMPWLGYHFWMSTFTMV
HHTAPHIPFKPADEWNAAQAQLNGTVHCDYPSWIEILCHDINVHIPHHISPRIPSYNLRAAHDSIQENWGKYTNMATWNW
RLMKTIMTVCHVYDKEENYIPFDRLAPEESQPITFLKKAMPNYTA
>SyneCrtR_viridip_XP_037476639.1_Triticum_dicoccoides
MATASGLSAPLQLLSLRRAPAKNLSPRRAAAGALSGSLIVKRFSLCTGRSHHQFLPLKQRGRLQAAVLPVTPPLLDDEEK
RKQMSEDYGFKQIGEQLPDNITLKDVMDTLPKEVFEIDDVKAWASVLISVTSYAFGLFLISKAPWYLLPVAWAWAGTAVT
GFFVIGHDCAHKSFSRNKLVEDIVGTLAFLPLIYPYEPWRFKHDRHHAKTNMLVEDTAWQPVWQKEIESSSFLRKAIIVG
YGPIRPWMSIAHWLMWHFDLKKFRPNELPRVKISLACVFAFMAIGWPLIILQSGIAGWFKFWFMPWMVYHFWMSTFTMVH
HTAPHIPFKSSKEWNAAQAQLNGTVHCSYPRWIEILCHDINVHVPHHISPRIPSYNLRAAHNSIKQNWGKYINEASWNWR
LMKTILTTCHVYDKERYYVSFDELVPEESQPIRFLKKFMPDYA
>SyneCrtR_viridip_XP_042000298.1_Salvia_splendens
MACRLAHSGFLILGPHKRPNEGNRIFPQSSTSSGSYLLKWESLPQRSSKQKQCLKSLQKRQVVKAVAVNVAPSPAADSAE
YRQQLCHEYGFRQIGEPLPDNITLRDIIDTLPKKVFEIDDSKALKSVLVSVTSYALGIFMITKAPWYLLPLAWAWTGTAI
TGFFVIGHDCAHKSFSKNKLVEDIVGTLAFMPLVYPYEPWRFKHDRHHAKTNMLEEDTAWLPVKPEEFESSSLFQKAIIY
GYGPLRPWMSIAHWLRMHFDVKRFRPNEVKRVKISLACVFGFMAIGWPLIILKTGVMGWIKFWLMPWLGYHFWMSTFTMV
HHTAPHIPFKPSEEWNAAQAQLNGTVHCDYPSWIEILCHDINVHIPHHISPRIPSYNLRAAHQSLQQNWGKYMNEASWNW
RLMKTILTVCHVYSKERNYIPFDELAPDDSQPITFLKQIMPDYA
>SyneCrtR_viridip_KAI5012439.1_Hordeum_vulgare
MATASGLSAPLQLLSLRRAPTKNLSPRRAAVGALSGSLVVKRFSLCNGRSHHQFLPLKQRGRLQAAVLPVTPPLLDDEDK
RKQMSEDYGFKQIGEQLPDSVTLKDVMDTLPKEVFEIDDVKAWASVLISVTSYAFGLFLISKAPWYLLPVAWAWAGTAVT
GFFVIGHDCAHKSFSRNKLVEDIVGTLAFLPLIYPYEPWRFKHDRHHAKTNMLVEDTAWQPVWQKEIESSSFLRKAIIFG
YGPIRPWMSIAHWLMWHFDLKKFRPNELPRVKISLACVFAFMAIGWPLIILQSGIAGWFKFWFMPWMVYHFWMSTFTMVH
HTAPHIPFKSSKEWNAAQAQLNGTVHCSYPRWIEILCHDINVHVPHHISPRIPSYNLRAAHDSIKQNWGKYINEASWNWR
LMKTILTTCHVYDKERYYVSFDELVPEESQPIRFLKKFMPDNA
>SyneCrtR_viridip_KAG7622422.1_Arabidopsis_suecica
MAPAPSRMAAAPSRMAAAPSLGTPQTFSRHIAGETLSGGRFFCIFCFPMASRIADSLFAFTGPQQCLPRVPKLAASSARV
SPGVYAVKPIDLLLKGRTHRSRRCVAPVKRRIGCIKAVAAPVAPPSADSAEDREQLAESYGFRQIGEDLPENVTLKDIMD
TLPKEVFEIDDLKALKSVLISVTSYTLGLFMIAKSPWYLLPLAWAWTGTAITGFFVIGHDCAHKSFSKNKLVEDIVGTLA
FLPLVYPYEPWRFKHDRHHAKTNMLVHDTAWQPVPPEEFESSPVMRKAIIFGYGPIRPWLSIAHWVNWHFNLKKFRASEV
NRVKISLACVFAFMAVGWPLIVYKVGILGWVKFWLMPWLGYHFWMSTFTMVHHTAPHIPFKPADEWNAAQAQLNGTVHCD
YPSWIEILCHDINVHIPHHISPRIPSYNLRAAHESIQENWGKYTNLATWNWRLMKTIMTVCHVYDKEENYIPFDRLAPEE
SQPITFLKKAMPNYTA
>SyneCrtR_viridip_AAA92800.1_Arabidopsis_thaliana
MASRIADSLFAFTGPQQCLPRVPKLAASSARVSPGVYAVKPIDLLLKGRTHRSRRCVAPVKRRIGCIKAVAAPVAPPSAD
SAEDREQLAESYGFRQIGEDLPENVTLKDIMDTLPKEVFEIDDLKALKSVLISVTSYTLGLFMIAKSPWYLLPLAWAWTG
TAITGFFVIGHDCAHKSFSKNKLVEDIVGTLAFLPLVYPYEPWRFKHDRHHAKTNMLVHDTAWQPVPPEEFESSPVMRKA
IIFGYGPIRPWLSIAHWVNWHFNLKKFRASEVNRVKISLACVFAFMAVGWPLIVYKVGILGWVKFWLMPWLGYHFWMSTF
TMVHHTAPHIPFKPADEWNAAQAQLNGTVHCDYPSWIEILCHDINVHIPHHISPRIPSYNLRAAHESIQENWGKYTNLAT
WNWRLMKTIMTVCHVYDK
>SyneCrtR_viridip_XP_044965121.1_Hordeum_vulgare_subsp._vulgare
MATASGLSAPLQLLSLRRAPTKNLSPRRAAVGALSGSLVVKRFSLCNGRSHHQFLPLKQRGRLQAAVLPVTPPLLDDEDK
RKQMSEDYGFKQVGEQLPDSVTLKDVMDTLPKEVFEIDDVKAWASVLISVTSYAFGLFLISKAPWYLLPVAWAWAGTAVT
GFFVIGHDCAHKSFSRNKLVEDIVGTLAFLPLIYPYEPWRFKHDRHHAKTNMLVEDTAWQPVWQKEIESSSFLRKAIIFG
YGPIRPWMSIAHWLMWHFDLKKFRPNELPRVKISLACVFAFMAIGWPLIILQSGIAGWFKFWFMPWMVYHFWMSTFTMVH
HTAPHIPFKSSKEWNAAQAQLNGTVHCSYPRWIEILCHDINVHVPHHISPRIPSYNLRAAHDSIKQNWGKYINEASWNWR
LMKTILTTCHVYDKERYYVSFDELVPEESQPIRFLKKFMPDNA
>SyneCrtR_viridip_XP_042001139.1_Salvia_splendens
MACRLAHSGFLILGPQKRPNEGNRIFPQSSTSSGPYLLKWESLPQRSIKQRQCFKSLQKRQVVKAVAVNVAPSPSADSAE
YRQQLCHEYGFRQIGEPLPNNTTLRDIIDTLPKKVFEIDDAKALKSVLVSVTSYALGIFMIAKAPWYLLPLAWAWTGTAI
TGFFVIGHDCAHKSFSKNKLVEDIVGTLAFMPLIYPYEPWRFKHDRHHAKTNMLEEDTAWLPVKPEEFESSSLLRKAIIY
GYGPLRPWMSIAHWLIMHFDVKRFRPNEVKRVKISLACVFGFMAIGWPLIILKTGVMGWIKFWLMPWLGYHFWMSTFTMV
HHTAPHIPFKPSEEWNAAQAQLNGTVHCDYPSWIEILCHDINVHIPHHISPRIPSYNLRAAHQSLQENWGKYMNEASWNW
RLMKTILTVCHVYSKERNYIPFDELAPDDSQPITFLKQVMPDYA
>SyneCrtR_viridip_CAE6166984.1_Arabidopsis_arenosa
MASRIADSLFAFTGPQQCLPRGPKLAASSARVSPGIYAVRPIDLLLKGSTRRSRRCVAPVKRRIGCIKAVAVPVAPPSAD
SAEDREQLAESYGFKQIGEDLPDNVTLKDIMDTLPKEVFEIDDLKAWKSVLISVTSYTLGLFMIAKSPWYLLPLAWAWTG
TAITGFFVIGHDCAHKSFSKNKLVEDIVGTLAFLPLVYPYEPWRFKHDRHHAKTNMLVHDTAWQPVPPEEFDSSPVLRKA
IIFGYGPIRPWLSIAHWVNWHFNLKKFRASEVNRVKISLACVFAFMAVGWPLIVYKVGLLGWVKFWLMPWLGYHFWMSTF
TMVHHTAPHIPFKPADEWNAAQAQLNGTVHCDYPSWIEILCHDINVHIPHHISPRIPSYNLRAAHESIQENWGKYTNLAT
WNWRLMKTIMTVCHVYDKEENYIPFDRLAPEESQPITFLKKAMPNYTA
>SyneCrtR_viridip_KAG6587828.1_Cucurbita_argyrosperma_subsp._sororia
MSDNNAALHTSGDGSKRATPSILSVLADSLFLFTGPHQNYARTQKIASHNAPGIMDVKGKIVFQKKIKRQNYLLPVKRAA
ILRAVAVPVAPPSSSADGAEYRKQLSESYGFEQIGEPLPENVRLKDIIESLPKEVFEINDVKAWKSVLVSVASYTLGLIM
IAKAPWYLLPLAWAWTGTAITGFFVIGHDCAHKSFSRNKLVEDIVGTLAFMPLIYPYEPWRFKHDQHHAKTNMLKEDTAW
HPVWKEEFDSAPLLRKAIVYGYGPFRPWMSIAHWLLWHFDLKKFRPNEVKRVKISLACVFAFMFIGWPLIIYKTGIIGWV
KFWLMPWLGYHFWMSTFTMVHHTAPHIPFKASEEWNAAQAQLNGTVHCAYPQWIEILCHDINVHIPHHISPRIPSYNLRA
AHKSLQENWGKHLNEASWNWRLMKTIMTICHVYSKEENYVAFDRLKPEDSYPITFLKKVMPDLA
>SyneCrtR_viridip_XP_022930407.1_Cucurbita_moschata
MACRLADSLFLFTGPHQNYARTQKIASHNAPGILDVKGKIVFQKKIKRQNYLLPVKRAAILRAVAVPVAPPSSSADGAEY
RKQLSESYGFEQIGEPLPENVRLKDIIESLPKEVFEINDVKAWKSVLVSVASYTLGLIMIAKAPWYLLPLAWAWTGTAIT
GFFVIGHDCAHKSFSRNKLVEDIVGTLAFMPLIYPYEPWRFKHDQHHAKTNMLKEDTAWHPVWKEEFDSAPLLRKAIVYG
YGPFRPWMSIAHWLLWHFDLKKFRPNEVKRVKISLACVFAFMFIGWPLIIYKTGIIGWVKFWLMPWLGYHFWMSTFTMVH
HTAPHIPFKASEEWNAAQAQLNGTVHCAYPQWIEILCHDINVHIPHHISPRIPSYNLRAAHKSLQENWGKHLNEASWNWR
LMKTIMTICHVYSKEENYVAFDRLKPEDSYPITFLKKVMPDLA
>SyneCrtR_viridip_KAF8073294.1_Sinapis_alba
MASRIADSLFAFTGPQQCLPRVPQVAHARLSPGVYAVRPIDLLLRGHTHRRRTLLVPAKKRVGCIKAVAVPAAPPSADSA
EEREQLAESYGFKQIGQDLPDNVTLKDIMDTLPKEVFEIDDVKAWKSVLVSVTSYALGLFMIAKSPWYLLPLAWAWTGTA
ITGFFVIGHDCAHKSFSKNKLVEDIVGTLAFLPLVYPYEPWRFKHDRHHAKTNMLVHDTAWQPVPPEEFDSSPVLRKAII
LGYGPIRPWLSIAHWVNWHFNLRKFRASEVNRVKISLACVFAFMAVGWPLIIYKVGILGWVKFWLMPWLGYHFWMSTFTM
VHHTAPHIPFKPADEWNAAQAQLNGTVHCDYPSWIEILCHDINVHIPHHISPRIPSYNLRAAHESIQENWGKYTNLATWN
WRLMKTIMTVCHVYNKEENYIPFDRLAPEESQPITFLKKTMPDYA
>SyneCrtR_viridip_KAI3971509.1_Papaver_armeniacum
MASSCRLTDSSFSFSVKTHQGPLQGRTPGSVKLGTRNSPGTSFLKFRNFLHGRVRRGHPCLSHKKRAQNILAVSIPVPPS
TMNNAEYRMKLSESYGFTQIGEPLADDITLKDIVETLPKKVFEIDDVKAWKTILVSITSYTLGIFMIAKSPWYLLPLAWA
WTGTAVTGFFVIGHDCAHKSFSRNKLVEDIVGTLAFLPLIYPYEPWRFKHDRHHAKTNMLSEDTAWCPIRREKFDSAPAF
RKAIVFGYGPFRTWMSIAHWLLWHFDLKKFRPNEVKRVQISLTCVFAFVAIGWPLIIWKTGLVGWIKFWLMPWLGYHFWM
STFTMVHHTAPHIPFKASDKWDAAQAQLNGTVHCNYPRWIEILCHDINVHIPHHISPRIPSYNLRAAHKSLQENWGKYLN
EATWNWRLMKTIMTVCHVYSEEQNYVSFDEIAPDESQPITFLKKVMPDFA
>SyneCrtR_viridip_KAG2319455.1_Brassica_carinata
MASRIADSLFAFTGPQQCLPRVPQVAHARLSPGVYAVRPIDLLLRGHTHRRRTFLVSGKKRVGCIKAVAVPAAPPSADSA
EEREQLAESYGFKQIGQDLPDNVTLKDIMDTLPKEVFEIDDVKAWKSVLVSVTSYALGLFMIAKSPWYLLPLAWAWTGTA
VTGFFVIGHDCAHKSFSKNKLIEDIVGTLAFLPLVYPYEPWRFKHDRHHAKTNMLVHDTAWQPVPPEEFDSSPVLRKAII
LGYGPIRPWLSIAHWVNWHFNLRKFRPSEVNRVKISLACVFAFMAVGWPLIIYKVGILGWVKFWLMPWLGYHFWMSTFTM
VHHTAPHIPFKPADEWNAAQAQLNGTVHCDYPSWIEILCHDINVHIPHHISPRIPSYNLRAAHESIQENWGKYTNLATWN
WRLMKTIMTVCHVYDKEENYVPFDRLAPEESQPITFLKKAMPDYAA
>SyneCrtR_viridip_NP_194824.1_Arabidopsis_thaliana
MASRIADSLFAFTGPQQCLPRVPKLAASSARVSPGVYAVKPIDLLLKGRTHRSRRCVAPVKRRIGCIKAVAAPVAPPSAD
SAEDREQLAESYGFRQIGEDLPENVTLKDIMDTLPKEVFEIDDLKALKSVLISVTSYTLGLFMIAKSPWYLLPLAWAWTG
TAITGFFVIGHDCAHKSFSKNKLVEDIVGTLAFLPLVYPYEPWRFKHDRHHAKTNMLVHDTAWQPVPPEEFESSPVMRKA
IIFGYGPIRPWLSIAHWVNWHFNLKKFRASEVNRVKISLACVFAFMAVGWPLIVYKVGILGWVKFWLMPWLGYHFWMSTF
TMVHHTAPHIPFKPADEWNAAQAQLNGTVHCDYPSWIEILCHDINVHIPHHISPRIPSYNLRAAHESIQENWGKYTNLAT
WNWRLMKTIMTVCHVYDKEENYIPFDRLAPEESQPITFLKKAMPNYTA
>SyneCrtR_viridip_XP_047944444.1_Salvia_hispanica
MASRLAHSGFLILGPHKRPNEGNRIFPQSSTSSGSYLLKWESLPQRSIKQKQCLKSLQKRQVVKAVAVNVAPSPSADSAE
YRQQLCHEYGFRQIGEPLPDNITLRDIIDTLPKKVFEIDDAKALKSVLVSVTSYALGIFMITKSPWYLLPLAWAWTGTAI
TGFFVIGHDCAHKSFSKNKLVEDIVGTLAFMPLIYPYEPWRFKHDRHHAKTNMLEEDTAWLPVNPEEFESSSLFRKAIIY
AYGPLRPWMSIAHWLRMHFDVKKFRPNEVKRVKISLACVFGFMAIGWPLIILKTGVMGWIKFWLMPWLGYHFWMSTFTMV
HHTAPHIPFKPSEEWNAAQAQLNGTVHCDYPSWIEILCHDINVHIPHHISPRIPSYNLRVAHQSLQENWGKYLNEASWNW
RLMKTILTVCHVYSKEKNYIPFDELAPDDSQPITFLKQVMPDYA
>SyneCrtR_viridip_XP_022988574.1_Cucurbita_maxima
MACRLADSVFLFTGPRQNSARTQKIASHYSPGMKREVMFQKKIKRQNYVLPVKRAAIIRAVAIPVAPLPSSADSAEHRKR
LSESYGFEKIGEPLPENVRLKDIIESLPKEVFEINDVKAWKSILVSVASYALGLIMIAKAPWYLLPLAWAWTGTAITGFF
VIGHDCAHKSFSRNKLVEDIVGTLAFMPLIYPYEPWRFKHDQHHAKTNMLKEDTAWHPVWKEEFDSDPLLRKAIVYGYGP
LRPWMSIAHWLMWHFDVKKFRPNEVKRVKISLACVFAFMFIGWPLIIYKAGVIGWVKFWLMPWLGYHFWMSTFTMVHHTA
PHIPFKSSEEWNAAQAQLNGTVHCAYPKWIEILCHHINVHIPHHISPRIPSYNLHAAHKSLQENWGKYLNEASWNWQLMK
TIMTICHVYSKEENYVAFDRLNPDDSYPITFLRKVMPDFA
>SyneCrtR_viridip_TYK03611.1_Cucumis_melo_var._makuwa
MSDNNAALNTSGASSKGGPHQNLARTQKIASHCSPGTLQVKGEILFQKKIKRQNYLLPVKKAAILRAVAVPVAPPSSSAD
SAEYRKQLSESYGFEQIGEPLPDNVRLKDIVESLPKEVFEINDVKAWKSVLVSVASYSLGLVMIAKAPWYLLPLAWAWTG
TAITGFFVIGHDCAHKSFSRNKLVEDIVGTLAFMPLIYPYEPWRFKHDQHHAKTNMLEEDTAWHPVLKEEFDSAPILRKA
IIYGYGPFRPWMSIAHWLLWHFDLKKFRPNEVKRVKISLACVFAFMFIGWPLIIYKTGILGWVKFWLMPWLGYHFWMSTF
TMVHHTAPHIPFKSSEEWNAAQAQLNGTVHCAYPQWIEILCHDINVHIPHHVSPRIPSYNLRAAHKSLQENWGKHLNEAS
WNWRLMKTIMTVCHVYSKEENYVAFDRLNKEDSYPITFLKKVMPDLA
>SyneCrtR_viridip_XP_018460695.1_Raphanus_sativus
MASRIADSLFAFTGPQQCLPRAPQVAPARSPGVYAVRPIDLLLRGHTHRRRTFLVPGKKRVGCIKAVAAPAAPPSADSAE
EREQLAESYGFKQIGQDLPDNVTLKDIMDTLPKEVFEIDDVKAWKSVLVSVTSYALGLFMIAKAPWYLLPLAWAWTGTAV
TGFFVIGHDCAHKSFSKNKLVEDIVGTLAFLPLVYPYEPWRFKHDRHHAKTNMLVHDTAWQPVPPEEFDSSPVLRKAIIL
GYGPIRPWLSIAHWVNWHFNLRKFRPSEVNRVKISLACVFAFMAVGWPLIIYKVGILGWVKFWLMPWLGYHFWMSTFTMV
HHTAPHIPFKSADEWNAAQAQLNGTVHCDYPSWIEILCHDINVHIPHHISPRIPSYNLRAAHESIQENWGKYTNLATWNW
RLMKTIMTVCHVYDKEENYIPFDRLAPEESQPITFLKKAMPDYAA
>SyneCrtR_viridip_XP_051136807.1_Andrographis_paniculata
MACRVPHSSFLFLGSPKRPVEANVVFPQSSLSLATHILKWESLSAKESKQSQCRISFRKSKIVRAVAVSVAPSAEADAEE
RQKLCKEYGFRQIGEALPDNVTLRDIVDSLPKKVFEINNVKAWKSVLISVTSYALGIFMISKSPWYLLPLAWAWTGTAIT
GFFVIGHDCAHKSFSRNKLVEDIVGTLAFMPLIYPYEPWRFKHEKHHAKTNMLEEDTAWHPVKIEEFESSPLLRKAIIYG
YGPIRPLMSIAHWLIWHFDLKKFRPSEVNRVKISLACVFGFIAIGWPLIIYKTGIMGWIKFWLMPWLGYHFWMSTFTMVH
HTAPHIPFKSSDEWNAAQAQLNGTVHCDYPNWVEVLCHDINVHIPHHISPRIPSYNLRAAHKSLQENWGKYLNEANWNWR
LMKTILTMCHIYNKEQNYIAFDKLAPEDSQPIRFLKRVMPDYA
>SyneCrtR_viridip_XP_007203255.1_Prunus_persica
MACRLADSMFLSLGPHQNPIRSQRIGTHYSSGICYLKWDSLPQKGIKRQRFLTRRNWTTVAKAVAIPVAPSSPDNAEYRK
QLSESYGFKQIGEPLPDNVTLKHVIDTLPKKVFEIDDVKAWKSVLISATSYAFGLYMISKAPWYLLPLAWAWTGTAVTGF
FVIGHDCAHKSFSRNKLVEDIVGTLAFLPLIYPYEPWRFKHDRHHAKTNMLIEDTAWQPIAKEEFDSSPLFRQAIMYGYG
PFRPWMSIAHWLLVHFDLKTFRPSEVKRVKISLACVFAFMGIGWPLIVFKTGILGWVKFWLMPFLGYHFWMSTFTMVHHT
APHIPFKSADEWNAAQAQLNGTVHCDYPQWIETLCHDINVHIPHHISPRIPSYNLRAAHKSLQENWGKYLNEATWNWRLM
KTILTVCHVYDKEQNYVAFDQLAPGESHPIKFLKKVMPDYA
>SyneCrtR_viridip_XP_034225878.1_Prunus_dulcis
MACRLADSMFLSMGPHQNPIRSQRIGTHYSSGICYLKWDSLPQKGIKRQRFLTRRNWTTVAKAVAIPVAPSSPDNAEYRK
QLSESYGFKQIGEPLPDNVTLKHVIDTLPKKVFEIDDVKAWKSVLISATSYAFGLYMISKAPWYLLPLAWAWTGTAVTGF
FVIGHDCAHKSFSRNKLVEDIVGTLAFLPLIYPYEPWRFKHDRHHAKTNMLIEDTAWQPIAKEEFDSSPLFRQAIMYGYG
PFRPWMSIAHWLLVHFDLKTFRPSEVKRVKISLACVFAFMGIGWPLIVFKTGILGWVKFWLMPFLGYHFWMSTFTMVHHT
APHIPFKSADEWNAAQAQLNGTVHCDYPQWIETLCHDINVHIPHHISPRIPSYNLRAAHKSLQENWGKYLNEATWNWRLM
KTILTVCHVYDKEQNYVAFDQLAPGESHPIKFLKKVMPDYA
>SyneCrtR_viridip_KAI5676199.1_Catharanthus_roseus
MACKLANSSFLFSGHQQRPIKSHRLSSLSSPGTFYLKLENLSHRSTKQRRCPISFRNSTIVKAVAVPVAPPPADSKEHRD
QLCESYGFRQIGEPLPDNITLKDITETIPKKVFEIDDVKAWKSVLVSVTSYTLGLFMIAKAPWYLLPLAWAWTGTAITGF
FVIGHDCAHKSFSKNKLVEDIVGTLAFLPLIYPYEPWRFKHDRHHAKTNMLNEDTAWHPVKQKEFDSSPILRKAIIFGYG
PFRPWMSIAHWLIWHFDLKKFRPSEVNRVKISLACVFAFMAIGWPLIVLKTGIMGWIKFWLMPWLGYHFWMSTFTMVHHT
APHIPFKSSDEWNAAQAQLNGTVHCDYPRWIEILCHDINVHIPHHISPRIPSYNLRAAHKSLQQNWGKYMNEATWNWRLM
KTILTTCHVYHREQNYIAFDNLAPEDSQPIAFLKKVMPDYA
>SyneCrtR_viridip_XP_050364741.1_Potentilla_anserina
MACRLADSMLLSKGPYHKPIRSQRLGAHCSSGIYSLKWDNLFQQGSKRQQCSFRNQRTFVQAIAIPVAPSSPDSAEYRKQ
LSENYGFRQIGEPLPDTVTLKDIIDTLPKKVFEIDDVKAWKAVLISATSYALGLFMISKSPWYLLPLAWAWTGTAVTGFF
VIGHDCAHKSFSRNKLLEDIVGTLAFLPLVYPYEPWRFKHDRHHAKTNMLVEDTAWQPIPKDEFDSSPLLRKALIYAYGP
IRPWMSIAHWWLVHFNLKKFRTSEVKRAAISLACVFAFMGIGWPLIVYKMGIMGWVKFWLMPWLGYHFWMSTFTMVHHTA
PHIPFKSAEEWNAAQAQLNGTVHCDYPSWIEILCHDINVHIPHHISPRIPSYNLRAAHKSIQENWGKYLNEATWNWRLMK
TIMTVCHVYNKEENYVPFDELAPEDSLPITILKKVMPDYA
>SyneCrtR_viridip_KAG7540837.1_Arabidopsis_thaliana_x_Arabidopsis_arenosa
MASRIADSLFAFTGPQQCLPRVPKLAASARVSPGVYAVRPIDLLLKGSTRQSRRCLAPVKRRIGCIKAVAVPVAPPSADS
AEDREQLAESYGFKQIGEDLPDNVTLKDIMDTLPKEVFEIDDLKAWKSVLISVTSYTLGLFMIAKAPWYLLPLAWAWTGT
AITGFFVIGHDCAHKSFSKNKLVEDIVGTLAFLPLVYPYEPWRFKHDRHHAKTNMLVHDTAWQPVPPEEFDSSPVLRKAI
IFGYGPIRPWLSIAHWVNWHFNLKKFRASEVNRVKISLACVFAFMAVGWPLIVYKVGILGWVKFWLMPWLGYHFWMSTFT
MVHHTAPHIPFKPADEWNAAQAQLNGTVHCDYPSWIEILCHDINVHIPHHISPRIPSYNLRAAHESIQENWGKYTNLATW
NWRLMKTIMTVCHVYDKEENYIPFDRLAPEESQPITFLKKAMPNYTA
>SyneCrtR_viridip_XP_008242978.1_Prunus_mume
MACRLADSMFLSMGPHQNPIRTQRIGTHYSSGICYLKWDSLPQKGIKRQRFLTRRNWTTVAKAVAIPVAPSSPDNAEYRK
QLSESYGFKQIGEPLPDNVTLKHVIDTLPKKVFEIDDVKAWKSVLISATSYAFGLYMISKAPWYLLPLAWAWTGTAVTGF
FVIGHDCAHKSFSRNKLVEDIVGTLAFLPLIYPYEPWRFKHDRHHAKTNMLIEDTAWQPIAKEEFDSSPLFRRAIMYGYG
PFRPWMSIAHWLLVHFDLKTFRPSEVKRVKISLACVFAFMGIGWPLIVFKTGILGWVKFWLMPFLGYHFWMSTFTMVHHT
APHIPFKSADEWNAAQAQLNGTVHCDYPQWIETLCHDINVHIPHHISPRIPSYNLRAAHKSLQENWGKYLNEATWNWRLM
KTILTVCHVYDKEQNYVAFDQLAPGESHPIKFLKKVMPDYA
>SyneCrtR_viridip_XP_023529482.1_Cucurbita_pepo_subsp._pepo
MACRLADSLFLFTGPHQNYARTQKIASHNAPGILDVKGKIVFQKKIKRQNYLLPVKRAAILRAVAVPVAPPSSSADGAEY
RKQLSESYGFEQIGEPLPENVRLKDIIESLPKEVFEINDVKAWKSVLVSVASYTLGLVMIAKAPWYLLPLAWAWTGTAIT
GFFVIGHDCAHKSFSRNKLVEDIVGTLAFMPLIYPYEPWRFKHDQHHAKTNMLKEDTAWHPVWKEEFDSAPLLRKAIVYG
YGPFRPWMSIAHWLLWHFDLKKFRPNEVKRVKISLACVFAFMFIGWPLIIYKTGIIGWVKFWLMPWLGYHFWMSTFTMVH
HTAPHIPFKASEEWNAAQAQLNGTVHCAYPQWIEILCHDINVHVPHHISPRIPSYNLRAAHKSLQENWGKHLNEASWNWR
LMKTIMTICHVYSKEENYVAFDRLKPEDSYPITFLRKVMPDLA
>SyneCrtR_viridip_CAH8364377.1_Eruca_vesicaria_subsp._sativa
MASRIADSLFAFTGPQQCLPRVPQVAHSRLSPGVYAVRPIDLLLKGKTHRRRTFLVPGKKRVGCIKAVAVPAAPPSADSA
EEREQLAESYGFKQIGQDLPDNVTLKDIMDTLPKEVFEIDDVKAWKSVLVSVTSYALGLFMIAKAPWYLLPLAWAWTGTA
VTGFFVIGHDCAHKSFSKNKLVEDIVGTLAFLPLVYPYEPWRFKHDRHHAKTNMLVHDTAWQPVPPEEFDSSPILRKAII
LGYGPIRPWLSIAHWVNWHFNLRKFRPSEVNRVKISLACVFAFMAVGWPLIIYKVGILGWVKFWLMPWLGYHFWMSTFTM
VHHTAPHIPFKPADEWNAAQAQLNGTVHCDYPSWIEILCHDINVHIPHHISPRIPSYNLRAAHESIQENWGKYTNLATWN
WRLMKTIMTVCHVYDKEENYVPFDRLAPEESQPITFLKKAMPDYAA
>SyneCrtR_viridip_XP_026429414.1_Papaver_somniferum
MASSCWLTDSTFSFSVKTYQGPLQGQTPCNVKLGPRNSPGTSFLKLGNLLHGRVRGHPSHKKRAQNIQAVSIPVPPSTMN
NAEYRRKLSDSYGFTQIGEPLADDITLKDIIETLPKKVFEIDDVKAWKTILVSITSYTLGIFMIAKSPWYLLPLAWAWTG
TAVTGFFVIGHDCAHKSFSRNKLVEDIVGTLAFLPLIYPYEPWRFKHDRHHAKTNMLSEDTAWCPISKEKFDSAPAFRKA
IVFGYGPFRTWMSIAHWLLWHFDLKKFRPNEVKRVQISLTCVFAFVAIGWPLIIWKTGLVGWIKFWLMPWLGYHFWMSTF
TMVHHTAPHIPFKASDKWDAAQAQLNGTVHCNYPRWIEILCHDINVHIPHHISPRIPSYNLRAAHKSLQENWGKYLNEAT
WNWRLMKTIMTVCHVYSEEQNYVSFDEIAPDESQPITFLKKVMPDFA
>SyneCrtR_viridip_KAJ0247452.1_Hirschfeldia_incana
MASRIADSLFAFTGPQQCLPRAPQVAHARLSPGVYALRPIDLLLRGHTHRRRTFLVPAKKRGVGCIKAVAVPAAPPSADS
AEEREQLAESYGFKQIGQDLPDNVTLKDIMDTLPKEVFEIDDVKAWKSVLVSVTSYALGLFMIAKAPWYLLPLAWAWTGT
AVTGFFVIGHDCAHKSFSKNKLVEDIVGTLAFLPLVYPYEPWRFKHDRHHAKTNMLVHDTAWQPVPPEEFDSSPILRKAI
ILGYGPIRPWLSIAHWVNWHFNLRKFRPSEVNRVKISLACVFAFMAVGWPLIIYKVGILGWVKFWLMPWLGYHFWMSTFT
MVHHTAPHIPFKPADEWNAAQAQLNGTVHCDYPSWIEILCHDINVHIPHHISPRIPSYNLRAAHESIQENWGKYTNLATW
NWRLMKTIMTVCHVYDKEENYVPFDRLAPEESQPITFLKKAMPDYAA
>SyneCrtR_viridip_KAG0617902.1_Ceratodon_purpureus
MHNQPTNSLPIIVVARFCERNDGGAVLVIPMSSSRKDTISIRRNHSSASKMADMPPPVESKIVGDESKVKVISDIGFDAS
QKPPFTLGQIRAAIPKHCWERSMARSFGYIARDVVAVTSLAIVAASVNSWYLWPLYWFTQGTMFWALFVLGHDCGHQSFS
SSKTVNNIVGHVVHSFILVPYHGWRISHRTHHANHGHVHNDESWYPMTESMFNMIHFWEKLSRTQFPIPLFAYPVYLWRR
TPGKTGSHYIPSSPLFDPSEWLDVSLSTSCWLTMAAILVWASSNYGFLWMLKLYFVPYLVNVMWLDFVTYLHHHGYEEKV
PWYRGQEWSYLRGGLSTIDRDYGLFNKVHHDIGTHVVHHLFPAIPHYHLCEATEAVKPLLGKYYREPERSGAFPLHLIPI
LVKSFSEDHFVSDEGDVVFYQKDIKSQ
>SyneCrtR_viridip_KAI3879715.1_Papaver_armeniacum
MASSSWLTGSSFSFSVKTHQGPHLQGQTRLKLGPRNCPGTSFLKLANLLHGRVRGHPCLSHRKRAQNIQAVSVPVPPSTM
NTSEYRRKLSEIYGFTQIGEPLADDITLKDIIETLPKKVFEIDDVKAWKTILVSITSYTLGILMIAKSPWYLLPLAWAWT
GTAVTGFFVIGHDCAHKSFSRNKLVEDIVGTLAFLPLIYPYEPWRFKHDRHHAKTNMLSEDTAWCPIRREKFDSAPAFRK
AIVFGYGPLRTWMSIAHWLLWHFDLKKFRPNEVKRVQISLTCVFAFVAIGWPLIIWKTGLIGWIKFWLMPWLGYHFWMST
FTMVHHTAPHIPFKSSDKWDAAQAQLNGTVHCNYPRWIEILCHDINVHIPHHISPRIPSYNLRAAHKSLQENWGKYLNEA
TWNWRLMKTIMTVCHVYSEEQNYVSFDEIAPDESQPITFLKKVMPDFA
>SyneCrtR_viridip_XP_004288714.1_Fragaria_vesca_subsp._vesca
MACRLADSMLLSKGPYHKPIRSQRIGAHCSSGICYLKWDKLPQKEIKRQKCSRRNRTAFVQAIAVPVAPSSTDSAEYRKQ
LCESYGFRQIGEPLPDNVTLKNIIDTLPKKVFEIDDVKAWKSVLISATSYAIGLFMISKAPWYLLPLAWAWTGTAVTGFF
VIGHDCAHKSFSRNKLVEDIVGTLAFLPLIYPYEPWRFKHDRHHAKTNMLVEDTAWQPIPKDEFDSSPLLRKALIYAYGP
IRPWMSIAHWWLIHFNLKKFRTSEVKRAAISLACVFAFMGIGWPLIVYKTGIMGWVKFWLMPWLGYHFWMSTFTMVHHTA
PHIPFKSADEWDAAQAQLNGTVHCDYPSWIEILCHDINVHIPHHISPRIPSYNLRAAHKSIQENWGKYLNEATWNWRLMK
TIMTVCHVYNKEENYVPFDRLAPEDSLPITFLKKVMPDYA
>SyneCrtR_viridip_XP_013720391.1_Brassica_napus
MASRIADSLFAFTGPQQCLPRAPQVAHARLSPGVYAVRPIDLLLKGKTHRRRTFLVSAKKRVGCIKAVAVPAAPPSADSA
EEREQLAESYGFKQIGQDLPDNVTLKDIMDTLPKEVFEIDDVKAWKSVLVSVTSYALGLFMIAKAPWYLLPLAWAWTGTA
VTGFFVIGHDCAHKSFSKNKLVEDIVGTLAFLPLVYPYEPWRFKHDRHHAKTNMLVHDTAWQPVPPEEFDSSPVLRKAII
LGYGPIRPWLSIAHWVNWHFNLRKFRPSEVNRVKISLACVFAFMAVGWPLIIYKVGILGWVKFWLMPWLGYHFWMSTFTM
VHHTAPHIPFKPADEWNAAQAQLNGTVHCDYPSWIEILCHDINVHIPHHISPRIPSYNLRAAHESIQENWGKYTNLATWN
WRLMKTIMTVCHVYNKEENYIPFDRLAPEESQPITFLKKAMPDYGA
>SyneCrtR_viridip_KAI8472112.1_Monoraphidium_minutum
MPDEKKDDPSNGAKMLYRPPRNDAMGLAVAAAVLGLWGLLFRHAMFGVTLEGPGRSPWWDIAGTFFALEFASAGLFITTH
DAMHGTICYRSRRLNDAIGWLAISLYAWFDYGMLHRKHWEHHGHTGTHEDPDFHRGNSALLPWFCRFMLEYSTPGQFAKI
FAWTMLLQSMGVPYWNLVLYLAAAPILAAFRLFYFGTYLPHLPRHGSEAMAWQKSHSYDGGPLLSFLQCYQFGYHWEHHR
WPYAPWWQLHKCKAITRRLEAEGKFERQPPGVQRLLWE
>SyneCrtR_viridip_CAG7898460.1_Brassica_rapa
MASRIADSLFAFTGPQQCLPRAPQVAHARLSPGVYVVRPIDLLLKGKTHRRRTFLVSAKKRVGCIKAVAVPAAPPSADSA
EEREQLAESYGFKQIGQDLPDNVTLKDIMDTLPKEVFEIDDVKAWKSVLVSVTSYALGLFMIAKAPWYLLPLAWAWTGTA
VTGFFVIGHDCAHKSFSKNKLVEDIVGTLAFLPLVYPYEPWRFKHDRHHAKTNMLVHDTAWQPVPPEEFDSSPVLRKAII
LGYGPIRPWLSIAHWVNWHFNLRKFRPSEVNRVKISLACVFAFMAVGWPLIIYKVGILGWVKFWLMPWLGYHFWMSTFTM
VHHTAPHIPFKPADEWNAAQAQLNGTVHCDYPSWIEILCHDINVHIPHHISPRIPSYNLRAAHESIQENWGKYTNLATWN
WRLMKTIMTVCHVYNKEENYIPFDRLAPEESQPITFLKKAMPDYGA
>SyneCrtR_viridip_KAG0577214.1_Ceratodon_purpureus
MMALHCEKGALAFPQATSLKYASTHNQPSPKMLAMACGPRISSSISRLRGLPLLRRGPKSERRRKLTTVATAVPLSRQFT
SVPGFTQIGEPVPEGVNLSDVVKSLPKGVFEIDDVKAWKTVAITLGSVALGYAALAVAPWYLYPLVYAYLGTAMTGLFVV
GHDCGHNSFSKNQLVNDIVGTVMFMPLMYPFEPWRIKHNTHHAHTNKLVIDTAWQPFRPYMYDRSKGFAKFAMEAAMGPL
WWMASVGHWLFWHFDLSKYRPQDVKKVKVSLGAVAAFGVFALLPLLVMTGPLGFLKWWVVPWLGFHFWMSTFTLVHHTAP
HIPFKQNREWNAVDAQLNGTVHCDYPAWIDFLCHDISVHIPHHISSRIPSYNLRKAYASLQENWDKHLNKAEFGVPLMTT
IVSECNLFDDKKKRWVKFDKASRDSAAAARESSVA
>SyneCrtR_viridip_XP_020190014.1_Aegilops_tauschii_subsp._strangulata
MATASGLSAPLQLLSLRRAPAKNLSPRRAAAGALSGSLIVKRFSLCNGRSHHQFLPLKQRGRLQAAVLPVTPPLLDDEEK
RKQMSEDYGFNQIGEQLPDNITLKDVMDTLPKEVFEIDDVKAWASVLISVTSYAFGLFLISKAPWYLLPVAWAWAGTAVT
GFFVIGHDCAHKSFSRNKLVEDIVGTLAFLPLIYPYEPWRFKHDRHHAKTNMLVEDTAWQPVWQNEIESSSFLRKAIIFG
YGPIRPWMSIAHWLMWHFDLKKFRPNELPRVKISLACVFAFMAIGWPLIILQSGIAGWFKFWFMPWMVYHFWMSTFTMVH
HTAPHIPFKSSKEWNAAQAQLNGTVHCSYPRWIEILCHDINVHVPHHISPRIPSYNLRAAHDSIKQNWGKYINEASWNWR
LMKTILTTCHVYDKERYYVSFDELVPEESQPIRFLKKFMPDYA
>SyneCrtR_viridip_XP_037484356.1_Triticum_dicoccoides
MATASGLSAPLQLLSFRRAPAKNLSPRRAAAGALSGSLIVKRFSLCNGRSHHQFLPLKQRGRLQAAVLPVTPPLLDDEEK
RKQMSEDYGFNQIGEQLPDNITLKDVMDTLPKEVFEIDDVKAWASVLISVTSYAFGLFLISKAPWYLLPVAWAWAGTAVT
GFFVIGHDCAHKSFSRNKLVEDIVGTLAFLPLIYPYEPWRFKHDRHHAKTNMLVEDTAWQPVWQNEIESSSFLRKAIIFG
YGPIRPWMSIAHWLMWHFDLKKFRPNELPRVKISLACVFAFMAIGWPLIILQSGIAGWFKFWFMPWMVYHFWMSTFTMVH
HTAPHIPFKSSKEWNAAQAQLNGTVHCSYPRWIEILCHDINVHVPHHISPRIPSYNLRAAHDSIKQNWGKYINEASWNWR
LMKTILTTCHVYDKERYYVSFDELVPEESQPIRFLKKFMPDYA
>SyneCrtR_viridip_XP_021814111.1_Prunus_avium
MACRLADSRFLSMGPHQNPIRSQRIGTHYSSGICYLKWGSLPQKGIKRQRFLTRRNWTTVAKAVAIPVAPSSPDSAEYRK
QLSESYGFKQIGEPLPDNVTLKHVIDTLPKKVFEIDDGKAWKSVLISATSYAFGLYMISKAPWYLLPLAWAWTGTAVTGF
FVIGHDCAHKSFSRNKLVEDIVGTLAFLPLIYPYEPWRFKHDRHHAKTNMLIEDTAWQPIAKEEFDSSPLFRQAIMYGYG
PFRPWMSIAHWLLVHFDLKTFRPSEVKRVKISLACVFAFMGIGWPLIVFKTGILGWVKFWLMPFLGYHFWMSTFTMVHHT
APHIPFKSADEWNAAQAQLNGTVHCDYPQWIETLCHDINVHIPHHISPRIPSYNLRAAHKSLQENWGKYLNEATWNWRLM
KTILTVCHVYDKEQNYVAFDQLAPGESHPIKFLKKVMPDYA
>SyneCrtR_viridip_XP_022988573.1_Cucurbita_maxima
MEANSRLLAGRKSSNISAAFHTSGGFSKRVTPFMGPRQNSARTQKIASHYSPGMKREVMFQKKIKRQNYVLPVKRAAIIR
AVAIPVAPLPSSADSAEHRKRLSESYGFEKIGEPLPENVRLKDIIESLPKEVFEINDVKAWKSILVSVASYALGLIMIAK
APWYLLPLAWAWTGTAITGFFVIGHDCAHKSFSRNKLVEDIVGTLAFMPLIYPYEPWRFKHDQHHAKTNMLKEDTAWHPV
WKEEFDSDPLLRKAIVYGYGPLRPWMSIAHWLMWHFDVKKFRPNEVKRVKISLACVFAFMFIGWPLIIYKAGVIGWVKFW
LMPWLGYHFWMSTFTMVHHTAPHIPFKSSEEWNAAQAQLNGTVHCAYPKWIEILCHHINVHIPHHISPRIPSYNLHAAHK
SLQENWGKYLNEASWNWQLMKTIMTICHVYSKEENYVAFDRLNPDDSYPITFLRKVMPDFA
>SyneCrtR_viridip_XP_018463727.1_Raphanus_sativus
MASRIADSLFAFTGPQQCLPRAPQVAPARISPGVYAVRPIDLLLRGHTHRRRTFLVPAKKRVGCIKAVAAPAAPPSADSA
EEREQLAESYGFKQIGQDLPDNVTLKDIMDTLPKEVFEIDDVKAWKFVLVSVTSYALGLFMIAKAPWYLLPLAWAWTGTA
VTGFFVIGHDCAHKSFSKNKLVEDIVGTLAFLPLVYPYEPWRFKHDRHHAKTNMLVHDTAWQPVPPEEFDSSPVLRKAII
LGYGPIRPWLSIAHWVNWHFNLRKFRPSEVNRVKISLACVFAFMAVGWPLIIYKVGILGWVKFWLMPWLGYHFWMSTFTM
VHHTAPHIPFKPADEWNAAQAQLNGTVHCDYPSWIEILCHDINVHIPHHISPMIPSYNLRAAHESIQENWGKYTNLATWN
WRLMKTIMTVCHVYDKEENYIPFDRLAPEESQPITFLKKAMPDYAA
>SyneCrtR_viridip_KAJ8617457.1_Persea_americana
MACRLADSIFHFTVPQERAVSSRRFALRNTPGQYHLTWGSLIQRGCGFHPSLFHKKKIRSLQAVVLPVQPPLIDEVERRK
QLCESYGFTQIGEPLPETVTLKDVLDTLPKKVFEIDDVKAWKSVLISVTSYALGIFMISNAPWYLLPLAWAWTGTAVTGF
FVIGHDCAHKSFSRNKLLEDIVGTLAFLPLVYPYEPWRFKHDKHHARTNMLEGDTAWHPVWREEVDSSPALRKAIILGYG
PLRPWMSIAHWLMWHFDLKKFRPHEVKQVKISLACVFAFIAIGWPLIVYKTGIMGWIKFWLMPWLGYHFWMSTFTMVHHT
APHIPFKYRDEWNAAQSQLGGTVHCKYPRWIEILCHDINVHIPHHISPRIPSYNLRSAHQSLQENWGKYLNEAFWNWRLM
KTIMTTCHVYNKEKNYVAFDDIAPEESLPIAFLRKVMPDYA
>SyneCrtR_viridip_XP_010445042.2_Camelina_sativa
MKRRIGCIKAVAVPVAPPSADSAEDREQLAESYGFRQIGEDLPDNVTLKDIMDTLPKEVFEIDDMKAWKSVLISVTSYTL
GLFMIAKSPWYLLPLAWAWTGTAITGFFVIGHDCAHKSFSKNKLVEDIVGTLAFLPLVYPYEPWRFKHDRHHAKTNMLVH
DTAWQPVPPEEFDSSPTLRKAIIFGYGPIRPWLSIAHWVNWHFNLKKFRASEVNRVKISLACVFAFMAVGWPLIIYKVGL
LGWVKFWLMPWLGYHFWMSTFTMVHHTAPHIPFKPADEWNAAQAQLNGTVHCDYPSWIEILCHDINVHIPHHISPRIPSY
NLRAAHDSIQENWGKYTNMATWNWRLMKTIMTVCHVYDKEENYIPFDRLAPEESQPITFLKKAMPNYTA
>SyneCrtR_viridip_POE85496.1_Quercus_suber
MFPISNTRKGLYSINICIHGLLGIASSVIRSLPPPSLLRCSELTTGKSSPSQKSRPLSYRHQLRTILRMTSFGHTRRNRT
GPGDRRSSKHIPEVLKLCGPEPLTIPLVLAVVGLQIFCAYILKDTAVLSWQFCLTAYVVGATANQNLFLAIHEITHNLAF
KSPLANRLLAVVANLPIGIPYSASFRPYHLTHHKSLGVDGLDTDLPTALEAWFLDSVAGKAFFATFQILFYALRPMMVYQ
LPLTWIHAFNVAAQIAFDYTIVQSFGGRALGYFILSSFLAGSLHPCAGHFIAEHYVFAQHSRAQAAMTREGASALPPPET
YSYYGVLNLLTYNVGLHNEHHDFPAIPWTRLWKLNKIANEFYAELPCHYSWVGVLYQFIVDKEVGLWCRVKRKEGGRKVG
AGAETAHNQ
>SyneCrtR_viridip_XP_009108958.1_Brassica_rapa
MASRIADSLFAFTGPQQCLPRAPQVAHARLSPGVYAVRPIDLLLKGKTHRRRTFLVSAKKRVGCIKAVAVPAAPPSADSA
EEREQLAESYGFKQIGQDLPDNVTLKDIMDTLPKEVFEIDDVKAWKSVLVSVTSYALGLFMIAKAPWYLLPLAWAWTGTA
VTGFFVIGHDCAHKSFSKNKLVEDIVGTLAFLPLVYPYEPWRFKHDRHHAKTNMLVHDTAWQPVPPEEFDSSPVLRKAII
LGYGPIRPWLSIAHWVNWHFNLRKFRPSEVNRVKISLACVFAFMAVGWPLIIYKVGILGWVKFWLMPWLGYHFWMSTFTM
VHHTAPHIPFKPADEWNAAQAQLNGTVHCDYPSWIEILCHDINVHIPHHISPRIPSYNLRAAHESIQENWGKYTNLATWN
WRLMKTIMTVCHVYNKEENYIPFDRLAPEESQPITFLKKAMPDYAA
>SyneCrtR_viridip_XP_022921547.1_Cucurbita_moschata
MASRLADSVFLFTGPRQNSARTRKIASHYSPGMKREVMFQKKIKRQNYVLPVKRAAITRAVAVPVAPLPSSADSAEYRKG
LSESYGFEKIGEPLPEDVRLKDIIESLPKEVFEINDVKAWKSVLVSVASCALSLIMIAKAPWYLLPLAWAWTGTAITGFF
VIGHDCAHKSFSRNKLVEDIVGTLAFMPLIYPYEPWRFKHDQHHAKTNMLKEDTAWHPVWKEEFDSDPLLRKAIVYGYGP
FRPWMSIAHWLMWHFDVKKFRPNEVKRVKISLACVFAFMFIGWPLIIYKAGIIGWVKFWLMPWLGYHFWMSTFTMVHHTA
PHIPFKSSEEWNAAQAQLNGTVHCAYPKWIEILCHHINVHIPHHISPRIPSYNLHAAHKSLQENWGKYLNEASWNWRLMK
TIMTICHVYSKEENYVAFDRLNPEDSYPITFLRKVMPDFA
>SyneCrtR_viridip_ABI73993.1_Descurainia_sophia
MASRIADSLFAFTGPQQQCLPRVPKLASARVSPGVYAVRPINLLLKGSTYRRSRCVAPVKRRIGCIKAVAVPVAPPSADS
AEGREQLAESYGFRQIGEDLPDNVTLKDIMDTLPKEVFEIDDVKAWKSVLISVTSYTLGLFMIAKAPWYLLPLAWAWTGT
AITGFFVIGHDCAHKSFSKNKLVEDIVGTLAFLPLVYPYEPWRFKHDRHHAKTNMLVHDTAWQPVPPQEFDSSPTLRKAI
IFGYGPIRPWLSIAHWVNWHFNLKKFRASEVNRVKISLACVFAFMAVGWPLIIYKVGILGWVKFWLMPWLGYHFWMSTFT
MVHHTAPHIPFKPADEWNAAQAQLNGTVHCDYPSWIEILCHDINVHIPHHISPRIPSYNLRAAHKSIQENWGKYTNLATW
NWRLMKTIMTVCHVYDKEENYIPFDRLAPEESQPITFLKKAMPNYTA
>SyneCrtR_viridip_CAF1711982.1_Brassica_napus
MASRIADSLFAFTGPQQCLPRAPQVAHARLSPGVYAVRPIDLLLKGKTHRRRTFLVSAKKRVGSIKAVAVPAAPPSADSA
EEREQLAESYGFKQIGQDLPDNVTLKDIMDTLPKEVFEIDDVKAWKSVLVSVTSYALGLFMIAKAPWYLLPLAWAWTGTA
VTGFFVIGHDCAHKSFSKNKLVEDIVGTLAFLPLVYPYEPWRFKHDRHHAKTNMLVHDTAWQPVPPEEFDSSPVLRKAII
LGYGPIRPWLSIAHWVNWHFNLRKFRPSEVNRVKISLACVFAFMAVGWPLIIYKVGILGWVKFWLMPWLGYHFWMSTFTM
VHHTAPHIPFKPADEWNAAQAQLNGTVHCDYPSWIEILCHDINVHIPHHISPRIPSYNLRAAHESIQENWGKYTNLATWN
WRLMKTIMTVCHVYNKEENYIPFDRLAPEESQPITFLKKAMPDYAA
>SyneCrtR_viridip_KAA0035068.1_Cucumis_melo_var._makuwa
MSDNNAALNTSGASSKGGPHQNLARTQKIASHCSPGTLQVKGEILFQKKIKRQNYLLPVKKAAILRAVAVPVAPPSSSAD
SAEYRKQLSESYGFEQIGEPLPDNVRLKDIVESLPKEVFEINDVKAWKSVLVSVASYSLGLVMIAKAPWYLLPLAWAWTG
TAITGVSLIQIFFLVASLSLSLLLILVRLAALATEVSFLPKFFVIGHDCAHKSFSRNKLVEDIVGTLAFMPLIYPYEPWR
FKHDQHHAKTNMLEEDTAWHPVLKEEFDSAPILRKAIIYGYGPFRPWMSIAHWLLWHFDLKKFRPNEVKRVKISLACVFA
FMFIGWPLIIYKTGILGWVKFWLMPWLGYHFWMSTFTMVHHTAPHIPFKSSEEWNAAQAQLNGTVHCAYPQWIEILCHDI
NVHIPHHVSPRIPSYNLRAAHKSLQENWGKHLNEASWNWRLMKTIMTVCHVYSKEENYVAFDRLNKEDSYPITFLKKVMP
DLA
>SyneCrtR_viridip_PIN18505.1_Handroanthus_impetiginosus
MACRLAHSSLLFVGPQRRPNEGNRIFPQSSTSSGSYLLKWEGLPQRRIRQKECFISFRQRKIVKAVAVPVAPSPADSAAH
RQQLCQDYGFRQIGEPLPDNVTLRDIVETLPKKVFEIDDAKAWKSVLISVTSYALGIFMIAKAPWYLLPLAWAWTGTAIT
GFFVIGHDCAHKSFSRNKLVEDIVGTVAFMPLIYPYEPWRFKHDRHHAKTNMLEEDTAWHPVKQEEFDSSPILRKAIIYG
YGPFRPLMSIAHWLIWHFDLKNFRPNEVKRVKISLACVFAFMAIGWPLIIYKTGIVGWIKFWLMPWIGYHFWMSTFTMVH
HTAPHIPFKSSEEWNAAQAQLNGTVHCDYPSWIEILCHDINVHIPHHISPRIPSYNLRAAHQSLKEKWGKYMNEATWNWR
LMKTILTVCHVYNKEQNYVAFDELAPDESQPITFLKKAMPDYA
>SyneCrtR_viridip_KAI8570368.1_Rhododendron_molle
MACTLADSSFLSLGHQQRLNQRHGFAPLKSPGICYFKWENLPTKRVKHQRPLFPIKRTTIVRAVAVPVAPSPADSLPSPA
ESAEYRIQLSKTYGFRQIGEPLPDNVTLKDIIGTLPKKVFEIDDMKAWKSVLISVTSYVLGLFMISKSPWFLLPLAWAWT
GTAITGFFVIGHDCAHKSFSKNKLVEDIVGTLAFLPLIYPYEPWRFKHDQHHAKTNMLSEDTAWHPVWREEFDSSPVLRK
AIIYGYGPFRPWMSIGHWLMWHFDTKKFRPNELKRVKISLACVCAFVAVGWPLIVYHTGIMGWIKFWLMPWLGYHFWMST
FTMVHHTAPHIPFKHSDEWNAARAQLNGTVHCDYPHWIETLCHDINVHIPHHISPRIPSYNLRAAHQSLRDNWGKYLNEA
TWNWRLMKTILTVCHVYNKEQNYIPFDDIAPKESYPITFLKKVMPDSA
>SyneCrtR_viridip_VDD00665.1_Brassica_oleracea
MASRIADSLFAFTGPQQCLPRAPQVAHARLSPGVYAVRPIDLLLKGKTHRRRTFLVSAKKRVGSIKAVAVPAAPPSADSA
EEREQLAESYGFEQIGQDLPDNVTLKDIMDTLPKEVFEIDDVKAWKSVLVSVTSYALGLFMIAKAPWYLLPLAWAWTGTA
VTGFFVIGHDCAHKSFSKNKLVEDIVGTLAFLPLVYPYEPWRFKHDRHHAKTNMLVHDTAWQPVPPEEFDSSPVLRKAII
LGYGPIRPWLSIAHWVNWHFNLRKFRPSEVNRVKISLACVFAFMAVGWPLIIYKVGILGWVKFWLMPWLGYHFWMSTFTM
VHHTAPHIPFKPADEWNAAQAQLNGTVHCDYPSWIEILCHDINVHIPHHISPRIPSYNLRAAHESIQENWGKYTNLATWN
WRLMKTIMTVCHVYNKEENYIPFDRLAPEESQPITFLKKAMPDYAA
>SyneCrtR_viridip_XP_022135232.1_Momordica_charantia
MACRLADSMFLFTGPHQNSARTQKTASHYSPGILHVKGEIIFQKKIKRRNYLLPVKRAAILRAVAVPVAPPTSADSSEYR
KQLSESYGFEKIGEPLPENVRLKDIVESLPKEVFEINDVKAWKSVLVSVASYTLGLIMIAKAPWYLLPLAWAWTGTAITG
FFVIGHDCAHKSFSKNKLVEDIVGTLAFLPLIYPYEPWRFKHDQHHAKTNMLKEDTAWHPVWKEEFDSVPLMRKAIIYGY
GPFRPWMSIAHWLLWHFNLKIFRPNEVKRVKISLACVFAFMFIGWPLIIYKAGILGWVKFWLMPWLGYHFWMSTFTMVHH
TAPHIPFKSSEEWNAAQAQLNGTVHCAYPQWIEILCHDINVHIPHHISPRIPSYNLRAAHKSLQENWGKYLNEASWNWRL
MKTIMTMCHVYSKEENYVAFDRLNPEDSYPITFLRKVMPDIA
>SyneCrtR_viridip_KAG2291926.1_Brassica_carinata
MASRIADSLFAFTGPQQCLPRAPQVAHARLSLGVYAVRPIDLLLKGKTHRRRTFLVSAKKRVGSIKAVAVPAAPPSADSA
EEREQLAESYGFKQIGQDLPDNVTLKDIMDTLPKEVFEIDDVKAWKSVLVSVTSYALGLFMIAKAPWYLLPLAWAWTGTA
VTGFFVIGHDCAHKSFSKNKLVEDIVGTLAFLPLVYPYEPWRFKHDRHHAKTNMLVHDTAWQPVPPEEFDSSPVLRKAII
LGYGPIRPWLSIAHWVNWHFNLRKFRPSEVNRVKISLACVFAFMAVGWPLIIYKVGILGWVKFWLMPWLGYHFWMSTFTM
VHHTAPHIPFKPADEWNAAQAQLNGTVHCDYPSWIEILCHDINVHIPHHISPRIPSYNLRAAHESIQENWGKYTNLATWN
WRLMKTIMTVCHVYNKEENYIPFDRLAPEESQPITFLKKAMPDYAA
>SyneCrtR_viridip_KAG7035676.1_Cucurbita_argyrosperma_subsp._argyrosperma
MACRLADSLFLFTGPHQNYARTQKIASHNAPGILDVKGKIVFQKKIKRQNYLLPVKRAAILRAVAVPVAPPSSSADGAEY
RKQLSESYGFEQIGEPLPENVRLKDIIESLPKEVFEINDVKAWKSVLVSVASYTLGLIMIAKAPWYLLPLAWAWTGTAIT
GVSLIAFLSILSYLLDLQLGILKLLSFFLLKFFVIGHDCAHKSFSRNKLVEDIVGTLAFMPLIYPYEPWRFKHDQHHAKT
NMLKEDTAWHPVWKEEFDSAPLLRKAIVYGYGPFRPWMSIAHWLLWHFDLKKFRPNEVKRVKISLACVFAFMFIGWPLII
YKTGIIGWVKFWLMPWLGYHFWMSTFTMVHHTAPHIPFKASEEWNAAQAQLNGTVHCAYPQWIEILCHDINVHIPHHISP
RIPSYNLRAAHKSLQENWGKHLNEASWNWRLMKTIMTICHVYSKEENYVAFDRLKPEDSYPITFLKKVMPDLA
>SyneCrtR_viridip_KAG0578484.1_Ceratodon_purpureus
MHNQPTNSLPITVVARFCERNDGGAVLVIPMSSSRKDTISIRRNNSSASNMADMPPPVESKIVGDDSKVKVISDIGFESE
SHRRSHLSPSARSAPPSPSMARSFGYIVRDVVAVTSLAIVAASVNSWYLWPLYWFTQGTMFWALFVLGHDCGHQSFSSSK
TVNNIVGHVVHSFILVPYHGWRISHRTHHANHGHVHNDESWYPMTESMFNMIHFWEKLSRTQFPIPLFAYPVYLWRRTPG
KTGSHYIPSSPLFDPSEWLDVSLSTSCWLTMAAILVWASSNYGFLWLLKLYFVPYLVNVMWLDFVTYLHHHGYEEKVPWY
RGQEWSYLRGGLSTIDRDYGLFNKVHHDIGTHVVHHLFPAIPHYHLCEATEAVKPLLGKYYREPERSGAFPLHLIPILVK
SFSEDHFVSDEGDVVFYQKDIKSQ
>SyneCrtR_viridip_SPT17146.1_Triticum_aestivum
MFTEPRRCSGRYRAPATSRCNLRRALASPLPGCCVHHNHHASAGPSPIQTISTLLSPGPRRRLHTLYARPPRRGRMATAS
GLSAPLQLLSLRRAPAKNLSPRRAAAGALSGSLIVKRFSLCNGRSHHQFLPLKQRGRLQAAVLPVTPPLLDDEEKRKQMS
EDYGFNQIGEQLPDNITLKDVMDTLPKEVFEIDDVKAWASVLISVTSYAFGLFLISKAPWYLLPVAWAWAGTAVTGFFVI
GHDCAHKSFSRNKLVEDIVGTLAFLPLIYPYEPWRFKHDRHHAKTNMLVEDTAWQPVWQNEIESSSFLRKAIIFGYGPIR
PWMSIAHWLMWHFDLKKFRPNELPRVKISLACVFAFMAIGWPLIILQSGIAGWFKFWFMPWMVYHFWMSTFTMVHHTAPH
IPFKSSKEWNAAQAQLNGTVHCSYPRWIEILCHDINVHVPHHISPRIPSYNLRAAHDSIKQNWGKYINEASWNWRLMKTI
LTTCHVYDKERYYVSFDELVPEESQPIRFLKKFMPDYA
>SyneCrtR_viridip_PQP99220.1_Prunus_yedoensis_var._nudiflora
MACRLADSRFLSMGPHQNPIRSQRIGTHYSSGICYLKWGSLPQKGIKRQRVLTRRNWTTVAKAVAIPVAPSSPDSAEYRK
QLSESYGFKQIGEPLPDNVTLKHVIDTLPKKVFEIDDGKAWKSVLISATSYAFGLYMISKAPWYLLPLAWAWTGTAVTGF
FVIGHDCAHKSFSRNKLVEDIVGTLAFLPLIYPYEPWRFKHDRHHAKTNMLIEDTAWQPIAKEEFDSSPLFRQAIMYGYG
PFRPWMSIAHWLLVHFNLKTFRPSEVKRVKISLACVFAFMGIGWPLIVFKTGILGWVKFWLMPFLGYHFWMSTFTMVHHT
APHIPFKSVDEWNAAQAQLNGTVHCDYPQWIETLCHDINVHIPHHISPRIPSYNLRAAHKSLQENWGKYLNEATWNWRLM
KTILTVCHVYDKEQNYVAFDQLAPGESHPIKFLKKVMPDYA
>SyneCrtR_viridip_CAD7700520.1_Ostreobium_quekettii
MQCDRPGVVMVAARASPFLPPRPAISGRAGQLHVGSPLMPQHRPGRCPPPPSVAAVEPSTTDDQELARLAEEYGYLKIGK
EFPKGVTLSDIVKSLPPEVMELDHAKSWRAVGLTLSAVAGSLGLVALAPWYLLPFAWFLAGTAATGMFVVGHDCGHRSFH
RNNLVEDVVGTVMMAPLIYPFEPWRIKHNAHHAHTNKLEEDTAWHPIRPGQFEKSSPAWQWSLRLMLGSPLKCFTSIAHW
AMLHFNINLYTEKQRPRVLVSWAAVAAFVVLGFPAIIANLGWGGFVKFWLMPWLGYHFWMSTFTVVHHTAPHIPFKDAKD
WNAAEAQLAGSVHCNYPAWVDTLTHDIAWHVPHHVCAKIPWYNLRAATESLRENWGVYMTEANFNWRMMKSIFTELHVYD
KEKNYIPIDHAKPEKFFTVQRKILPNSM
>SyneCrtR_viridip_KAJ7979616.1_Quillaja_saponaria
MACRLADSVFLFKGSYENPVQNGKNVAHCSPGICNLKGNKLVWKGFRQQRHLQCKKKTTLIQAVAVPVAPSPADAENGKQ
LSDAEYRKQLSERYGFRHIGEPISENVTLRDVIDSLPKQVFDIDDVKAWKTVLISVTSYALGLFMISKAPWYLLPLAWAW
TGTAVTGFFVVGHDCAHKSFSKNKLVEDIVGTLAFLPLIYPYEPWRFKHDRHHAKTNMLSEDTAWEPLPKEEFDNFDSSP
LWRKAIIYGYGPFRPWMSIGHWLIWHFNLKKFRPSEVKRVKISLACVFTFMAIGWPLIIYKTGIIGWIKFWLMPWLGYHF
WMSTFTMVHHTAPHIPFKASEEWNAVQAQLNGTVHCDYPQWIEILCHDINVHIPHHISPRIPSYNLRAAHKSLQENWGRY
LNEATWNWRLMKTIMTVCHVYNKEQNYVSFDQLTPEESHPIAFLKKVMPEYA
>SyneCrtR_viridip_KAF8047711.1_Sinapis_alba
MASRIADSLFAFTGPQQCLPRVPQVAHARLSPGVYAVRPIDLLLRGHTHRRRTLLVPAKKRVGCIKAVSVPAAPPSADSA
EEREQLAESYGFKQIGQDLPDNVTLKDIMDTLPKEVFEIDDVKAWKSVLVSVTSYALGLFMIAKSPWYLLPLAWAWTGTA
VTGFFVIGHDCAHKSFSKNKLVEDIVGTLAFLPLVYPYEPWRFKHDRHHAKTNMLVHDTAWQPVPPEEFDSSPVLRKAII
LGYGPVRPWLSIAHWVNWHFNLRKFRASEVNRVKISLACVFAFMAVGWPLIIYKVGILGWVKFWLMPWLGYHFWMSTFTM
VHHTAPHIPFKPADEWNAAQAQLNGTVHCDYPSWIEILCHDINVHIPHHISPRIPSYNLRAAHESIQENWGKYTNLATWN
WRLMKTIMTVCHVYNKEENYIPFDRLAPEESQPITFLKKTMPDYA
>SyneCrtR_viridip_KAI3956295.1_Papaver_californicum
MASSCRLADSSFSFSVKPHQGPVQRQTPGSIKLGPRNSSGTSFLKLGNLLHGRVRRHPCLSHKKRAQNIHAVSIPVPPST
MGNAEYRRKLSESYGFTQIGELLADDITLKDIIETLPKKVFEIDDVKAWKTILISITSYTLGIIMIAKSPWYLLPLAWAW
TGTAITGFFVIGHDCAHKSFSRNKLVEDIVGTLAFLPLIYPYEPWRFKHDRHHAKTNMLSEDTAWCPIRREKFDSAPAFR
KAIVYGYGPFRTWMSIAHWLLWHFDLKKFRPNEVKRVQISLTCVFAFVAIGWPLIIWKTGLIGWIKFWLMPWLGYHFWMS
TFTMVHHTAPHIPFKSSDKWDAAQAQLNGTVHCNYPRWIEILCHDINVHIPHHISPRIPSYNLRAAHKSLQENWGKYLNE
ATWNWRLMKTIMTICHVYSEEQNYVSFDEIAPAESQPITFLKKVMPDFA
>SyneCrtR_viridip_AEK76074.1_Chlamydomonas_sp._ICE-L
MAISMQKMGGSLLQVQRKAVSSPAGLRPSLNGKSSMLRTMTKANAFTIPASMNDLTDAERHQLAKDLGYTKIGKELPSTV
TLNEVVRSMPAEVFEIDHTKAWLSALTSIVSMSASLYLISIAPWYLLPIAWFIAGTAFTGWFVVGHDAGHRSFHKNNLVE
DIVGTFFFAPLLFPFEPWRIKHNHHHAHTNKLIEDTAWHPITEDVTKDWNATAAGLFRFFLGTPLKCFASIGHWAIWHFN
LGLYKENQKPRVIVSWLACAAFAFTALPALVYYTGWVGLVKFWLMPWLGYHFWMSTFTMIHHTAPHIPFKEAKDWNAAQA
QLAGTVHCNFPGWIEFLCHDINVHVPHHVSSKIPWYNLRKATDSLRENWGEYMTECDFNWRIMKNIWLELHLYDEDQNYK
SFDFKKPEPFFTLQRKIYPNAV
>SyneCrtR_viridip_CAD6265355.1_Miscanthus_lutarioriparius
MATASGVSAGSVLQLPSLRVPAKRSLPRRTAAGAPAGFFFVKSDVVYNRRSYHQFLPLKQRGGLQAAVLRVTSPLVDDEG
ERKQMAEDYGFTQIGDELPDNITLKDVMDTLPKEVFEINDVKAWTSVLISVTSYALGLFFIAKSPWYLLPLAWAWTGTAV
TGFFVIGHDCAHKSFSRNKLVEDVVGTLAFMPLIYPYEPWRFKHDRHHAKTNMLIEDTAWQPVWQKEIESSPFLRKAIIF
GYGPIRPWMSIAHWLIWHFDLKKFRSNEVPRVKISLVCVFAFMAIGWPLIILKSGLAGWFKFWFMPWMVYHFWMSTFTMV
HHTAPHIPFKSSEEWNAAQAQLNGTVHCNYPQWIEILCHDINVHVPHHISPRIPSYNLRAAYDSIKQSWGKYVNEANWNW
RLMKTILTRCHVYDKERYYVPFDELVPEESQPIKFLRKFMPDYA
>SyneCrtR_viridip_KAH0970142.1_Prunus_armeniaca
MACRLADSMFLSMGPHQNPIRSQRIGTHYSSGICYLKWDSLPQKGIKRQRFLTRRNWTTVAKAVAIPVAPSSPDNAEYRK
QLSESYGFKQIGEPLPDNVTLKHVIDTLPKKVFEIDDMKAWKSVLISATSYAFGLYMISKAPWYLLPLAWAWTGTAVTGF
FVIGHDCAHKSFSRNKLVEDIVGTLAFLPLIYPYEPWRFKHDRHHAKTNMLIEDTAWQPIAKEEFDSSPLFRRAIIYGYG
PFRPWMSIAHWLLVHFDLKMFRPSEVKRVKISLACVFAFMGIGWPLIVFKTGILGWVKFWLMPFLGYHFWMSTFTMVHHT
APHIPFKSADEWNAAQAQLNGTVHCDYPQWIETLCHDINVHIPHHISPRIPSYNLRAAHKSLQENWGKYLNEATWNWRLM
KTILTVCHVYDKEQNYVAFDQLAPGESHPIKFLKKVMPDYA
>SyneCrtR_viridip_XP_012841122.1_Erythranthe_guttata
MACRIPHSTFLFLGTQKRPNEGNRIFPHSSTSSGTNILKWESLPRSISKQKQCFTPLRQRRIAKAVSVSVAPSSSDNAEY
RQQLCQDYGFRQIGEPLPDNVTLRDITETLPKKVFEIDDAKAFKSVLISATSYALGIFMIAKAPWYLLPLAWAWTGTAVT
GFFVIGHDCAHKSFSKNKLVEDIIGTLAFLPLIYPYEPWRFKHDKHHAKTNMLDEDTAWLPIGREEFDSSPVFRKAIIYA
YGPFRPWMSIAHWLKCHFDLKTFRPNEVNRVKISLTAVFAFMAIGWPLIIYQTGILGWVKFWLMPWLGYHFWMSTFTMVH
HTAPHIPYKSSDEWNAAQAQLNGTVHCDYPSWIEILCHDINVHIPHHISPRIPSYNLRAAHQSLQENWGKYMNEATWNWR
LMKTILTVCHVYNKEKNYIAFDEIAPEDSQPITFLKKLMPDYA
>SyneCrtR_viridip_KAF3600613.1_Brassica_cretica
MIAKAPWYLLPLAWAWTGTAVTGFFVIGHDCAHKSFSKNKLVEDIVGTLAFLPLVYPYEPWRFKHDRHHAKTNMLVHDTA
WQPVPPEEFDSSPVLRKAIIFGYGPIRPWLSIAHWVNWHFNLRKFRPSEVNRVKISLACVFAFMAVGWPLIIYKVGVLGW
VKFWLMPWLGYHFWMSTFTMVHHTAPHIPFKPADKWNAAQAQLNGTVHCDYPSWIEILCHDINVHIPHHISPRIPSYNLR
AAHQSIQENWGKYTNLATWNWRLMKTIMTVCHVYDKEENYIPFDRLAPEESQPITFLKKAMPDYAA
>SyneCrtR_viridip_KAI3844914.1_Papaver_bracteatum
MASSCRLTDSTFSFSVKTHQGPLLQGQTRLKLGLRCSPGKSFLRSANLLHGRVRGHPCLSHRKRAQNIQAVSVPVPPSTM
NTAEYRRKLCESYGFTQIGEPLADDITLKDIIGTLPKKVFEIDDVKAWKTILVSITSYTLGILMIAKSPWYLLPLAWAWT
GTAVTGFFVIGHDCAHKSFSRNKLVEDIVGTLAFLPLIYPYEPWRFKHDRHHAKTNMLSEDTAWCPIRREKFDSAPAFRK
AIVFGYGPLRTWMSIAHWLLWHFDLKKFRPNEVKRVQISLTCVFAFVAIGWPLIIWKTGLIGWIKFWLMPWLGYHFWMST
FTMVHHTAPHIPFKSSDKWDAAQAQLNGTVHCNYPRWIEILCHDINVHIPHHISPRIPSYNLRAAHKSLQENWGKYLNEA
TWNWRLMKTIMTVCHVYSEEQNYVSFDEIAPDESQPITFLKKVMPDFA
>SyneCrtR_viridip_KAJ0251778.1_Hirschfeldia_incana
MDTLPKEVFEIDDVKAWKSVWISVTSYALGLFMIAKAPWYLLPLAWAWTGTAVTGFFVIGHDCAHKSFSKNKLVEDIVGT
LAFLPLVYPYEPWRFKHDRHHAKTNMLVHDTAWQPVPPEEFDSSPVLRKAIIFGYGPIRPWLSIAHWVNWHFNLRKFRPS
EVNKVKISLACVFAFMAVGWPLIIYKVGILGWVKFWLMPWLGYHFWMSTFTMVHHTAPHIPFKPADEWNAAQAQLNGTVH
CDYPSWIEILCHDINVHIPHHISPRIPSYNLRAAHQSIQENWGKHTNLATWNWRLMKTIMTVCHVYDKEENYIPFDRLAP
EESQPITFLKKAMPDYAA
>SyneCrtR_viridip_XP_022921546.1_Cucurbita_moschata
MEENSRLLAGRKSSNISAAFHTSGGFSKRITPFMGPRQNSARTRKIASHYSPGMKREVMFQKKIKRQNYVLPVKRAAITR
AVAVPVAPLPSSADSAEYRKGLSESYGFEKIGEPLPEDVRLKDIIESLPKEVFEINDVKAWKSVLVSVASCALSLIMIAK
APWYLLPLAWAWTGTAITGFFVIGHDCAHKSFSRNKLVEDIVGTLAFMPLIYPYEPWRFKHDQHHAKTNMLKEDTAWHPV
WKEEFDSDPLLRKAIVYGYGPFRPWMSIAHWLMWHFDVKKFRPNEVKRVKISLACVFAFMFIGWPLIIYKAGIIGWVKFW
LMPWLGYHFWMSTFTMVHHTAPHIPFKSSEEWNAAQAQLNGTVHCAYPKWIEILCHHINVHIPHHISPRIPSYNLHAAHK
SLQENWGKYLNEASWNWRLMKTIMTICHVYSKEENYVAFDRLNPEDSYPITFLRKVMPDFA
>SyneCrtR_viridip_KAG2584181.1_Panicum_virgatum
MATASGVSAGPVLQLPSLRVPSSRLLPRRAAAGAPAGNLFVKRAVVYNRRSCHHFLPSNQRGGLQAAVLPVAPPILDDEE
TRKQMAEDFGFTQIGEELPDSVTLKDVMDTLPKESPWYLLPLAWAWTGTAVTGFFVIGHDCAHKSFSRNKLVEDIVGTLA
FMPLMYPYEPWRFKHDRHHAKTNMLIEDTAWQPVWQKEIESSPLLRKAIIFGYGPIRPWMSIAHWLIWHFDLKKFRPNEV
PRVKISLACVFAFMAIGWPLIILKSGLAGWFKFWFMPWMVYHFWMSTFTMVHHTAPHIPFKSSDEWNAAQAQLNGTVHCN
YPQWIEILCHDINVHVPHHISPRIPSYNLRAAYDSIKQNWGKYVNEANWNWRLMKTILTRCHVYDKERYYVPFDELAPEE
SLPIKFLRKFMPDYA
>SyneCrtR_viridip_KAJ4913611.1_Raphanus_sativus
MASRIADSLFAFTGPHHCLPRAPKFASSARLSPGAYAVRPIDILLKGTRRTFPLPAKTRTGCIKAVSVPVAPPPSADSAE
DREHLAESYGFKQIGQDLPDNVTLKDIMDTLPKEVFEIDDVKAWKSVLISVTSYALGLFMIAKAPWYLLPLAWAWTGTAV
TGFFVIGHDCAHKSFSKNKLVEDIVGTLAFLPLVYPYEPWRFKHDRHHAKTNMLVHDTAWQPALVVLAHWVNWHFNLSKF
RPSEVNRVKISLACVFAFMAVGWPLIIYKVGILGWVKFWLMPWLGYHFWMSTFTMVHHTAPHIPFKPADEWNAAQAQLNG
TVHCDYPSWIEILCHDINVHIPHHISPRIPSYNLRAAHQSIQENWGKYTNLATWNWRLMKTIMTVCHVYDKEENYIPFDR
LAPEESQPITFLKKAMPDYAA
>SyneCrtR_viridip_CAB4319208.1_Prunus_armeniaca
MACRLADSMFLSMGPHQNPIRSQRIGTHYSSGICYLKWDSLPQKGIKRQRFLTRRNWTTVAKAVAIPVAPSSPDNAEYRK
QLSESYGFKQIGEPLPDNVTLKHVIDTLPKKVFEIDDMKAWKSVLISATSYAFGLYMISKAPWYLLPLAWAWTGTAVTGF
FVIGHDCAHKSFSRNKLVEDIVGTLAFLPLIYPYEPWRFKHDRHHAKTNMLIEDTAWQPIAKEEFDSSPLFRRAIMYGYG
PFRPWMSIAHWLLVHFDLKTFRPSEVKRVKISLACVFAFMGIGWPLIVFKTGILGWVKFWLMPFLGYHFWMSTFTMVHHT
APHIPFKSADEWNAAQAQLNGTVHCDYPQWIETLCHDINVHIPHHISPRIPSYNLRAAHKSLQENWGKYLNEATWNWRLM
KTILTVCHVYDKEQNYVAFDQLAPGESHPIKFLKKVMPDYA
>SyneCrtR_viridip_KAI4377720.1_Melastoma_candidum
MAGRIADSVLLLKGTRQESARSQRIAAHRSPGIYYLKCESPLQRLFKHGKSSLSTSRTIRAVAIPVEPVSVSSADYRKQL
AESYGFRQIGEPLPVNVTLKDVIDSLPKKVFEIDDAKAWKSVLISVSSYALGLFMIAKAPWYLLPLAWAWTGTAVTGFFV
IGHDCAHKSFSKNKLVEDIVGTLAFLPLIYPFEPWRFKHDRHHAKTNMLKEDTAWHPVWKEEFESSPLLRKAIIFGYGPF
RTWMSIAHWLVWHFDLKKFRPNEVKRVKISLACVYAFMVIGWPLIIYKTGILGWIKFWLMPWLGYHFWMSTFTMVHHTAP
HIPFKESDDWNAAQAQLNGTVHCDYPQWIEILCHDINVHIPHHISPRIPSYNLRAAHRSLQDNWGKYLNEASWNWRLMKT
IMTICHVYDSQENYVAFDRLAPQESQPIAFLKEVMPDYA
>SyneCrtR_viridip_XP_052199529.1_Diospyros_lotus
MACSLADSTFLSAGPQQRLIQGGHKFSPLKTPGIYYLKWQNLSATRIKHQRHSILTRRTTVVKAVAVPVTSSPVDSSSSP
AESAEYRKQLSEDYGFKQIGEPLPANVTLKDIVGTLPKEVFEIDDVKAWQSVLISVTSYVLGLVMISRAPWFLLPLAWAW
TGTAITGFFVIGHDCAHKSFSRNKLVEDIVGTLAFLPLIYPYEPWRFKHDQHHAKTNMLNEDTAWHPVWKEEFDSSPILR
KAIIYGYGPFRPWMSIAHWLLWHFNTKKFRPNEVKRVKISLACVFAFIAIGWPLIVFKTGIMGWIKFWLMPWLGYHFWMS
TFTMVHHTAPHIPFRNSDDWNAAQAQLNGTVHCDYPHWIEILCHNINVHIPHHISPRIPSYNLRAAHQSLHENWGKYLNE
ATWNWRLMKTIMTICHVYSKEKNYMGFDELAPEESHPIRFLKKVMPDYA
>SyneCrtR_redalgae_WDA98857.1_Sciadococcus_taiwanensis
MQNQQKSTILEQKFLGPPTEFLNPTLLLLIFSITSINFSIFGYYYFSFPDVVCFLINVMSLHCAGTVIHDASHRTAHYNK
LINALAGHISAMLLGFSFPVFTRVHMQHHAHVNDSENDPDHFVSTAGPLWLIAARFFYHEVYFFQRKLWRKHELLEWLFG
RLAVFIVVILGFQFNFLDFILKFWFCPALIVGLALGLFFDYLPHRPFKSKDKWKNARVYPNPVLNFLIFGQNYHLIHHLW
PSIPWYNYQKVYYLTTDILDEHESPQTLDIFSSRNLLDFLYDIIIGIKIT
>SyneCrtR_redalgae_WDA99045.1_Gronococcus_sybilensis
MENKRESIVLDPYLFGPPKEFFNPTICLLLFSIIGAFLSIIGYWKFALPGILCFAINVVSLHCAGTVIHDASHRTAHYNL
NINMLAGHISALLLGFSFPVFTRVHMQHHAHVNDSEDDPDHFVSTAGPLWLIAARFFYHEVYFFQRKLWKKYELLQWGLG
RSIVIIVVIVAIRMHFISFILKFWFCPALVVGLALGLFFDYLPHRPFVNTDRWHNARVYPNKILNLLILGQNYHLIHHLW
PSIPWYHYQEAYYLTADILREHNSPEGLHLSSPKNLLQFISDILVGGTILRKRPFEN
>SyneCrtR_redalgae_WDA99336.1_Galdieria_yellowstonensis
MKVIAYPNSSLLGPPKSIFNPTFLIFFIAVFSMFCSIISYLYFKINIYVCFIINIISLHLAGTVIHEASHKTAHVNTNFN
KILGHLSALMLGFSFPVFTRVHLQHHAHVNDPNNDPDHFVSKGGPLWLIAARFFYHEIYFIQKKLWRDNEFFEWIINRSL
ILFIIIIAYYFHLIMFLLNCWFCPALVIGFLLGLFFDYLPHKPFLYRNRWKNARIYESKILNWLILGQNYHLIHHLWPSL
PWYKYQEAYHIAFYALKSHKAPTTLDLFSNLSLISFLYDLFYGFNFNINIYR
>SyneCrtR_redalgae_WDB00559.1_Cavernulicola_chilensis
MQAQKSLIGINSQLTGPPKALFNPTLILLTFSITGVTLSLVGYYYFILPHIICFFINVVSLHCAGTVIHDASHRTAHSNQ
FINAIAGHISASLLGFSFPVFTRVHIQHHAHVNDPHNDPDHFVSTAGPLWLIAARFLYHEVYFFQRRLWKGNELLEWCLA
RIALLGILAISYKFQLLNFVLKFWMCPALIVGLTLGLFFDYLPHHPFNSRNKWTNAKVYPNTILNFIIFGQNYHLVHHLW
PSVPWYNYQRVYYLKVHILEENQSPKGLKLFSLPNILWFIYDILFGIKIPKE
>SyneCrtR_redalgae_YP_009051169.1_Galdieria_sulphuraria
MKYIAYPNSSLLGPPKSILNPTFFIFFIAILSMFCSIVSYLYFKINIYACFIINVISLHLAGTVIHEASHKTAHVNANFN
KILGHLSALMLGFSFPVFTRVHLQHHAHVNDPNNDPDHFVSKGGPLWLIAARFFYHEIYFIQKKLWRDNEFFEWLINRVF
IVFIIIMAYYFHLIMFLLNCWFCPALVIGLLLGLFFDYLPHKPFLYRNRWKNARIYESKILNWLILGQNYHLIHHLWPSL
PWYKYQEAYQIAFYALKSHKAPTTLDLFSKFSLFSFLYDFFYGFNFNISTYR
>SyneCrtR_redalgae_WDA99526.1_Galdieria_yellowstonensis
MKVIAYPNSSLLGPPKSIFNPTFLIFFIAVFSMFCSIISYLYFKINIYVCFIINIISLHLAGTVIHEASHKTAHVNTNFN
KILGHLSALMLGFSFPVFTRVHLQHHAHVNDPNNDPDHFVSKGGPLWLIAARFFYHEIYFIQKKLWRDNEFFEWIINRSL
ILLIIIIAYYFHLIMFLLNCWFCPALVIGFLLGLFFDYLPHKPFLYRNRWKNARIYESKILNWLILGQNYHLIHHLWPSL
PWYKYQEAYHIAFYALKSHKAPTTLDLFSNLSLISFLYDLFYGFNFNINIYR
>SyneCrtR_redalgae_XP_005704972.1_Galdieria_sulphuraria
MFCSIVSYLYFKINIYACFIINVISLHLAGTVIHEASHKTAHVNANFNKILGHLSALMLGFSFPVFTRVHLQHHAHVNDP
NNDPDHFVSKGGPLWLIAARFFYHEIYFIQKKLWRDNEFFEWLINRVFIVFIIIMAYYFHLIMFLLNCWFCPALVIGLLL
GLFFDYLPHKPFLYRNRWKNARIYESKILNWLILGQNYHLIHHLWPSLPWYKYQEAYQIAFYALKSHKAPTTLDLFSKFS
LFSFLYDFFYGFNFNISTYR
>SyneCrtR_redalgae_UNJ16116.1_Galdieria_sp.
MKSIAYTNSCLLGPPKSIINPTFFIFFIAIFSMFGSTIAYLYFRINIYACFIINIISLHLAGTVIHEASHKTAHFNTNFN
KLLGHLSALMLGFSFPVFTRVHLQHHAHVNDPNNDPDHFVSKGGPLWLIAARFFYHEIYFIQKKLWRDNEFFEWIINRSF
IVFIIIIAYYFHLIMFLLNCWFCPALVIGFLLGLFFDYLPHKPFLYRNRWKNARIYESKILNWLILGQNYHLIHHLWPSL
PWYKYQEAYHIAFYALKSHKSPTTLDLFSNLSILSFVYDFFYGFNFDIHTYR
>SyneCrtR_redalgae_BDE17646.1_Galdieria_partita
MKSIAYPNSSLLGPPRSVLNPTFFIFFIAIFSMSCSIISYLYFKINIYACFIINIISLHLAGTVIHEASHKTAHVNTNFN
KILGHLSALMLGFSFPVFTRVHLQHHAHVNDPNNDPDHFVSKGGPLWLIAARFFYHEIYFIQKKLWRDNEFFEWLINRSL
IAFIIITAYYFHLIMFLLNCWFCPALVIGFLLGLFFDYLPHKPFLYRNRWKNARIYESKILNWLILGQNYHLIHHLWPSL
PWYKYQEAYKIAFYALKSHKAPTTLDLFSNFSLLSFLYDLFYGFNFNINTYRPR
>SyneCrtR_redalgae_WDB00042.1_Cyanidium_sp._THAL103
MTVNLKNYIKINQTILGPSNNIISPTLILFLISNSGIIISTIGYNVFHMHGYLCFFINILSLHLSGTVIHDAAHKTANKY
PLLNTMMGHLSALILGFSFPVFTRVHMKHHANVNDIQHDPDHFVSTGGPLWLIASRFFYHEVYFFQRKLWQKIELFKWLI
ERLIFVLLLLTSVKYNFLDYVLKFWFCPALIVGSFLGIFFDYLPHHPFKNKGKWNNSIIYPNILLNWLILGQNYHLVHHL
WPSVPWYNYQKVYSENMKILELHTRSLKIKNLRQRNIFKFLYDLIIGIRLED
>SyneCrtR_redalgae_YP_010713750.1_Galdieria_phlegrea
MKIIYHHNSCLLGPPKSIFNPTSIIFCLSLFSMTCSILAYLFFKFNIYICFIINLISLHLAGTVIHEASHKTAHYNNNYN
KLIGHLSALMLGFSFPVFTRVHLQHHAHVNDPNNDPDYFVSKGGPLWLIAARFFYHEIYFVQRKLWRDNEIIEWLLNRII
IILIIFIAYYFHLIIFLLNCWFCPALLIGFCLGLFFDYFPHKPFIYQNRWQNARIYESRILNFLILGQNYHLIHHLWPSV
PWYRYQEAYQIAYYALKSHKSPTTLDLFTNLSFTSFVYDFFYGFNFNRSK
>SyneCrtR_redalgae_UNJ15664.1_Cyanidiaceae_sp.
MTYISLTKSFKNFTSKYLYNLTFVLFLVAILLIAVSIFSYFILGLNSSFCFILNFLSLHLLGTVIHDSSHKTAHDNKRIN
HFVGHTSAFFLGFSFPVFSRVHMQHHAYVNDVSNDPDHFVSTAGPLWLIASRFFYHEVYFFQRKLWRNKEFMEWILARTL
LICLLFIAFKTSVLEYVFKCWFCPALLVGFVLGLCFDYLPHYPFKYTDRWHNSCVYPSPLLNLVIFGQNYHLVHHLWPSA
PWYFYQKTYMLNRHFLQINQSPQSLGFSLSKEAIGKLLYDFFLGIRI
>SyneCrtR_redalgae_NP_045063.1_Cyanidium_caldarium
MTPIGLVRSFKTLTSRYLDNLTLVLFLIAMLLITISIFSYFILHLNSSICFLINLLSLHLLGTVIHDSSHKAAHDNKYIN
YFIGHISAFFLGFSFPVFSRVHMQHHAYVNDANNDPDHFVSTAGPLWLIASRFFYHEVYFFQRKLWRNKELIEWIWARTL
LICLLFIAFETNILEYVFKCWFCPALVVGFALGLCFDYLPHYPFKYTDRWHNSCVYPSKFLNLAIFGQNYHLVHHLWPSA
PWYFYKEMYTRNRLFLQINQSPQSLAFSFSVKAMSKFLYDLFLGIKI
>SyneCrtR_redalgae_NP_848964.1_Cyanidioschyzon_merolae_strain_10D
MNSLLFFLSVSLTLVSLIGYVMHMPLSVCFVFNVISLHLAGSLIHDASHKSAHSNEYINGIIGHVCGFLLGFSFVVFKKV
HMQHHAHVNQAKYDPDHYVSTGGPIWLIAPRFFYHEIYFFQRRLYRNHELLEWMMARGLFFLVLMAAWKFGALTYVLRCW
FCAALLVGTFLGLCFDYLPHYPFVQTHRWHNACIQENDMLNWLILGQNYHLVHHLWPSEPWYKYQQKYQAHQQLFTPQTC
VLGWPTQIGYDLCFGLRIG
>SyneCrtR_redalgae_YP_009968379.1_Cyanidiococcus_yangmingshanensis
MNSILFFISVSCTLASIVLYSMHMPLSICFALNVVSLHLAGSLIHDASHKSAHANHMINALIGHVCGFLLGFSFVVFTRV
HMQHHAHVNHSQHDPDHYVSTAGPIWLIAPRFFYHEIYFFQRRLYRGNELSQWLIARSLFLLVLLLAWKFGAFSYVLRCW
FCAALLVGTVLGICFDYLPHYPFMNTHRWQNACLVDSHILNYLILGQNYHLVHHLWPSQPWHQYARMYKQNEALFTEQTS
ILGWPNQVWYDLLFGLRIS
>SyneCrtR_redalgae_UNJ15299.1_Cyanidioschyzonaceae_sp._1
MNSILFFLSVSGSLMSVIFYSMHMPLGICFVLNVISLHLAGSLIHDASHKSAHSDHLINALIGHVCGFLLGFSFVVFTRV
HMQHHAHVNHSKHDPDHYVSTAGPIWLIAPRFFYHEIYFFQRRLYKKGELWQWLIARVSLVLVLLLAWKFNALDYVLKCW
FCAALLVGTILGICFDYLPHYPFVNTHKWHNACIQDNTVLNWLILGQNYHLVHHLWPSEPWYKYEHMYKKNAQLFTQQTC
ILGWPNQIWYDLLFGLRIS
>SyneCrtR_redalgae_AIA61108.1_Cyanidiaceae_sp._MX-AZ01
MNSILFFLSVSSSLMSVIFYSMHMPLSICFVLNVISLHLSGSLIHDASHKSAHSDHVINALIGHVCGFFLGFSFVVFTRV
HMQHHAHVNHSKHDPDHYVSTAGPIWLIAPRFFYHEIYFFQRRLYKKGELWQWLIARVSLVLVLLLAWKFNALDYVLKCW
FCAALLVGTILGICFDYLPHYPFVNTHKWHNACIQDNTVLNWLILGQNYHLAHHLWPSEPWYKYEHMYKKNAQLFTQQTC
ILGWPNQIWYDLLFGLRIS
>SyneCrtR_redalgae_UNJ15698.1_Cyanidioschyzonaceae_sp._2
MNSILFFISVSFTLASIVLYSMHMPLSICFVLNVVSLHLAGSLIHDASHKSAHANHMINALIGHVCGFLLGFSFVVFTRV
HMQHHAHVNHSQHDPDHYVSTAGPIWLIAPRFFYHEIYFFQRRLYRGNELWQWLIARSLFLLVLLLAWKLGAFSYVLRCW
FCAALLVGTILGVCFDYLPHYPFINTHRWQNACLVDSHILNYLILGQNYHLVHHLWPSEPWHNYARMYKQNEALFTEQTS
ILGWPNQVWYDLLFGLRIS
>SyneCrtR_redalgae_GJQ13584.1_Galdieria_partita
MTASQCCSEESDVAHSHNTHMETSQGFKEYLVPPSDCISAFKYKKVQVPPKDLKLSDVMQTIPKEVFNKDPWKASFCVLL
TVVASSLGVYWIHKSPWFLLPLAWFYTGTAWTGFFVIAHDCGHRAFAKSRLVNDVVGTLCLLPLIYPFEAWRIQHNIHHQ
NTNLLDVDNAWQPFQTSHWEQATHFQRLVFRIVKGPMWWFASVGHWLKYHFNMGYFKDSQKKRVLFSCAIVVVFFLMMTV
FLVRQTGWVGFVKYWLVPWIFYHFWMSTFTMIHHTAPHIPFLSKEQWSNARASLGLTVHCDYPFWIVLLCHNINVHIPHH
ISTQIPMYNLWRAHDALKQRWSPYMNEAQFGWTLLSAIIRRCHIYDDELTYVSFPKKNISHSKSL
>SyneCrtR_redalgae_KAJ8905012.1_Rhodosorus_marinus
MTAFVSGFSGVRLRQSKAANTCGRKGVIRAVATPVQEVTRDVNRNPLAERPPFNLEAVKKAIPAHLWEKNLNKSIWYLVK
DAVIVFGLAAAAVAINNPLAWLFYYFAQGTMMWALFVVGHDAGHGSFSNNTKLNNIFGHIAHGSILVPFHGWRISHRTHH
GNHGHIDNDESWYPVSESYYNESMDAPSKAVRYELPLVLIAYQIYLFRRTPGKEGSHFDPSCKLFKPSERNMILQSTASC
LAMLGVLAGVGMKFGFMFVLNTYLIPHLIFCAWLVTVTYLHHTDASVPWFRDGEWTYLRGALSTLDKDYGIFNKIHHDIG
THVVHHMFPQMPHYNIVEATEYIKPVLGEYYQKPERSGFLPFHLVRDLIKSLRECRFVDDQGTVVFYRNK
>SyneCrtR_redalgae_XP_005705790.1_Galdieria_sulphuraria
MTAAQCRSETNDLPHNHSTHMESAQGFKEYLVPPSDCISAFKYKKVQVPPKDLKLSDVMQTIPKEVFNKDPWKASFCVLL
TVIASSLGIFWIHKSSWFFLPLAWFYTGTAWTGLFVIAHDCGHRAFAKSRLVNDIVGTLSLLPLIYPFEAWRIQHNIHHQ
NTNLLDIDNAWQPFQTTHWEQATSFQKLVFRIVKGPMWWFASVGHWLKYHFNMGYFKDSQKKRVLFSCALVVVFFLIMTT
FLVHLTGWLGFVKYWLVPWIFYHFWMSTFTMIHHTAPHIPFLTKEQWSNARASLGLTVHCDYPFWIVLLCHNINVHIPHH
ISTQIPMYNLWKAHDALKQKWSPYMNEAQFGWTLLSAIIRRCHIYDDELTYVSFPKKNISNAKSL
>SyneCrtR_redalgae_KAJ8905786.1_Rhodosorus_marinus
MASAAMSTWNKQGVETLSTEQEEVKREDIQKRTHPHGIRRKEILGRYPDISKFMGYHPTSFFYIVGVVLLQLFAGTFVKN
SNGLVVFLMAYTVGAVCDHALYVLIHDATHNLVFKSTFWNRISLLVANLPHVFPSAILFRFYHIQHHIELNLPDKDPDVP
MDWEAKWVGNSSFRKAFWLANFAIFQSVRMLFYTHKVPVGKELKWVIVNWVTNLGFAFGLYHVFGLKYLFFLLISSVFSV
GLHPLGARWIAEHYPTQPFQSTYSYYGGGNRVSFNIGFHNEHHDFPSIPWHKLPLLKKLAPEYYDTLFAHPSYTMLLWDF
IMNPKWDLLSRFDSEKLRTE
>SyneCrtR_redalgae_OSX70229.1_Porphyra_umbilicalis
MGRGADGGLRRRPSVERLLALSTELAESQEASRSKSAHPHGARRAQILAAHPDIQTLFRIYPTSALYALLLVAAQMGLAV
ALPRLLPAWGWLAVSYCVGANIDHALWVLIHDATHNLVFASGVGNRAVLLLCNIPHVFPSAMLFRYYHILHHVELNKAER
DPDVPTEWEARLVGNSPVRKTVWLALFFVVQAVRTACYTYRVPRRAELGWIAANWVTSGVAAVAVVAAGGWSALAYLVVA
SAASIGLHPLGARWIQEHYPTQPFQATYSYYGVANWVAFNIGYHVEHHDFPSVPWVDLPVLKRLAAEHYDGLFSYGSYSE
LLWDFIFERRWSLTARLEAEKNAAGGGGAPAPFPAPVTADVKAQ
>SyneCrtR_redalgae_KAJ8909204.1_Rhodosorus_marinus
MSSLGFVGGCGGVMTSRKVQTTRRSRVVRSVIEAKPVETVQYKIPEDESAFRSRPAKVLPDGVSLTDVVRTMPKEVFEID
ERKSWLHVFVTAVAVPLSLVAIHFSPWYLLPVAWFLAGTAATGIFVIGHDAGHNSFSKNQKLNDIVGNVSLSMLIYPFEP
WRIQHNIHHRNTNMLRNRDDPEGFVADNAWQPLQKSMFRGVSRPKTVAKVLKLIWTTLWYQLSILHWVNYHFNPKKFTEK
QLPKVKVSWLCCAIFAGIAFPTLFALGGPWAFVKFWLMPWLGYHFWMSAFTLIHHTAPHIQFTDKSEWNAAKAQLSGTVH
CDFPRWIEILCHDINVHIPHHVSTKIPSYNLKAAHESIQKNWGQYINETSFSLKLCDEIVSNCQVYDDGEYVTYDEAERR
VATQLSAN
>SyneCrtR_redalgae_PXF50139.1_Gracilariopsis_chorda
MGKGGSSEEALVRNNELSTEAAEAIVHNKSGSKHPHADRRAEILRTHPEVAKLFGTYRGTAAWTLLLVSFQLALSVLACQ
YLPIWACVLLSYTVGAVVDHALWVLIHDATHNLVFKSVAMNRFVLLVCNIPHVFPSAMMFRYYHILHHIELNRAYRDPDV
PFEWEAKFIGNSPFRKTVWLAFFFIVQALRTAFYTYRIPKGTELAWMSFNWVLNVVVLGTLVSYFGWAPLLFLAFSSISS
IGLHPLGARWIQEHYPTLPFQATYSYYGIANRFAFAIGYHVEHHDFPSVPWNKLAVLKATAPEYYDTLFAYTSYSELLKD
FIFERKWSLAKRYEVEREMSSKASPTADAFTKKER
>SyneCrtR_redalgae_KAI0564466.1_Gracilaria_domingensis
MGRGGSSEEGLVRSNLLSTEDAEAIVHRKSGAKHPHADRRAEILNKHPEVKNLFGTYRGTAVYSAVLVSFQIAFAVLVTH
NLPVWLAVVLSYTVGAVVDHALWVLIHDATHNLVFKSVAKNRFVLLLCNIPHVFPSAMMFRYYHILHHIELNRAHKDPDV
PFEWEAKFIGNSPFRKSIWLAFFFIVQALRTAFYTYRIPKGTELAWMAFNWLLNVAVLSTVVSYFGWAPLMFLAFSSICS
IGLHPLGARWIQEHYPTQPFQATYSYYGIANRFAFAIGYHVEHHDFPSVPWNKLAVLKATAPEYYDTLFAYTSYTELLKD
FIFERKWSLSNRFEVEREMSENASPTADAFTKKER
>SyneCrtR_redalgae_KAA8496773.1_Omega-3_fatty_acid_desaturase,_chloroplastic_Porphyridium_purpureum
MFAGFVPSGGVASVRTSARSVNDRVSGARVAVRRNGASTTVRMTAAVPSTNAKSLVGATVAPNPEFEKFAKPPPFTMEEV
RKAIPQECWRKDATKSTMYLLRDLVTIAVLAAIAVKAANPLVWALYTLAQGTLFWALFVVGHDCGHGSYSNSSLLNEIVG
HLTHASILVPFHGWRISHRTHHANHANVDKDESWYPYSKKDYDEMSLSRRMFRFELPVALFGYPVYLFKNTPNKTGSHWL
PGSRLFKPSEAGMVVRSTLSCIAMLGLLAAVGAKIGLAMLAKLYMGPLVVFWAWLAAVTYLHHTDESVPSYRNEEWNYFR
GALSTVDRDFGPLIDSVHHHIGWHVVHHTFPQIPHYNLVKATEAVKPVLGEYYREPERSGFMPWHLVRSLGDSFKKCRWV
DNEGDVVFYKH
>SyneCrtR_BAA17468.1_6803
mcqesvivmqatqplqtvsqavpkeflqadggfnpnvamfgiaillmlanvfgywqwglp
hwlcfscsvlalhlsgtvihdashnaahrntiinavlghgsalmlgfafpvftrvhlqhh
anvndpendpdhfvstggplfliaarffyheifffkrrlwrkyellewflsrlvlftivf
lgihygfigfvmnywfvpalivgialglffdylphrpfqernrwknarvypspilnwlif
gqnyhlihhlwpsipwyqyqntyhitkpildekgcdqslgllegknfwsflydvflgirf
hghnnsqssdkp
>PaCrtZ_AFX61745.1_Pantoea_agglomerans
mlwiwnalivlvtvigmeitaalahryimhgwgwgwhlshhephkgwfevndlyavvfaa
lsilliylgstgvwplqwigagmtlygllyfivhdglvhqrwpfryvprrgylrrlymah
rmhhavrgkegcvsfgflyapplsklqatlrerhgvkrgaardqrsverdappgk
